# Supplementary material for: Changes in gene expression of Prymnesium parvum induced by nitrogen and phosphorus limitation
Source: Front Microbiol. 2015 Jun 24;6:631. doi: 10.3389/fmicb.2015.00631 (PMC4478897; doi:10.3389/fmicb.2015.00631)
Supplement: Supplementary file 2 [file DataSheet1.ZIP › cds.fa]

>2; 3 1 151  LEN=151; minus strand
XXCCGGAGAATCGTCAAGAGGCAGCCACGAGGAGCCTGTGGCGTCCAGCTATGGTTTACG
GCGAGGCATGGACAGGAGCGAGACTCGATGGGAGAGACTCCAAGTGGGGGCAGTAGTGGC
AGGAACACGAGAAGTGGGAATGGTGGAGACGTG
>3; -14 1 211  LEN=211; minus strand
XXAATTGATGTGCGTGTGCTGCGCGCACCCCCTCCAGAAGGCGCTGAGCGTCTCCGCCTT
CGACCGTCGCATGGAGAGGCCGCACGTCGTGGGCTCCTGGCACGCCTCCCAGCAGAAGCG
GGTGATCTCTCGGTGCGAGCGCGAGGCCCAGTACTCCTTGCCTCTCCCACACGCGGCGTA
CGCGCCGACGGAGCAGTTGAGGCTGGAGGAGAT
>24; 81 51 309  LEN=309
ATGGTGGAATATCCACTCAAACACCACGTACATGAGACCCCAAGCGATGCTGTACTGTGC
GTCGGACAGCTGAGCCGTGTATGTCTTCGCGAACCAGAGGTCCCACAGCAGCTGCAGGGT
GTTGCAGAGGTGCATGATGTGAGCTTGCGTGCTGACCAGCAACGCTACGTTCCCGGCTTT
GTGTCCGGGTTGGGGCCGCAGAAGCGCTCCGGGGATGAGCACGAGGTAAACAAAGCTCGT
CACGAGCAGAGCGCTGGACXX
>26; 54 1 351  LEN=351; minus strand
XXCGCCGCGCCAGGCATGCGCATGGTGCCTGCGATGGGAGGACAGACGCACCACTCCTCG
GGCCAGACGTCGCCGCAGCAGATGGGCGTCATCGACCAGTTGGCCCCCATCATCGCCAAG
CTGGGCGAGTCTTTCCTACAGCAGCTGCAGGCCCAGCACGGCGCGGATCCCCAATATTCA
TTCCTCTTCGACTACGACGAGTCGCCTGCTCGCGGGTATTTCAGGGAGAAGCTCTCCTCC
CACGGCTTCTTCCTCCCCGGCCCGGCTCCCGCGCCCGCGCAGGACGAGTGGACCAGCCTG
CAAGACCAGAGCGGCCGCACGTACTACGTGAACCGGCGCACCAACGAGAGCACX
>29; 28 1 298  LEN=298; minus strand
XXCGTGGAGGTTATGGCGCTGGTTCCTTTCATCCCAGCGCACGCCGTCGTCGACCAGTGC
GTGCGGTGCACGGTGCAGCGCGGGGGAGTGGTGTTTGGGTACAGAAATCATGCGCATCGA
CTCGGCCGGAACATTTGGTCAGACCATTTTCAGTACGGGAAGCGCGAGCCTGCCATGCCT
CCACTTGGGCTACAAGACTCGCAGCGCCCTCAAATCTTCCGTCTCCTCGCCGAGCCGCGT
GCATTGAATACTGGCGACGTGCTTCAGCTGCATTGCATCTACAATGCAACTCTTTGTGAC
>23; 114 1 514  LEN=514; minus strand
XXGCTGCGAAGCGGCGAGGCGATGGGGGAGGTGAACGTTGTCTTTGGCCCCGAGCCCACC
GACGGCTCTGCGCGCGCCGCAAGGTTCTCCATTGGCGGCGAGGAGCTGCCTGCCGCCCTC
TCAAATCTGCCGACGGTGATTGAGGTGCACAAGTCGATCGACGACGTCACGTTCTACAAG
ACGATCGCCAACACTACGGGGATGATCCGCCAAGTCCTCGAGGTCGCGCACGACGCCGAC
GGCCTCGTGAAGGAAGGGGAGCACCCTCACGGCCTGACCCCGCCGCTCCTCGACGTGCGC
AAGCACAAATGGCGGAAGCGGGAGGCAAGGGACCCGCAAAAGGTGCTGGAAGTCGCGCTC
GAGCTAGACTCGCTGATGAACGGCGGGCGGACTAAGGTCGACTACGTCTGGGAGGACGTC
TGGGAGCCCGATGAGAGCGGCACGTCGATATCGTCTGCCGCCAAGCAGACGTCAGCGACG
GACAGCGCGTCGGTGGACACAACAGCTGCTACGGAG
>22; 23 1 412  LEN=481
GTACCGAGGTATCGGGATTCGTCTTATGCTGACGGGCGTAAGTGTACGTACAGAGGTACC
GGCACGAGTACAACTATCGAGAAGTGCCGCGTCTGCGCTCACGCCTTCTCCTCCCTCCTC
CTCCTCCGGCACGTCCTCAAGGAGCGCGTCGGCGTCGAGCACAACGACAAGGGCGGCTGC
ATCGCCGCCCCCGGCTTCGACATCTCCTTTGCCCCCGCCTCCTTCCCCGGTGCGCCCTCG
CACCCCGGGGGCCTACGCCTTATCGCCTTTCTGGCCCGGGGCGTCGGGGGGCCCCAGCGC
CCCACCGGCCACCGCGCGTACTTCGCCCTGGGCGGATTCGTTGGGCCGCCTCAAATCGTC
TCCAACGCCCTCCACGCGCGCGTCCTCGCTCTCGACCGCAACATCGATTGA
>34; 47 1 205  LEN=205
XXCTCGGGCGTCATCACGCCGCTCAACATCAATATCCCCAACTTGACCCCCGTGGGGTAC
AAGAACTACACCTCCTCCGTCCTCCGATTCGCCCCTGTCGAGGTGGCCTCGCGGCTATAC
GGCTACCCTGTCCCGTCGCCGACGCACTTCTTCAACGGCTACTCCTCGGTGATCAATGGC
GATGAGGGGCGGCATCTCGGCGTGCAG
>7; 163 1 583  LEN=583; minus strand
GAGATGGTCGCCACGCGCGCCGCCTCGCTCCGCGCGCTCCTCCGCTCGTGGGCGCGCATC
GCCCGCCAGCGCAACGGCTACGCGCTGCTCTCGTACGTCCTCTACCTCTGCCAGAAGGCC
GCCATCCCGCTCGACGACGTGCTCGGCGCCGGCTTCTTCACGCCGCCCGCGCTGCCGCCG
CCGCCGCCGCCGCCGCCGCGCGCCGCCCTCCCCTCCGCCGAGTACGCCCTCACGCGCACG
TGCCTCGACGGCGCGCTCTCCTTCTCGACCAACGCCACCTTCGAGGAGCGGGTGTGCACC
GTCGCCGAGATGAAGGCGTGCTGGGAGCGCAACGCGGCGGAGGTCACCTCGCTCTTCGTC
CACCCCGACGACGGCGCGGTGCTCTACCGCGCCGTCGGCCGCCTCTTCGCGCAGCTCACC
GAAGAGGGCGCGGTCGAGCGGCTGCGCGCCGACGAGAGCATGCGGCTGTACGACCGGGTG
CTCTGCCGGTACGTGCGGTGCGAGCTGTACGCGTCGATCGCGTGGCTGCACGACGGGCAG
TCGGAGAGGATCACCTTCGAGTGGAGCGTGGCGGAGGCGGCGGXX
>37; 31 69 245  LEN=245
ATGGCGTCTATCATCAACCAAAAGGTAGACTCCCAGTCGACTGCGTGCCCCCCCACTTTG
GTGCCGAACGGCAGGGTGAGCATGCGTACGGAGACCGCCCGTGGCAGAACCCGCTTCCGC
GCCACCAGTAGCGCTAGCTGCCCGTGCGCAGGGGCGGCGTCGGCGGCCGCGGGCAAC
>42; -8 1 172  LEN=172; minus strand
XCCCTCGACATGGCGGCGACTCCCTTGCCTTCCACCTCACCCAACCAGCCACCGGCCCCA
AACTCCGTCTCGCGGTTCCTCCCCTCCACCCCTATTGCCGCCTTCACAACCCCTCCCCTC
TATTCGCCTGCCACGCGCCACAGCCACCTCTCCTCCACCACTCCACCTCCGCXX
>8_1; 37 1 167  LEN=167
XAGCGCCACGTCCGCCGGCGTCATTTGCAGCGCGGAGATGAGGCGGATGTCATGCGTGTG
CGCGTGGTGCAGCTTGTGCACGCGGCGGTAGAGCAGCGGCAGGTGGGCGATCCGATGCGC
CGCGTAAAAGAATCCATCGAAGGCCAGCTCGAAGAAGAAGAGCTTGCA
>8_2; -20 1 356  LEN=356; minus strand
XXGCCGTCGAGAGCCTCGTGCTCGACCGCACGCGCAGCCATCTCTTCGCTTCGATCGCCG
CCACCTCCGTGCAGTACCTTGTCGTCTTCGCCGCCTGCAGCTTCAACCTGCGCGGCCGGC
GGCGGACGGCGGGGACGGGTCTGCCTCTCCGGCCGACGGAGTGCACCTCACTCCTCGCGC
ACCCCATCGGCTCGATGTGTGAGCGGTACCTCCACGCTCGCTCCTTCGGCTCAGTGCAAG
GCGCCTTCGACGGCACCCCCCTCTCTAAGTGGCTGCTGCCCACCCAGCTCCTCGGAGGGA
CGTGGGGAGGGCTCTTCTTCCGCGGCTGCGAGATGTACGCCCACTTCGCCTGTAAGCTXX
>10; 38 245 673  LEN=673; minus strand
ATGCCTGCTAGTCCGTGTTACTTGGGTGGGCGGCGCGAGGATTGGCAAGCGGTTGGCACA
ACTGCCGGCAACGAGAACTTGAAATTGCTGGACACCACAGGCGAGCAGCTGGAGATCAAT
GGCACAGCAGCCGTGGCGTGGAAGCCGCTCGGAGCCCAAGGCGTGCTGCATGAGCGGCGT
GTGGCTACCGTACGATGCGCCCTTGTTGCGCAGGGTAGTGCGGCATCACTGGGTGCTGCG
CCATGTACTGGGGAGGATACTGCGGCATGGGGACAGGCTGCTGTGGAGGGTACGCCTGCG
GCGCCTGCTGCCCGCCTCGACCCCTCCCACGCGCCTTGGGAGGCGCGCGGTGCTGGGCCC
GCTCCACCGCGTCGCCCCTCATCCAAGTGTCGTACGCGAGGTTGGCGCCGGCAGGCGGCA
CGCCGACGX
>48; -10 1 181  LEN=181
GGCGCTACGGACGCAATTGCACGGCTTCGCATGCGGCTGTCATACGAAGGAACTGGAGTC
CATCCAGCTGATCTTGACGATGCGCTTTGCACGTGTGCTCTTGCGCAGCCGACGGGCAGA
GATGGAGCAACACGACTCCCATTCGCGGTTGAGGATGCTTGTTTGCTTCGCGGCCAAGGG
GXX
>53; 0 1 171  LEN=171; minus strand
GAGGCGCAAGTGAATGATGTGCGAGCAGGCTTTTCGGACXATCCGCCGCCATGCATTGTA
CCACAGGCGCGGGAAGACGAGATGCTCGCTGCCCAGGAGGGCGGCACTTTGGCACTTGAG
CCCGGCAAGGCTCAACAGACGGCGGGCATGGGACGCCCGCCGGAGCGCTTGCXX
>47; 171 216 407  LEN=595; minus strand
ATGACACACACTTCCAGTATGCAGGCTTTCCACAAAATGCGCAGCGATGCGGCGAAGGAT
GCCTTTTGTATCGATGTTCGCTGTCAGGGAGCGGAACTTCACCGAGCACTCCAGAAGTTG
AGCCCCTGCGGTCGACTTCAGTCTCTTGATCCATCTCGACATCCTTTGGATATGGATGCT
TCCCTAGCGTGA
>6; 66 770 1191  LEN=1252; minus strand
ATGTTGCACTGCATTCGCGCACACGGAACCCAAGCGACCGTTGCACCCATGCGTCAACTT
ACCAGTGGAGCTAATGCCAGTACCGCGTCTGAAGXGGTGAGCAGCTCCTGGGGTGCGTCC
CGCAGGAGTGTTCGGCGAAACGATGTTTGTGCACTGGTGGCTGGGCAGTTCGGTTACACG
ACTGTTGCGCGAGGCGGTGCTGGTGCAACAGTGGCTGAGCTGATCGGGGGCGGGCGTCAA
ACGGCTGCGGTGCGAGGTGGTGCTGGTGCAACCGAGGCTGAGCAGATCGTGGGCGGGCGT
CACACGACTGTTGCGCGAGGTGGGGCTGGCGATTTAATGGTGGAACGTCTGCAGTCAGGT
CTGAAGCATACGAATCCTGTGCGCAGAGATACCACAGGGAGGCATCGCAACGGCCGCTCC
TAA
>27; 41 1 215  LEN=629
XGCCGCCGTGTGGAAGCCGCAGCGCTCGTCGTTATGCTTCGTGCGCCGGAGGAAGTGGGT
GCGGGTGCGGGTGCCTTCCGAGGCTCTCGTCGGACGGGGGGGAGACCGAGAGTCGCGCGC
CTCCCTTTGCTCCGCGGGCGATACGCCGGCGCCGCTGGGGGAGTCAGTGTGATCACGATT
GGCAGTGCGAGCCGCGCGGGTGTACAGGTGCAGTAG
>14; 155 1 1006  LEN=1187; minus strand
XXTCGGTTCCGCCGTTCACTGTGGAACCCGGTAGGCTTCGCCCAGATGCTGGCTGCTCTA
TGGTTCTCCAGCTACTTCTTCTTCTGGCTCGTTGACCTCGTCGTGCTGTTTCTCTTGGTT
GAATGTGGAGTCTTACGCTTGACAACTGCTTTGGTGCTCGTGCTGTGCTACCTGGGGCAA
ATCGTCGTGTACCGCCCTCAAAATACACACGGGTGGCCATTCGGCTGGTTCTTGTACAGC
GGCCTCGTAGATCTGGTCTTGGGGTACTACAACGCAACCTGTATTCGTGAGGGACCGCCG
CTCGATCCCAAGGGGCACTACCTCTTTGCGATGAACCCTCACGGCGTATTTGGTGTGTGC
CGTGCATTTTCGGGTGGCTCCATGTGGCGGCAGCTTTTCCCCGGCATCACTGCGCGCTGG
GGCTCCTTCGGCGGCGCCTTCTTCATCCCAGGCGTGCGCGAGTTCTCGCTGTGCTGCGGC
TGCTTGGATGCATCCAGACCGGTGCTAGAGAAGGCGATCAAGCGCGGCGAGAATGTGATG
CTGATTCCTGGTGGCGTCCGGGAGCTCATGCTCACTGATGGCCAGTCGACTGATACCAAA
TTGGTGCTGTTGGACCGCAAGGGGTTCGTACGGCTTGCGGTCACACACGGGTTACAACTG
GTTCCTGGGTTCTGTTTTGGAGAGAAATGGGTCCACGATATTGTGCTGCTTCCTGCACCT
GTGCGAGCATTTCTCCATAGAAATTTCAAGATTGCGGGCTGCACGCTTGCTGGGCGGTGG
TGGTCGTTCGTAGGCAAAATCGCCAAGGCTGATGGCACACCAATTTCTCTTGGTTACGTC
TGGGGCTCTCCGATTCCTGTCGTACAACAGGACACCTGTACGGAAGAGTACGTAGACCAA
CTGCACCGGCAGTATATGGAGGCTGTTACGGCTATATTCGAGCGCAACAAGGAGCGGTTC
GGATACCCAGCGAATGAGAAGATTGTGTTTGTTAGCGCAAAGGATTGA
>61; -1 1 313  LEN=313
XXCTCCGTGCTCATGAGCGAGTCGCTCCTACTGCAGACGATCTGCCTGGTGCGCATGCTC
TGCCTGTTCGAGTTTGCGCATGGTATGTGGCGCTCCACACTGCTTTACGAAATCAGCTCA
AGGCGAGTGATCTCGTCGCACAGCGCTCTGCTATTCTCCATCCAGCTGCTTGGTAGTCAG
CTCTATCGTTATTCGGAGGCGCACGAATACGGACTGGGTGGACTCATCTGCGGAGTCATA
TATGCTTCCGTTGCGATGAATTGTGGACTCAATCTGCTGTTCCTCGTCCTGTGCTTATTG
CGACGCCAGCCGGTC
>16; 79 1 397  LEN=728; minus strand
XXGCCCGAAGTCGTCAGCGTGCAGTCGCTCTCCATCTCGCCGAACAACTGCCCGCTCGAG
GAGCCTCTCGACCTTGCGATGGACTTCACGATCACGCGGCCCCTCCCTGCCGCTCGGTGG
GTGGTCAAGTTCATCGCCGACCAAGCGGACAAGCGGAAGATTGTCGTTCTGGGAGAGACG
CCGCCCGTCGACTACGCCGCGGGGCAGCACAGCATGTCGTTCTCCGTGCCAGAGGTGAAT
GTGTCTCATCTGAAGCGCCATGTGCTCGCGAACGTCGGATTGCTCATCGCTGGACTTTTC
TCCGGCGAGGACGAGATCGTGCAGGTGTCGATGGTCACTCAGGTTACACCGAGTCCTGAT
GGTGCGCTCATTCGCTCGGTGTACAGCCCTCTCGAATAG
>1; 154 267 852  LEN=886
ATGGAGTGGTCGTCAGAGCTCCGTTCAGTGGGCGCCTCCAGTCCACAGGACGCACTCGAC
CACAGGCCACTCGACCACTGGAGTGTGTCCGCTGGACGCTCGAGTGAAGCACGCGTCCTC
ATCGCCGCCCCGTCTTCCTCTTCTTCTTCTGCCGCTTCTCGGCGCGGCGCTCGTAGCGGT
XTGGCCTCGGAGACGACGCCGCCGGACGCCTTGGCCTCTGCGGCGAGCTGCTCCTCCGAC
GGGTACGTCCACTGCTCCGTCGCGGGGTCGTACCGCGCGCCTTTCTGCAATCGCGCCGGC
CCCGCGCCTGGCGAGGGCGGCTTGAGCTCTTCCGCCTCGTCGCGCTTCTTCCACCCGCCC
TGTGACTTGTTGGXTCTCATCAAGCGTCACGAAGATGGAGTAGAGCGTGAGCGCGACGAC
GCCGAAGAGGAGAGTGTACACTCCAATGTCGAGCAAAGTGTCGACAAGCGAAATCTGCAA
CTCCTCCTCTGCGAGGAGCGAGGTGAGCGGCGCGAGGGCGGTACCCGTCTCAGTGGGCGA
GGCGGAGCAGGAGACGGCCGAACGCCTCAGCGCTGGGCGAGCGAATAA
>60; 164 1 433  LEN=535; minus strand
XXGAAGGAGTTCGAGGGCGCGAAGGCGCTGGCCTTTCAAATTCTCACAGACGAACCTGAC
AACATCATCGTGAGGCGAGCCCTCCCAGTGATCAACCTGCACCTGGCGGCTCAAGGTGAG
TCTGATTCAAGCAGTTCCGAGGAGGAGGAGGGAGCCGTAGAAGCAGCAGCGCACGACGAA
GGTGAACCTGGCGAGGAGAGCGCGGACGAGAGTGACGGCACGAGTGATGACTCGAGCGAC
ACTGGCGAAAACGACGAAGAGAGCGAGGGCGAGGGAAGAGAACAGGCAGACGAAGGTGCT
CAAAGCAGTAATGCTGGCACCGTTGGTGCAGCAGAGCCACGGTCGCTAGTGGGGGCAACG
GCATCTCCAGGTAACGACGGGAGACTAGCCACTGAGCTTAGAAGTCTCGTCGACACGCTT
GCTGTCGATCAATGA
>65; 111 294 721  LEN=721; minus strand
ATGATCGTGCCCAAGAAGAXGAGTCTCGCGATACGTGTGAAACGGACAGAGCCTCGGCAG
GCTGCCGAAGATGCCGCAGCATTTCTCGTCGGACGAGCCGAAAGACCATTCCAGCCCACA
CACCTCCACGCCGGAGTGAAACAAGCCGATGGGCAAGCGCAGCAGGTCGCGCGACAGCGT
GTTCAGCCCTTTGACCAATGCGCTGCCGCGCGAGACGTGGTACACGTTCAGCGCCACGAA
GATGGCCCGCCGCTTGGGCGCGCCGTACAGCACGCGGATCGCCTCGCGCAGCCGGATCTC
GTCGGGGTGGAAGTAGTAGACGAGCGGGTTGTCCTCGCTGACGAGGTGCGCCTGCCAGCT
GAAGCCATGCAGCCGGAGGGAGGCGTGCGTCAGCAGGTAGAGCGCGCAGTGGAGGCGAGC
GGCGCACGC
>45; 5 1 209  LEN=637; minus strand
XTTCATTCGAGTGTTTTGCTTAGTGGTCGAGCGACAAGCGGCCACGTCCGGCGGGTTTTG
AGCGCAGGCGCCCCGCGTACTGAAACTCGGGCAGTCGTCTCAGATCGGGCACCCGGTTGC
AAAAACAGCTTGACAGCGATCAACGATAGCGCGCACCCTCACATGGACGAGTCGCTCGAG
AACGACTCGTGGGGCAGCACAGCGGAGTAG
>73; 35 1 542  LEN=723
XCGCCCGCCCGCAGCCGCTCCGCGGTCTGCGAGCATTCGAAGAGGCGTACTCGTTGTGCG
CAATGCGGCGGAGGAAGCCTATGCACCCATCTCAAGCGCAAAGACAAATGCTCGCTCTGC
GCGCTGACGAAAGTCCGCATCGAGCGCCGCCAAGCCAGTCACTTGTCCGTTAAGCACGGA
TGTTGGCCTGAAGAACCTCAGGGAAGAGGAGAATGTTCCATGAGCGCCCTGATTTCTCCG
TTGCAGCTGACGTTGACCACAGCTGGTTGGCCGCTCGTAGCTACAAACTCGAACCTGAAG
GGATCAAGACTATACTGGCTCACCGTTGCTCCTGCAGCTACAGTAGGGTCGAATCAGAAT
CATCATGTACCAGTGGCATACCCACTTGATCCTCATGCCAAGGGCTTACTCGCTACAATG
CCTGGATATCAACGCTCCGAGATCGCTCGCACCGCAGCTGCGCAAGACGAATCCGGAAGT
CCACGGAGCACTTCAACCATTCATATGGAAGATGCTTGTTCGTGGTTGGAGCTTTGGTGA
TGA
>62_1; 94 1 386  LEN=386
TTGGAGCTTGATGGCTCGGCCCCTGTCACTACGTTTTTGGCATCATCAGATAAATCCACT
TCAATGCCGACGTCTCGGCCGAAGTCTTGCGTGTTCCTCCGAGGATCAGCGATTTCTGCA
GACGCAGCGACAATTGTGGGTCTCGCTTGGCTGTCGTCAGGAGCAGAACCGAAAGTGCAT
TTTGGAATTGTGAGTTTGACGGATCTCGCTCCGCCATCGCAATCGGATCCGATCATTCAA
CAGCTCTTTGCAAGCAAGCTTGCCAGCGCTACGGAACAACGCGGCATGGGCCAGGCGTGC
TCCGCACCGATCAGCGCGGAGGGGGGCGTGACAACGCCCAGTGCTACGTCCAGAGGAGAC
TCACATCCTCCTGGAGATGCTCAGCGX
>62_2; 37 1 157  LEN=157
GATGCTCAGCGTAATTCTGCCCAACAAGAGAAGCGAGAAGCCCTACTGTCCAAGTTTCGT
CGGCGGCTGGTGGCGTGTGAAGGGCCTGCGTTTGCCGTTGCCACGTACCGCAACCTGAAG
AAGGGCGCGCAACCCGTCTCAACAGACCTCGAGCACGXX
>77; 80 1 414  LEN=414
XCGCTGCTCGCCGCCATCTTCCCCTGCTTCCCGAACACGCCGTCGGACAACCGATACCAC
TTGCAGGCCTTCCGCCACTTGTACGTGCTGGCGGTGGAGGCGCGGTGCATGGAGTCGCTC
GATGTCGATACTGGAGAGGCGACCCTCGTCCCGCTTACTGTCGTGCTCAAGGGCAGCGGT
GCGACCATCCGCAAGGTGACGCCGTGCCAGCTGCCTCCCCTCAACTCAATCGAGTCGATC
CACACCAATTCGCCTCGCTACTGGGGCCTCGAGCTGCAAATCGGCTCTAACTCGAAGCAC
AAACTCATGCTCCGGCGGCGTGTCCTCTGGGTGAAGCGCAAGGCGGGCCACTTGGCGTAC
GTGGCGGACCCGCAAGGCCTCTCTTCCATCTTCTGCCGCCAGTTCGCTGGCGCCCXX
>11; 291 1 905  LEN=1058; minus strand
TCCTCCTCCTCCTCCGCCGCCGCCTCGCCTCAGCCCTCCTTGTCCTTCCCTCCTCTCTCC
TCACTCTCCCGCCGCCCTCTCTCCCTTCCCCCTGCCCCTCCCACGATGCTCCTCCTGCTC
CTCGCTCTCCCCGCCCTCGCGAGCGCCTACTCCTTCACCACTCCTCTTCCCCGCCGCGCC
TCGCGCTGCGCCTCGCGCTGCGCCTCGCCGCTCGCCCTCTCCGCCGCGGGGGGCGGCGCG
GCGCTCCCCCCGCCCGCCGACCTCTCGGACGAGGCGCTGTTGCGCATCGTGCTGCAGCAG
ACGAGCGACGAGGAGACCAACGCCTTGGCGTGGAAGTACCTCGGCTACAAGTACGACGAG
CGCAAGGGCGAGTGGGACGCCACAGACGTCTTCCCCAACTGGCGGAAGAAGTACCCGCAG
CCGCCCGACCTGATCGGCGTGCGGCGCGACTACTCGCGCGAGGTGGACGAGCCGGTGCTG
CGTGCGGTGCAGGCGCTGCAGCGATCGGTGCCGCAAGAGCACAAAGACAACCTGCGGCAG
ACGCTCAAGCCACTCGGCTGGGCGGGGTTCAAGCTGGAGGGGCTCACGCCGAACATGACG
CGCCGTGCGCAGGTGGCGCAGTGGCTCATCTACTACCGCAAGGAATTGCACGGCGTGCCG
CTGGAAGAGCTTCGCAGACGCAAGGAGGCGCGCGCGGCGGAGGAAGAGGCGGCGCGGAGT
GCGAATCAACAAGXTGCCGCCGACCGGCACGACCAAGCAAAGTGTGATCTGAGGCGTTGC
GGCGAGGCGGTGGGCGCGCAGGGACAGGATGGACCGGTAGATGATGGCTACTTGAAACGC
AGTAATAAGCGCATAGACCATGGGAACGTCGCCTACGCGTTCCTGCCTTCTGGAAGTTCT
ACGTAG
>69; 157 119 614  LEN=1008
ATGACTGGCAAACCCGAGGAGCTCCAGGCCTTCCTCGACTGGTTTGCTTCGCAGCCTCAC
CGACGGAAGATTGTTATCGCAGGCAACCACGACCTCACGTTGGACGAGGCTTCGTATGGA
AAGACATACTCGCGCTTCCACCGGACAAAGTACGACACCAAGAGCTGCCGCGCGCTCTTC
GATAGAGCGGCCGGTGTGGAGTATCTGTGCGATTCTGGCACGCTCGTCGATGGCGTGACA
GTGTGGGGCTCACCGTGGCAGCCCGAGTTCTGCGGCTGGGCGTTCAACTTGCCTCGTGGA
GAGCAGATTCGCGAGCGATGGCAGCAAATCCCTACCGGCACTGACGTGGTGGTCACGCAT
GGCCCTGCCCTCGGCCACGGCGACTTGTGCGCCTCGGGTCTGCGTGCAGGGTGCGTCGAC
CTGCTCGATGAGCTTCAGACGGCGTGCGACCGCGCTTCCATGTCTGCGGCCACATCCATG
AAGGCTATGGAGTGA
>84; 8 1 208  LEN=280
XXCAGCGCCAGGACGAGCGGAACTCGCTGGACTCGGAGAGCGCATATGACGCTCGCAGAA
GAGGCCGCAGAGTACACGAAGGCCATGATCATCGAAAAGAAAGGAGCGTGGCCGACCCCG
CGTACATCAGTGACCGGTGCGCACGTGAGCAGAAGAGCGAGCATCAGATTGCAGAACGCC
GACGCCCAGAACTTGAAAGCTGGCTGATAA
>58_1; 86 1 653  LEN=653; minus strand
XXTGGCCGCGTCGGCCGCGCGGAGGTGTCGGACGAGCTGCACGAGCTCTGTGAGAAGGCG
GAGGAGGATGACGCGCTGCCAGACCTGCGGAAGCTCTTCACGGTGGGGGAGGTGCTGCTG
TGTGCTGTCATACCCCTCGCGACGTCGGCACCCGCCAGGAGTGCGTCTGGCCGCGCGTTC
ACGTCGGTCGAGCTGTCGCTCCGGCTCTCGCTAGTGCAGGCGGCGGCGCTTGGCGCGACG
GCGAGGTTGCGGATTGGGTCGCTTGTGTGGGCGACGGCGCAATCCGAGCAGGAGTACGGC
TTCATCATGAAGACAGGCGGCGCAGGGGGCGGCTTCCTGCATAAGGAGAAGTGGCGGGGC
GAGTCATCGGCCAAACCGCCTCGCTGGCGGCCCTCGCTTTTCTGTAGCTCCGCGGCACTC
CAGCCACGCCGCCCGCTGCAGCTCGCCTCGCCCCCCGAGACGGGCTTGATGGTTCTTCCT
GCGGACGCCGCGCTACGCTTCGAGTCGATTCTCCCAGGCATGCTCGTCACCGCGCAGGTC
GCCGGCCTACTCGCCGACGGGTTGCGTGTCGTCTTCTGCGGGTACTTCGAGGGGACGGTG
CGAGACGACCATCTGGGCACTTCGGCCGCGGATTGGTCCAAGAAGTTCAAGATCGXX
>58_2; 29 1 191  LEN=191; minus strand
XCGCGACGCGGCGGAGGAGCAAGACGACGCTGTCGGCGCGACGAGCCTCCCGGCCGGGCC
GGCGGCGAGCAGCCTGCCGACCATCGTGAAGGCACACACGCTCAGCGCGAAGCTCGTGGC
TCCTGGCGTGAAGTTGTTGGGCGGCGTGTGCGAGGTGAGCTCCTCGCGGCTGCTGCTGCA
GCTTCCGGGGCG
>82; 139 1 899  LEN=936; minus strand
XGCGCCAAAGGCGCGGCGGCGGCGCACCTGATTGCCCAGACGTTGGACCACCCCGAGATC
TACGTCTTCGGAGAGCTCATCGATTGCCCTAACGTTCAGGCGCTCGCCGGCACGCCCTCC
GCGCCAAGCCTCGAGCTCCTACGGCTCTTCGCCTACGGCACGTGGTCGGACTACAAAGCT
GCCGCCGCGCAGCTGCCGCCACTCTCCGCCGCACAGACGAGCAAACTGAAGAAACTGTCC
CTCGTCTCCCTCGCCTCGCACGGTCGCGAGATCTCGTATGATGTGATCATGCGAGAGCTG
GAGCTCACGAGCGTGCGCGCGGTGGAGGACCTGCTGATCGAGTGCTTCTACGGCGGGCTG
CTCCACGGCCGCCTCGACCAGAAGGCCTCTCGCCTCGAGGTGACGCAGTGTGCCGGCCGC
GACGTCCACCCGTCCGAAGTGAGCGCGCTGTGCGACACCCTCGCCGCGTGGCACAAGAAC
TCGACGCTGCTGATGGCGAGCGTGTGGGGGAAGCTCGAGCGGTACCAGCAGCAGGCGGAG
GCGGCGAGGCGCGCGCAGGCGGACCTCGACGCGCAGGTGGAGGCGGCGAAGAGCGCCATC
CGCGCGCAGCACGAGGTGGGGGGCGACCACTTTGGCGGCGGCGGCGACTTCGACGTGGGG
ATGGACXTTCGAGGAGGACAAGATACGCAAAAGCGGGCGGTCGAAGAACAAGCTGGCGCC
GTTGGCGGTGGGGCCTCGCAAGTGATTGCCGGCCGCGCGTGTGCAAAGTTGAACCCTTCC
TCGTGGGACGGCGCGGGGCTCTGTCGTCGCCAGGTTGGTTCGGTACGGCCGGTCGCCACA
ACTCAGCCTCAATCCCCCGGGCAGGCAAAGGAAGGCAAGGAGAACCACATAGGTACCTAG
>86; 96 1 275  LEN=275
XXCTCCGCCGCCGGCCAGCCGGTCGCCTTCTTCATGCGCAAGGGGGCGGACGTCCTCTCC
AAGTGGGTGGGCGAGGCGGAGAAGCAGCTGCGCCTCCTGTTCGCCGAGGCATACCGCCAG
CAGCCCTCCATCATTTTCTTTGACGAGATCGACGGTCTGGCTCCCGTCCGATCGTCTCGT
CAGGACCAGATCCACGCGAGCATCGTCTCGACTCTCCTCGCGCTGATGGACGGCCTGGAC
TCGCGCGGCAAGGTGATCCTCATCGGCGCGACCAACCXX
>17; 331 300 1726  LEN=1726
ATGCGCGGTCGCCACCCGACTCCCCCTCGCCCCGCCGCCACACGAGCGCATCACTTGGCG
TCGTACCACGTGAACGCAACCTTCGCGTCGACCGCCAGCTCGACGAGCAGCCCAGGCAGC
GCCTCGTCGAACGGGTTGCGCATGCACTCGACCGTCTCCGCCATCGCCTCTTGCGCCGCC
TCGGCGGXGGCCCTCGAGGATCACTTCGTCGTGGATCTGCAGCAGCAGCCGGTACCCCAG
CTGCTTCAGCTTGGGCGAGCGGCGGAGCTTGAGCATCGCGAGCGTCATGATGTCCGCCGC
GCCGCCCTGGATGGGCGTGTTGATCGCCGCGCGCTCGAGGTGGCCTCGGATTTGCGGCGG
GCCGTTGATCCCATTGAGCTTGCGGTACCGCCCCATCAGCGTGCGCGTGTGGCCGTAGGC
GTGCGCCTTGGCGATGGTCTCCTCCTGCCACTGCCGCACCTCCGGCCGGTCGGCGTACCA
CGCGAGCAGCATCTGCTTCGCCTCGTCGATCGAGACGCCCCAGTCCTTGGAGAGGCCGTG
CGGCGTCTTGCCGTACGCGATCGAGAAGTTGAGCGTCTTCGCGCGCCGCCGCTCCGAGCC
GAAGCGATCCTTGAGGAGCGGCGCGGTCGGCTTGCCTTTGGAGTAGTCCCACTCCAGCAG
ACACTCCCCTTTGTCCACCGCCTCGCGCACGTGCGCGAACATGCCCATCGCGGTGCGCGA
GTGGAAGCAGCCGCCCTTCTCGAAGGCGTCGATCATCGAGCGGCACGCCGAGATGTGCGC
GAGCAGCCGCAGCTCGAGCTGCCCGTAGTCGGCGACGACGAGCAGGTTGCCCTCCTCCGC
CGTGAAGGCCGCGCGGATCTTGTACGCGTCCTTCTCGAGCGCCGGCTGGTTCTGCAGGTT
GGGCGCGCGCGACGAGAGCCGCCCCGTCTCGGTGTTGAGGTTGAGCGAGCAGTGCACGCG
CGAGCGCGCGTCGGCGTTCTGCTGCAGCGGCAGGATGAAGTTGGAGAGCATCGTGTCGAT
CGCCGAGACGGAGGAGAGGTCGTCGATGGCGCGGCAGGCGCGCGCCCCCGCCTCGCCGCC
GCCGAAGGCGGCGTACGCCGAGCCGTAGACCGGCGGCTCGTCGTACGGCTCGCCCGCGAG
CTCACGCAGCGCCGCGCTGTCGACGGCGGGGAAGCCGGTGGTCTTCGTCACCTTGGAGTG
GCGCAGCTCGAGCGACTTGAGCGTGAACTCGACGTGGCGGCGCGGCTTGGCGCCGTCGCG
GGGCGGCGAGGCGGCGTTGGCCTCGCTCGCGGCGTGCACGCCGTACGCGAGCGACTCGAC
GTCGACGGCGTGGCGCGCCGCGTGCAGCTCCTCGTACTCCTCGCGCGGCAGCTTGAAGAC
GCGCTGCAGCGGCAGCACCGCGCCGTCGCCGCCGCGCTTGGCGGAGCG
>55; 318 1 828  LEN=1111
CATCGCCGCCTCGCCCTCAGCCTCGCGCTGTTCGCGATGCCACTGGCCAAGGGCATCACG
CACGCCCCCGCTCACCTACTCGTCGTTCGCCCGAGCGTGTCTCGCCAACATCTCGTCGTC
CACATGATGATGCAGAACAGGAAACGGAAGCGAGATATTCTCTTCAATCTCTTCAAGAAG
GCGCGAGGCAACGGAGCCGAGGCGGACGAGACGCCCTCCCCGTGGTCGGATCCGCCTGCG
GACGACGTCGTAGTGGAGGTGAGCTCCACTGTCCCCGAGGATGTGCCGACGGCGGCGGAA
GATACACCAGCGCTACCGCCGCCACCTCCGCCATCGCCACCACCTCCTCGTGCTCCTGCG
GCAAAGAAGGCAGGGTCGCCGGACTCTGCCGAGAAGGAGATGGTGGTCAACTGCCCGATG
GCCGATGTCTTCGAAGTCGTCACCGATTTCGAGAAATATCCTTCCTGGGTGACGGGGCTG
AAGAAGGTGAATGTGTTGGAGCGGTTCGAAGATTCTGGCAGGGGTAAGGTGGTTGAGTTC
AGCGCTGGTGCGATGAGCCTCTCCATTTCCTACACGCTGTCATATACGCTTCACGAGCCC
GACGAGGTGTCGTGGGTGTCCGTGGCGGGTGGAGTCAAAAGCATTGTCGGGCAATACAAG
CTATCGCCCATGCCGGGGGACCAGACGCTCGTGCAGTATCGCTTGGATGTCGATGCTGGC
TTCGGAATACCAGGTCCGGTGCGCAAGGCGGTCACCAACCTTGTGATCGGCGCCGCTCTG
CCGGACCTCAAACGCTACCTGGAGAATGAGTATGGCAAACGCAAGTAG
>25; 162 1 1216  LEN=1468
XCGCTGCAGCCGAGCCTCTTCTACACGCTCTTCTACTTCGCCGTGTGGGGCGGCAGCTGC
CTCGTCAGCGTCGCGCTGCTCGCCATGTTCTTCCTCCGCGAGTGGGCGCTCGTCCTCTTC
CTGTGGAAGCTCTTCCAGCTTGTGTGCCTGCTCATCTCCCTCACCTCGTTCGCCGTCGCG
TACATCATTTCAGCTACGCCAGCAGAGCTGTACACTGTCGCCAGCTTCGTCGTGGCGACC
AGCACGATCTACGCGGCGTACACCGCCCTCCTGCTGTGCACGCTGTGGCGAATGCCTCGC
ATCCGCGACCACTACCGGCAGCTGCCCACACGGCCAGAGAGACCCGTCGACGCTATTGGC
TTCCTACCTTTCGGCTCCTTCTCCTTCAGGCGAAAGGATATCATCGGCTCGGGGGGGATG
GCGCGAGTGTACAAGGGGATGTACGCTGGCGCCACCGTAGCGATCAAAGAGGTGGCGGCA
GGCGCGCTCACCCCCAGCGTGTGCGCCGAGGCGGCGCTGCTCTCGGGGCTGCGGCACCCG
TCGGTCCTGCAGATGTACGGCTGCTGCGCGCACGACGCGCACCTGTACATCATCACGGAG
CTCTGCGACGCCTCGCTGCACGAGCTGCTGCGCCGCTGCGCACCGCAGCGCCTCAGCTTC
GAGGCGGCCATCTCCCTCGCCCTACAAGTCGCCGAGGGCATGCAGTATCTTCACAGCAAC
GGCGTCGCCCACCGCGACCTGAAGCCGGCGAACATCCTGCTGTCCGTTGACCCGGCGACG
GGCAGCCTCGCCGCGAAGATCGGCGACTTCGGGCTCTCCCGCCGCACCGAGGAGATCGTC
ACGGCGGTGTCGGCGCTCGTCGGCACGCTGCAGTACATGGCGCCCGAGATGCTCGCCGCC
GCCGCGGTGGGGCAGAGCGAGTACTCCGCCGCGGTCGACGTGTACXTCCTTCGCGATCAT
CCTGTGGCAGCTGCTCACGTGCGGCGCGCCCTTCTCGACGGAGCTGGCGCGCTTCGGCCG
CGTCGGCCTGCTGCACCGCATCGCGCGCGAGGGGCTTCGGCCGGAGGTGCCGCGGTGGGT
GCCGCCGCCGCTGCAGGCGCTCGTCCGCGAGTGCTGGGCGGACGCGGAGCACATGAGGCC
GACCTCCACGGAGGTGGTCCGCCGCTTGTGGCAGGTGCACCATGCGGAGTTCGGTACGCT
CACCCGGCTTACGAATGA
>92; 27 1 551  LEN=551; minus strand
GAAGTGGCGCTTCTTCTGCCCCAGGAGACCTGGGCGGTACCACTAGGCTTGCTACAGGAT
CTTAAGGGAGGCGTTTCCCTGCGGCCTACTCGCGATAGGTACGTATGGTCGCGAAAGAGC
ACATTCGGAGAGCTCGCGGAAGGGCGCACGTTTCTTGTCTGCGAGCAGGAGTCACGCGCA
CGCCGCTCGATTGTGTCTCGGGACTCGTTGATAGACAAGCCGAAGTTTTACCTGAATGTT
GATCTGGAGATTGACCAGCTGTGGGACGCCGAGCAGGGCGGAGGCACATTCGGCACCTCG
CCACAGGAACGCGATTACTTGCGGGCTAACCAACCGCGGACCATCTCCTTTTACGCTCCA
TATGTGATCTACAACAACCTCGCTGTGGGGATGAATTTCTCCATCCGATCCAAAGGCTCT
ATGGGGAACTTGACCGCCCGGCTCGAGCGAGGTGACAAGCTTCTGGTTCATGTTCTCGAC
CCTTCGCGCTCGATCGGTCTGAATCTCGAAGTGGATGGCTTCAATCGCTCAACCACTGCT
ACTTTCAAGCCX
>94; -9 1 571  LEN=571; minus strand
XACCCCAACGTGCTCACGCTCGCGCGGCGGAGCGACGCGAGCCTCGTCGAGTACAAGGTG
ACCAAGCGCAGCTTCGAGCAGCCCTTCGACGGCGCCTTCGGCACGAGCGAGTACTCGCGG
ATCGCCGACGCGGGGTCGTACGGCGTGGTGTCAGAGGTGCCCACGATCCTCGCGGAGCGA
GTGCAGGTCAAGTACAAGTGGGAGCCCGCCGCCGACGTGCGCCACCTCGACGCGCTCGAG
ATCACGCAGACTTTCGACCCCATGCAAACGGGATTCGCCGACCTGCGCGGGGCCXACGCC
GGTGTTGACGATCAAGGCCAGGCTGAGCCTCGACCGGTCGCCATAGCGGAGCAGGCAGCG
AGTGAAGCTCGTTCGCTCAGTGCCCCTGGTGGCTCGGTGAGTAAGAGTGCTTGGACGCGA
GTTGGACCCGCGCTCGTCGCACGGGGTGGAGTCTCACCCTTTGTCAAAGTAGCTCGCGGC
TGCATGCTGATTGGAGCCATGTCAAAGGCTCAGGCGCTCAACGAGTGCATCATTTCAACG
ACTATACGATCGATCGCGCGGCGCGCAGGAGGX
>51; 109 1 942  LEN=1012
XGCGCGCTCCTCGCGGCGCAGAAGCCTGAGCTCGTCGAGCGCTCTCTCGGCACGTCGCAG
CTCCGCCGTTTTCCCTGGGGCGGCGAGGCTTTCGAGATGAAGCTGCTGCCGCTCTGCCTC
CTCACTGGCTCTCTCTCGCTCGCCTCCGCCGTCGCACTCACCGCGCCCAGCGGCCCGCTC
TCCTCGCTCGAGCTCGCGCGCGGCCCTGTGCTCGTCAGCCTCTTCTGGGTTTGGGGGTTC
TTCAACTGCGTGGGGGCACAGGTTCTCTCCAAATCGGCGGGAGCGCAGGCAGCCCGCGTG
GCGGAGCGCGCGCTGTACAACACGCTGGAGCAGGGCTTGCCCTTTCTCTCGCTCCTGTGG
ATGAGCGCCGCGTGCGTCGACGCGTCGCTCGCCTCCTCGTGCGGCTTCGTCTATTGCTTC
TTCCGCATGTTCTACGGGTTCGCCTACTCGTACTACGGAGGCTTCTCGATGCTGTGCGAG
CTCGTGACCGCCCCCAACTATACCGTGATCAGTACGTATCTGTGCTGGCTCGCCTACTTC
GGCTTCACCGGCGGGTCGATCTTTGACGTCGTGGGGCACAGCTTCTTCGTGTGGGTGCCG
CTCTCGTTGGTGAGCTCTCTGGTCTTCTTAGTGGTCCTGTGGAACTACCCCGCGGGCAAA
GCGGCCGCCGAAGTCAACCTGGCGTGGAATCAAACAAATAGTGCGTGGCACCATGAGTCA
CGACGCGCAGGCATGTTTTCGGCTCTCATGTTCGGCTCTCTTGTTCGCGCGCACAATACT
GAATGGACCGATCATACTCTTGCAACCTCGATCAACCAGGCGATGGTAAACGTGAGGAGA
CAACTTCGCAATGCCTGCGGCACCACTTTTCGAGCTCGGGAAACTACTTATCGAGGACTA
GCGCTGGAAGCCCGACGGATGAGTTACCATGGGTCGGATTAG
>78; 258 1 808  LEN=1282; minus strand
XXGCGCTGCCTGCTGCTCTCCGTCATCGAGGAGATGCTCCGGTTCGAGGCGGAGCACGGC
GCCGACGACACCCCGTTCTCGCAGGGCCTCATTGAGATGCGTTTCTTCCCGCTGCTGCTC
GACATCCTACTGCTGCCGCACTCGTCGAACGCAGTGCACATGCACGCGACCCAAATTATC
AAGTGGACTCTCGCCACCGACGCTCGCCAGGGCGCCGCCCTCCGCCGTGCGCTTGTGCAC
GAGGCCGAGTTGCCTTCGCGGCTGGTCGCGCTGCTCGACAACCCCTCCGTCCCGGCGCCG
TGCTGCCAGGGCTACGCGATGGGCATCGCCGCCGCACTCGTCGATCTGGCGCCGGCCTCG
AAAGAGCTCACCGAGTATCTCGCCTTGTGCCAAGGCTGGGAGAGCTTCGTCGCGCCTGGA
GGTCCGCTCGCTCGCTGGAGCGAGGCGCAGCGCACGCTGCTTGGCGGCAGCCTTCCCGTG
CGTGACTCGGAGCGCAGCGAAGAGCCGGTGGCCGACATGAGCGCGATCGAGCGCGCGCTG
CAGCTCGAGGCCGAGCGGCTGGTCGAGTCGCCGGAATGCCCCGCGCACTTCGCCGAGTAC
CTCTCGCAGCACAACTTCATCGACGAGGCGGGCGAGGACATCGACCGGCTGGCCGACGAG
CAGCAGGAGGTGAGCGCGAGCGACGACGCGTGGGGACACACCTTCGAGAAGCCGCCGCCG
CCGCCGCCGGCGGCGGAAGCCGACGAGGCGCACCCTGTGGGCAAGCCGACGCGCAGCGTG
AGCGTCGACGACCACGAGCTCACCATCTGA
>85; 273 1 1232  LEN=1432; minus strand
CTCCATGAGATGCTGCGGCACAACGTACGGCCGACGCAGGTGACGACGACGACGCTCCTC
ACCGCCTGCTTCGACATGGGCAACATCACGGCGGCGCAGAGCATCGCATCGCTCCTCCGC
CGTGAGGCCGCGGCGATGGACGACTTGACCCTCGCCCACGCGACGGATTGCGCAATGATC
GTCGGCTTCTGCAGACCGTTCCAGAGCACGCTGCAGCACGGCGTCGACCCACGCGGCGTG
TCGCTCGCGTCGCGCGACCGCGGCCGGCTCAAGGAGGCGCTGCAGATCTTCGTACGGATG
ACTTCGGCGAGCAACGCCAGCCTTGGGCCACCGGACGCGCGCACTTGCAATGCGCTGATG
GCGGCGCTGGTCGCGTCGGACGAAGTCGAGTCTGCCGTGCGGGTGTTCAGTGTGATGGAC
ACGGGCGACGCCTCCTCTGCAAACGCCTACTCGCTGTGCATCCTCATGAGAGGGTTTGGC
GCCCAAAGGAACCTCCACCGCGTGGAAGTCTTGTGGCGGCGGCTGCTGCAGGAGGGCAAG
GTGGACACCGTCGCGCTGAACACATACCTCAACGCATGCGCCCAGTGCTCCGACGTGCCA
CGAGCGCTGCAAGCGTTCCAGAAGGCGAAGAGTGATCTGCCGCACGTCGCGGCGGCGTTC
GACCACATCACCTTCGGCACGCTGATCCACTCGCTCGTCCACTCTGTGGGGACGGCGGCG
GCGTGCAATCGCGCCTTGAAGTTGTGGGCGGAGATGCGCCGCCAGTCCATCCTCCCCGAC
GAGGCGATAGTCTCTGTCTTGTCCGACGCGTGCTCGCGCCACGGCTGGGTCGAGGTGGCG
CTGTGCGTGCGGCGTGACCTTCTCGCGCTCGGCTGGTCCACGCAGCGGCTGCACGCCATC
GATCGTGCGATACACACGATGCTCCCCACGCTGAGCGAGATGCTGCAGGATGAGCGCAAG
TGGGAGCGGCTCGGCGTGGTGCTGCCGCAGCAGCTCGAGTCCTTCGCGGAAGTGGGGGCG
CTGCGGCTGGTGCCGCCGCCGTCCGGGAAGCAGGCGGCCGCGCGGCGGCTGGGCGCGGCG
CAGGGCCGGCTGGCTTTGAACGGACGAGAAGATGGCATTCTGGAGGACGGTGGGGGGGGA
GAAGACCATCGTAAGGGGGACGAGGAGGXTGTGGAAGACGGTGTCGCCTGCGAAGCCGAG
CGAAGAGATATGGGAGCGCCATGGATGGGATAA
>90; 201 1 828  LEN=1014
TCGCCGCCGCCGCTGCGCACATTTGGTTGGCAGATGTCCATGACGGTGGAGGAAGCTGCG
ACCATCTGGGGCTTGCAGCGCAACCGTCAGACTGGGAGAGCCCAAGTCCTTCCGAATGTT
TTCGGGTGGGATACGGAGGAGGTAGTCACTCGCGTCGAGCGCCGCGACGGCCCTTCTCTA
GGGATTGTCTTGGAAGAGATCGGCTCCGCAGAAGACATCGGCCTCGTCTTGGTCGATAGC
TGTGTCGACGGCGGCAACGCCGCCGCTGCTTCGCTGCCGCTCCTTCCAGGAGACCTCATG
GTTGCAGTGGCCAATGCGGGAGGACCTGCTCTTTGTGTAGAGGCGCTGCCCTACGACGCC
ACGATCGCTGCGCTAGGGTCCCTCGACCCGAGCCAGCCGGTGGAGCTGACCCTGCGCCGG
CTAGTAAAGCTGCCTCGTTGTGCAGTCACCCTGAAGTTCGCTGCGAGCGAGAACCGTGCC
GACGAACAGTTTGAGCTCCTTGGCGGAATGCCGTTGCGCCGCTCGATTCTGTCGAAAGGT
ATCAAGCTAAACGATCCACTCGCTCGGCGATTCGATGCGGGCTGGGGTACCGGCGACTGT
GGAGGGGAGGGCACGTGCTGTACTTGCGCTGTAGATGTGATCGAAGGAACAGAAGTGTTG
AATGGCCAAGGTTCGCAGGAGCGTCAGATGCTCTCGAAACATCCGAGTTGGCGCCTCGCC
TGCAAGGCTTCGATAGTGAACATTGAACAGGACACACGACTTGTGCTCAAAGTCGCTCCC
CGACAAGAAGTTGACGAGACTGAACGTGATTCTGCATGCATTCAATGA
>13; 293 149 1066  LEN=1390
ATGTCGCGCGATGTGTCGGCGCGGTACAGTAAGTTGCTGCAAGCGGACCCTGCGTCGTCG
AGCGCGGCGGCGATCAAAGCTCTGACGGAGATCGTGAGCAGCAGCTCTTCGACGACGATC
ATGGGGCTGCGCGACGACCTGATCCACGCGGGGCAGGCGCTCGGCCAGCGGCACGACGCG
CCGATCTCGATCGCTTCGCTCTGCGAGCTCTTCGTCCGCTTCGTCACGCGCACTGCGCTC
GAGACGCGCGACTTCGAGGCGTGCCGCCGCCTCATCGGCGAGCGCGGCGAGCAGTTCGCT
CTCTCCGTCCGCGAGGCGCCACGGAAGATCGCCAAGCTGGGCGCGCCGTTCGTGAACGAG
GGCGGCGCGGTGATGACCCTCGGCTACTCGCGCATCGTCACCGCGCTGCTGCTCGAAGCC
GCCGCGACGAAGCACTTCTCCGTCATCGTCGCCGAGTCGCACCCGCACGGCGACGGACAC
CGCACCGCAAGAGAGCTGCTGGCGGCGGGCGTGCCCGTCACGATGGTCGAGGACGCCGCG
GTCGCCTACGTGATCGCTCGCTGCCAGATGACATTGGTCGGCGCGGAGGCAGTCGCAGAG
AGCGGCGGCATCATCAACAAGGCCGGCACGCTGCAGATGGCGATCGTCGCGCACGTGTGC
AAAAGGCCCTTCTACGTCGCGTCGGAGTCGACTAAGTTCGCTCGTATGTTCCCCTTGTCG
CAACTCGACGTGCCCAAGACGGAGCAGGTGCGCACTCACGCGGCATTTGTTGGTCAAGAC
CCTCCGCCACCGCAACTGGTCGTCGAGGCGCCATCGCGGGACTACACGCCGCCGTGCTAC
ATCACAATGCTCTTCACCGACCTTGGCGTACTCACGCCTTCTGCAGTGTCAGATGAGCTG
ATCAAGCTGTTCGACTAG
>100; 16 1 186  LEN=186
GAGGAGCAGCGGCGCGCCTCGTCCTTCTGGCGGTGCACGGGGCCGGCGTCGAGCCGCGCC
GTCGCCTTCATGCGCCTCTCCTCCTCGCCGTGCGAGCCCACCGCCCTCGCGCAGATGCTC
GTCGGCCTGCGCGGCGCGCAGGGCAGGGCGCAGGCCGCCGCCGGGCTCGTGTGGCTGGAA
CTTCTG
>102; 24 1 208  LEN=265
XXTCTGGCGGCCTTGACTGTGGCCAGAGCGCGTAGTATCCTGCGACGTCACCGTAGCACC
CAGAAGCTTCCCGCAGCCGGTCACGAACTTGGAGAAGCAAACGCATGTACGATGGTGCGA
CAACGTCTTGAATTAAGCAAGAATTCCATTCAGCTCGAAGTCGGCCAGCTCCCACCATGT
CATCACCGTACCAGATGTCGCGCCTATTAG
>33; 562 1 1627  LEN=1882
XXTATCGGCCAGACCAAGCCGGTGATGGTGTACCGGTTCGTCACCGAAGGCTCGGTCGAG
GAGAAAATCATCGAGCGGGCGCAGAAGAAGCTGTACCTCGACGCACTCGTGATTCAACAG
GGGCGTCTCGCGGATAAGGAGCGAGGCCTTGGGAAAGACGAACTATTGGGGATGATCCGC
TTCGGAGCAGACGCGATCTTCAAGTCGGCTGAGTCTGGCGCGACGGAGGAAGATCTGGAT
GCCATCCTGCGACGTGGCGACGAAACTGCAGCCGTGGAATCAGAGCGTCTGAAGAGTAGC
GAGCAGAACCTTCTCAACTTCTCGATCGGCGCAACGCAGGAGAAGTCGATTTACGATTAC
GGCGAGGCGGCGGAGTCTACCACGGCGGTGCCGAGCTTGCCGTACATCAACTTACCTCAG
CGGGAGCGTAAGAAGAACTACAACGATGAGGAGGCGTATAAGGCGATGATGCGCGAGGTG
GAAGGAGGCAAACCGCGGGCAGGCAGGCCGGTGGGCGCGAGGCGTGCTGACTTTGACTTC
CAGTTTTGGGGCGACAAGTCCAGTGGTAGTGAGGAAGCACAGCGTGCTGAGGCACCCGAA
GACATGTTCGGCCACTGGACTAGGAAAGAATACAATGCCTTCATTCGAGGATGCGAACTT
TATGGCCGCGATGACGTGGCCAGCATCACGACGGAGATCAATGCCTCCATTCGTGGCGAC
TCTTCTGTCGAATCTGCTGATGCCAACGCGGAGGCGAACGAGGCGGCCGACGGCTGCGAA
GAGCACGCCGAGCCCGGCGTCGCTGACGCAAGTAGTGGCGGCATCAACGGGACCCCTTGC
GGCAGGAGCGCAAGCGTGGGCAGCGGCAGCGGAAAGCAGCTGCCGCCTCCGAAGACGGAG
TCGGATGTCGCCGCATACTTGGCCGTCTTCTTTAAGCGGTTCAAGGAAGTGAAGGACGGA
GACAAAATAGTTCGGCGAATCGAGGCGAATGAGCGGCGCAGGAAAGCACTCGATAGCACT
TCTCTATCGCTTCGAAAGAAGATCGAGATGTATGATGATCCTGCGGAGCAGCTCGTCATC
AAGTATAGCCTCTCGCGCCACGAGCGCAAGTACACGGAGAGCTGTGATCGGTTCTTACTG
GTGAAGACGGCTGAGCTTGGCCATGGCAAGTGGGACCAACTCAAGCTTGAGTTGATGAGG
TCCGAAAAGTTTTGCTTCGACCACTACGCGAAGTCGCGCACTCCTCAGGAGCTTGGAAGG
CGTGTGGAGGCTCTGCTGAAGCTGATCGAACGTGAGATGGAGCAGCTCAAGAAGCAGGAG
TCACAAGGCCGCACAGCTGATGTGTCAGGATCCTCCAAGAAGCGCAGCAAGGGAGGTACG
AAAGCATCGATTCTGTCGCCTGAAGTTGACGGGAGTCCCGACTTCAATGGTGGACAAGAA
GCTTGCGAGACTCCTGATAGGGATCGGAGGCTTGGAACGAGTGCGGCACGCAAGCGACCA
ACAAGTAGTGGCAGCAGCGGCTGGCATTCGGACGTTCATCTCAGCAGTGCCTCGAAGAAG
GTCAAAGCTGACTACACTGCTCCAGAAAACGCCGCTTCCATCGATGACATCAATCCCCAA
GATAATTAG
>93; 284 1 1026  LEN=1289; minus strand
CGGATGGTCGCGGCGCAGCTGGTGGCGAGCGGCGTGGAGGCGCGGCAGTACGAGTCGTGG
GACCTCGGCGTGATCACCAACTCGGACTACGGCGAGGCGAGCGTCCTCGACGAGTCATGG
CCAGTGATCAAGGAGCGCGTGCTCGCGATCCCCCCCGGCGTCGTCGCTGTCATCACGGGC
TTCATCGGGAAGGACGCCACCGGCCGCGTGACGACGCTCGGCCGCGGGGGCAGTGACCTC
ACCGCCTCTCTCATCGCCGCGGCGGCGGGGTTCGACGAGGCGCAGGTGTGGAAGGACGTC
GACGGCATCCTCACCGCCGACCCACGGGTCTGCCCCTCCGCACGCCCCGTGCCGCAAGTC
TCCTTCGAAGAGGCGGCCGAGCTCGCCTACTTTGGCGCGCAGGTGCTCCACCCCGTGGCG
ATGCAGCCGGCGCGGCGTGTGAACATGCCGGTGCGCGTGAAGAACTCGTACAACCCGTCG
GCGGCGGGCACGCTGATCACGCAGGCGGGCAGCGCGACGCGGTGCGACGTGACCGCGATC
ACCTCGAAGACCGGCGTGCAGATGGTCGACATCACCTCCACGCGCATGCTCGGCGCGCAC
GGCTTCCTCGCGCGCACCTTCGAGGCCTTCGCGAAGCACGCCATCTCGGTGGACACGATC
GCCTCCTCGGAGGTGAGCGTCTCGCTCACGCTCAACCGCAACCTCGCGCTGCCGCGCAAG
GACCGCAACGAGGCGCCCGAGGCGACGGCGCTCGACGCGCTGGTGCGCGAGCTGTCCGCC
TTCGCGGAGGTGCACACCTCCGACGGGCACACGATCATCACGCTGATCGCCAACGTGGAG
AAGTCGTCCAGCGTGATGGCGCAGGTCTTCTCCGTGATGAGTGAGCACGGCATCCAGGTG
GAGATGCTCTCGCAGGGCGCGAGCAAAGTCAACATCTCGCTCGTCGTCCCCGAGGCGCGA
GGCGTCGATGCGATCAAGGCGCTGCACGCGCACTTCTTCGAGATGTGCGAGCGCACCGAT
GCGTAA
>18; 131 1 1070  LEN=1462; minus strand
XGTCATCTCGCGCTCCTGTATGCCAGCCTGCCACTTACCCTCTTTCAGGACATCTGCTCG
CTCGCGTGCTGTCTCCTTAAACATCCATTCAATACAGTGGCAATGTTTGCCGCCGAACGA
GATGCACTCAAGTGGGAAGCTTACTCAGGAGCACTTGGCATACAGGAGCGCGAGATGACA
GTGCTGATGAGCTATCTCGACAACCTCGGGACGCAAGCGGCGCTGCTGGCCGGCTTTGCG
TTCACCTGCTACACGGATGACCTAGGCTTGCCAGATGACATCCATCCAGTCTTGGAGGGT
CTGTTCATGATATGCGTTTCGACATGCGTCGGGGCTATGTTGTTCACGGTTGTGGCTTCC
ACGCTCGTGTCCTCGCTGGGACCTGCAATGGCTCTGCGTGGGAAAGATGGCACTGCGATG
CGTGTTGCCGTGGACCATATGGAGACAAACCGTCATGCAATCCGCAACTCGTTCGGGATC
GGTGTGTTTGCCTTTTTGGCCATCGTCATGCAACTCGTATGGCACAAGATCAAGCACCCA
GTAAACTCCTGCCTATGCACGGTCATCGTGGCTTCGATATTCGGCTTTCTGCTTTTTACC
ACCCATCGCATTTTCCAGCAATTTGGTTCGTCAGAGAATCGGTCACGCAAGATCTCGCAT
GGAGGTGTTGTGAGTGCGAGCCACTACTTGGAGAAGGCGCGGCTCGCTGCGACTCTCCCT
GCGCACAAGGCCGGCGCCCCTACTGAGGAGTCGGCGTATACGAAATGCATGAGTAACCCC
AACCTGGGCAGCTCAACTCAGCAACGGCGAGGCAGCTTGGGCTTGAACCATCCGATCGAC
GCTCCACCTCCTTCCCTTTCCCCATCGATCCGCGGGGCTGAAATCCAACCCCAGAACCGG
TGGCGATGGAATCGGCAGCAAGAGCTATCGACGTCCGAACCACTTGCACCCATCCCACCT
GCACAGGTCATCCCGCCTGCGCCCGCACCCGCGGGTGCGGACGGGCTGGTAACGAGGCCT
GCGACATCCCGACTCACAATCCGTCGTAATTGCCAACGAGATCGAAGGTAA
>5_1; 132 1 985  LEN=985
CGCAAATGGGCAGCCGAGGAGCTGCAAAAGTGTATTGGTGTGCTGCAGGAAGGGTATTTG
ATGTTTGAGGAATACATCCGCCAGAACGCTGAGGGCTTCTTCAGTTCTCCTGAAGCTCAG
CTGCCACCTCAACAGCTTCGCAGCATCAAACGCCAGTGCAGACAAGTCGCGAAAGACCTT
TGGTACGATTGGCGGCAGACATTAGAGGAAGATGTTGCCAACAAGCTTCAGAAGGCGGCA
CAGGATTTCGACAGCGACATCGCTCACATCCAGACTCTTCGATCCCGGGCGGCAGAGCTC
CAAAAGCTTCTGGGATCGACTGTTCCCGAGCCATCTGATCACCTAGTGAACTCACTGAGT
GAAGAACGACTCAAGCTGTCCTCTCTGTCTGCGCAACGAGAGGCCACACTCGTCCACGCG
AGGAGCGCGCACAATTCTCTCCTCCAACAGGTAAGGAAAGCTGAACTCGATCTGAAGCGC
CTTGAAGAAAGCCAAAACAACGAGCAGAGACGCCTGATCAGCCTGAGCGAAACGCTTTCG
TTTCGCACGGCCGTTCCAGCAGAAAGCCTTGGCTCTGCACAGCGGGGCGAGGAATTGCTC
ACTACACTTCAGGCTAGCCTTTGCTGGAGACCGATCTACCTGAAGGCAAGTGGGATGACT
CTTCGCTTCTCCGACGCTTTCGACCTATTTGCTACATTCGATCCGGGGTCCTCCATGGTC
GTCGGTGCGGAACTACGTTCGCTTCTCCCTCAAGATGACCGCCAACCGCATGTACTCGCG
CTGCGGATACTTCTTGATACCATACGCCCGAGCATCGACGCCGCCCTCCAAGGTTGCCGC
ACTGCTTCGGATATAAGCACCCTCATGCCGTCTCTATCCGTCCGGCTTGGCCGTCTCATG
GATCTTGCGCGTGAAATCGAGACAGTTGCAAGTCAGGTTTGCACAGAAGTTTACCCAGAT
GAGGCTCGAGGTGCGCAGCTGAATTXX
>54; 271 1 707  LEN=1003; minus strand
XCTCCCTGTCTGCACGCCCCCACGATCCCCGCCTTCGTCGGCGGCGAGAAGGGTGCGCCG
GCGGTGATCGTGATTCAAGAGTGGTGGGGCGTGACTCCGATGATCAAGGCGCACGCCGAG
ATGCTCTCTTCCAAGCTGGGAGGAGCGCGCGTGCTGATTCCCGACATTTACAAAGGGAAG
CTGGGCGTCGACAAGGAGGAGGCGCACCACCTCATGTCCAACCTCGACTTCCCGCAGGCC
GTCAAGGAGATCAGCGAGGCTGCGGCTTTCCTCAAGGCGGAGGGATCGCCAAAGGTGGGA
GTGGTGGGCTTCTGCATGGGTGGCGCGCTCACGATGGGCGGCCTCGCCGCCTCGCCCGAC
ATAAGCTGCGGCGCGCCCTTCTACGGGGTGAACTTCGGCTTGTTCGACGCGGCGCAGCTG
AAGGACAAGCCGGTGCAGGGCCACTTCGGCGCGGAGGACAAGATGACGGGGTTCTCCGAT
CCTGAGACGGGGAAGAAGCTCGAATCGGCGCTCAAGGAGGCGGGGAATGGCGAGGCGGAG
GTGTTCATCTACGACGGCGTCGGCCACGCCTTCATGAACTCCGACCCGGCGCCCTTCAAG
ACCTTCGAGGAGCGGCAGGAGGCGATGGGCTTCGCGCATTACGACAATGCCCAAGCGGAG
CTGGCGTGGGGCCGTCTCGTGTCCTTCTTTGAGAAACACCTCAAGTGA
>74; 30 739 1108  LEN=1108; minus strand
ATGACTGTAGCGGTTAGGCGTGGGTGGAGGCAGCGAGGCACGGCATGTTACGACCAGCCA
GGAATAAGGGGACTGGGAGTCTGGGACCTCATGCTGGAGCCTGGAGGAGCGCCAGCCGAA
GGCCGTGGACGCGTGCTCGCGTGGACCGTGGAGGCGCTGGCGCGCTGCTGGGCATCACTG
ACTGATGCCGAXGAAGCGCTGCTCGTACAACGACACGTAGGTGGTGAACGCAGTGAAGCT
CCCGATGGTCAGGTTGCCCGCGAGTACTTGATGCATCCCAAAGCCCAACACGAGCACATC
GCGCACCTTGGACAGTCCCAGCTGCGCGAAGATGACGGCCGTCTGGCACTGCACCGTCAC
GATGACCACCXX
>110; 53 1 619  LEN=619; minus strand
XGTTTTCATATTTTTTCCTTGTTCCTGCTGCATCGCCTTCCCAGCCCGCACTGCGGGAGG
ATGCGCGCGCGGTGTGTGCTGCTCTTCTTCTTCCCGCAACTGGCGACCGCCTCGCAGGAT
GCTCAGGCGTACGTGCTGGACCATCTCTTTCAACTCATAGGCACCACGAACAAGGAGTAC
GTCGAGTTCGGCTACAACACGAACCTTCTGTGCGGAGGGTCGGGAGCGAACACGTGCCGA
CTTCACCAGCAAGGATGGCGGGGGCTGCTGCTCGACGGCGGGCACCAGAACACGTCGATC
AACCTGCACCGGGAGATGATCTCCAGTGCGAACATCGTCCACCTGTTCCGCAAGTATGGC
GTCTCTACCGATGTCGACTACGTCTCCATGGACATGGACTCCTGTGACCTGTGGGTCCTC
GAGAGCCTCCTTTCCTCCAAGTATTCGCCGCGGGTCATCACCGCCGAGTTCAACACAAAC
ATTCCATGGCCGCACGCGATCACTTTTCCAGACAAGGCAAAGTTCGACGTCCACTACAAG
ACGGACCGCGTGCACTACGGCCTAAATGGAGAGGACAAGCCTGCTTACCATGGCTGCTAC
GTTGGGGCCTCTGCGGGTGCX
>101; 134 1 489  LEN=848; minus strand
AGCCGGCAGCTGGCGGAGTGGGCGGTCGACCTGGTCACGCCGAAGGTCACGTGGCTCTCG
GGGCTCTTCAACCCGCAGGCGTTCCTCACGGCGGTGATGCAGGCGACCGCGCGCAAGAAC
GAGTGGCCGCTCGACAAGCTCGTGACCGTCGTCGAGGTGACCAGGCGCGCGCTGGAGGAC
GTCGAGACCGCCACGCGCGACGGCGCCTACATCCACGGCCTCTTCCTCGAGGGGGCGCGA
TGGGACATCTCCGCCGGCGTGCTCGACGACGCGCAGGTCAAGCAGCTGTACCCGCCGATG
CCCGTCATCCTCATCAAGGCGGTGACGCAGGAGAAGGCGGCCGCGTTGTACGACGTATAC
CAATGCCCTGTGTATCAGACGGAGATGAGAGGGCCAACGTACGTGTTCGACGCAGGGCTG
AGAACGAAAGCCAACCCTGCCAAGTGGACATTGGCAGGAGTCGCCCTCATCATGGATGTA
TCATCGTAA
>116; 14 1 229  LEN=229
CTGCAGGTGGTCGACCAGTCGGAGGCGGCCTTCCGCGCGCTCTGCATGCGCCACGGCGCA
CACCTCGCGTACACGCCGATGATCTCCTCCCGCCAGCTCGTCTCCTCAGCGCTCTACCGC
CAGCGCGTGTGGGATGACTTACCCTCCGCCGCACAGAACGACCACTCCACCCCTCCAAAC
CCATCCCCTGGCCGCCCTATGAAGGAGGACGACCCGTCCACCCCTCCCCXX
>118; 97 1 400  LEN=400
ACAGACAGACAGACAGACGAACAGCCAGTCCCAGTTCCTCTACAAAAGATGAAAGAAGAA
CAAGAGCAACGCGCTGACCAGCTAGAAGTGCAGCTGCGACGCGAACAAGCACGATCGCGT
GAGCAAGAATCACGCATTCACGAGTTGCACCAGCAGCTCTGTCGAATGAAAACAATAATC
GCAAGCTCACAGCGCTCACAACGTCCACCGAGCCCGCCAAGTTCAGATCAAGAACAAGAC
GACGGCGGAGGCTACTCCGACGACGACGATGACGCCGACTTCTACCCGTCGCCACTCGCA
TCGCCAGCTCCGCCATCACTCCACGGAATCCGCCAGCCGGGTCGTCGAAGCTTCCCCAAT
CCTCAAGACCCCAACTCGGCACTTCACGAGTCCTCCATCCXX
>97_1; 89 1 423  LEN=423; minus strand
CCCGTCGTGGCGTTCGGCGGCTCGTACGGCGGGACGCTGACGACGCTCCTCCGCCTCAAG
TACCCGCACGTCGTCGCCGGCGGCCTCGCCGCCTTCCGTGCGCTCGACGCACCCACTGCG
TATCACGAGGCGGGGCACACCATCGTTGCGCTGCACTTGGCACAGGACGGCAXTGCCGTG
CGCCGGGAGCCATGGCAAGTTGCAGCTCTCTGGGGTCTCGCCGACACTTCTCAAGTTCAC
CACGATTACTCCAAGGACCACCGAGAAAGGCGTCGTCTACCTAGGAGAGACGAAGCTGAC
CACACGGTGGAGGCACATGCGCCACCACGCCGAGTGGATCCCCTCCGACGGCCAACGGCA
CAGCGACTCGCCTCGACTGCTCTGCGCGGCGCTGCACCCATCTGCTGGGGAGGGGGAGGA
GGGGXX
>36; 29 1 1710  LEN=2305; minus strand
ATGGCGCAATGCATGCATCACTTCCGTGGGGGTTCGGCGCTCCAGCTGAAGGAGGTGCCG
GCGATGGCGACTGAACATGATATCGCATATACGCTAACTGAGGCGTTCGGCGAGATCGGG
GTCGAGGAAGTCCTGTTGTGCAAATCGCAGGATGAAACCTCAGTCAGCGCAACGAAGACG
GCTTTTTGCTCCTTTGCGTCTCCACAAGCGGCGCAGTCTGCGCTCAGCAAAGGGAGCGTT
CGGATTCTCGGTATGGAAGTCATCATCACACCGCTGGACGATGATTCGGCGGAGTCGGCC
TGCCTTTCTTCACCCGACTCAGTGCTCACTCCTTCACTCGGACTCCGCGGCGAAGTCCCA
CAGCGGATGAATAATGCGGCGAAGGGGCGAAGCTCGAATGCGAAGCCGCACTATGTTCCT
CGAGCTGCGTGCGCGCCCGCCTCCCCAGCTCCGGCATCAATTCCCACGAGTGCCGCGTTC
TGGGGTACCCCAATGTCCCCTGGCACTGGCTATGTGCAAGTGCAGGCAGCGTACCCCAGC
AACGGATTTGAGATGTTTGGCGATAAAGGTCCCATGAACTCGAGATTTTGCGCTCCTACT
ATGCGGCATCCACCCTCGGGCGGCTTGGAGAATGCCCAGTTCTGCGCCGCAATGACAGCA
GGGCCACCAATGTGCATGATGAGTCACCCAATGAGCCCGATGGCGATGCACCCTGTCTGG
TATGACTCTTATGGAAACCAATTCGCATACCACCAGGGCACGCCCGTCATGCCCATGGCC
CCGGCGATGGCTCCCGCCGTCCTTCCCGGGCTCCAGATGCAACCACCTGTTGTATGCATG
GGTCAACAAGCTGCTCCTTTACCGCCTCTTCCGATGCATAACGCCCAAATGCAGTCTTCT
CATCTTACTGGAAACGGCCAGAAATGTCCTGTCACTAATGGCTATCCGTCTCAGCTTAAT
GGCCAGCAGTCGCCAAAAGAAGTTGGGTCACGGAGGCGGCACAATAAGAGCAAAGTTCGC
ACCAAATCATCACAAGGCGAGATGCCCTCACACACTCCTGTCGTACTCGGGCGTGTACTT
GAGCCGCCCTTCATGGGAACCGAGATTACTGCCGATGGGCGAGTATATTCTATCGAGCAG
GAGCGCGGAGAGGAACCGTACAATCCGAAAACGATTGACCATCCATTGCATACCGGCCAG
CCTGTGCCCACGGAGGACTGCAAGATCGCTGACGCAAACGCTGGTGACTGGCGCTGCAGT
GGCTGCGGGAACCTAAACTTCGAGTTCCGCAACCGATGCAATCTGTGCCGGCGACCAAGT
ATCGGGCCACGCCCCGAACGCCCGAGAAGCGAGGTGACAGTGATGCTAGCAGAGGTTCCT
GAGCGTTGCGTGGCATCCGACATCGTGCTGGCTCTTTCCTCGATGCACGGGCCGCTCGCA
GAGGATGGTGTCAAATTCTGGACCCCACAGCCAACTTGCGAGCACCAGAGTAAGAATCGC
CGAGCCCGCAAGCATTCGGCGTGCCGTAGTGCTTTCTGCCAGTTTCAAGACCCAGAGGCT
GCCACGGCCGCATTGGAGTCCGGATCTGTCACAATTCTAGACAAGGCTGTACGCATCAAG
CCTGCATATGATCGAGTTGGGCGCGCAAACTGCTGCGCTGAGCTCGAGAACACCATCACG
GCAAGTAATAGGGTGATGCCTTGCGCTTGA
>81; 510 1 2096  LEN=2352; minus strand
XCGCCGACACCCAGGCCGGGCGACATCGGCGCGCTTCCTCGCAAAGCGCATGCCATCAAT
CTGGACTCCCTCATGAGGTGCTCGCGCGCGGACACGTGGAAGCTGCCCCTTCAACTCCAG
TTGGACCAGGTGAAGATGCGGCAGCGGAATCGCAGAGTGCCGCCGCCCGGCGCGGAGCAG
CTGCCTCAAGTTGCTTCCGCTGCGGCGTTGAGCTCGATCCCATCGGCTGTAGACGGTAGC
GGCAGTGTTGCGACTGCCTATCCTACCACACCGCGCAGCCCTGGTAGATCTCCACGAAGC
ATCGCAATGGGAATGGCGGCACTGATGGAGATGCCCACTCCTGAAGACGGGAGTACAATA
CCAGACACGCTTGAGACGCTCGGTCTTGATCAACTGCCGAGTCGACCTCAGCCTCCACGT
CTACTTTCGTGCGACACGCCGCGCCCATTCAGCTTGCGCGACATCTCGCTTTTCTGGGAG
GGGCGTGCGATTGTTCAACCGCCGGTGAATGATGGGGTGCACTTTCAACTCGACGAGAAG
GAGAAAGACGTGCTGGCTATCTACAGTGACGCGTACAACGATATACATCCGCTCGAATTG
AAAGTCTTCGACGCTTCACTTGGCAACTCGGGCATCGATGCTGTCAAGGGAGCCCCCTTC
AACATGCTAAACTCTATCTTCACGCCGCGAATTTACTGCTCCGATGCTACGAGCTTGTTC
GTCACCGAGGCAGTCACTCTTCGTGCCTTTCAAATAGACTGGGGGCGTTGCAACAACCGC
GACTTCCAGGAACAACTGAATCTATACAACACGGCAGACGTCTTTCCTGACGGACGCGGA
GGATCCGCGGACATCATTCAACGCGTTGAGCATGTGCTGAGACGTAACAGACTCCTACTA
TATTCAATCTTCAGTTTCTACTCATCCACGGATGGAATGCTGCACCGAATGACTCCGCGG
GGGTTCTTCACCATGGTCTCCAAATGTAATATCATCGACGAGCAGACCCTAACAGCGAAC
GTCTGCGCAACTCTGTTTCAGAGCGCCACTTCGACGGAATACGAAGATGAAGACCAGCTT
ACGATTGGAACGAGGCGAAGGTCGTCCTCGATAGATGCGTCGAGGCTATTGGACGCCAAA
GAGGAAGTTATGCTCACACGTTTTGAGTTCTTTCGTGTACTCACATTCATCGCAAAGCTC
AAGTACTCAAGAGAGGGGACGAGAAAGGAGATCGATGTGGCAGAGGCACTGAACGAGCTC
ATTGATGAGAATCTCATGAAAGTCGGACCGCCTGCATCGCGCGTCGACCCGAATGTGTTT
CGACGCAAGAGATTATACACTCCTGATTGCCACAGCGTCCTTGAGATGCATATCAATCTT
CTAAGCAAATGCTTTCAAGCGTACTGCAGCGCTGAGTGCGTTGATGCCGTGTTGAGTGAG
GTGGAGACAGAGGCTCTGCTGCAGAAGATCGAACGTACACTCAAGGGGCTAGGAAGGCCT
CACGTCGATCGCCAAACGAAGGCCATGGCGGCACAGCGTCCTGCAATGGAGTTGAACGAC
TGGTTGGATTTCCTCACAGATTGTGGCTTGCTTGAGAACAGCAATCGCTCTCCAATAGGC
CACGAAATTCTGTTTGAGGAGGCCACTTGGATATTCCTTTGGTCGCAGGACTTCGTTTCT
GACGAGATTTCTCGTAGTGAGCACCTTCAGCACCTATCTTTCGTTGGCTTCATCGAGGCA
GTAGTCCGTCTTGTATGCTTTGTACAACTTCCTGCTCGACCAGAGCTCGCATTCTTCAAC
TGTAACACAATCGAAGAGCTATATGCACGGGTCTATCGGGAGCACGAGGTAGAGAAGGCA
GCGCTATGTGGCTCTGTCAAACCGGATTGGCGAGTCGAGGATAGCTCAAATGCATCTATC
AAGGAGCAACTTGAAATACTTCTTGGGTTCATCGGGTGCAGATACGGGAAAGATATGACT
CTCGAGAGCTTGCGTCAGCTTCGGACGGAATTAAAGGAACAAAGAGACAGACAATCGCAA
GCAGCGGGGAGAAGGAGCAGCTTTACTCGAAGAAGCAGTCTGGTATACTCACTGTGA
>76_1; 141 1 1199  LEN=1452; minus strand
GGCGTGCCCACCGTCAGCTTCGGGTGGGCCTCCGAGTTCGCCGCGCCGAAGCACAAGGCG
AGCATCGGCACTGTGCTGCAGTACGGCTTCGTCGCAGGCTCGCTCATGGTGACCGGCATG
TCGTACGCCGTCGGCGACCGGTGGCGTCTTCTCAGCGGCGCGATCTCCGTGATGCCCCTC
CCCGTCGTGCTGGCGGCGCTGTACATGCCTGAGTCGCCGCGGTGGCTGTTGGGCCGGTCG
GCCGACGAGACGATGTGGAGGCAGGCGCTGCTCCGTGTCGCCGAGATGAACGGCCGATTG
GCCGCGATGACCGACGCGCTCAACTCGGAACGGATGCAAGCCAAGGACTTACAGAAAGGG
TGCAAAGGTGCCTCAAGCTCTACGAGTGGCTCGATCGCCGACCTGCTCCAGGACGGTCCG
CTGGCGCGCATGAGTCTCGTCGTCTGCTTCCAATGGTTTACGATCGCCGCGACCTTCTTC
GGCCTGTCTCTCGTCTCCTCGAGTTTGCTGGAGGCACCGGCCATACTCAACTGGGCTCCC
GTCGCACACGAGCGTCTGAGCCCGCATTCCCATCCGCGCGTCTCAGGGGCGCACTTGAAC
ATGTTGGTGATGGCGATTTGCCAGTGCCCCGCGCTAGCTACCACACTCTGCTCCCTTCAA
TGGTTCGGTCGGCGCTCCACGATCCTCGCGCTGCTCTTCCTCATTGGGTTTTCCTGTACG
GTCTTGGCCCTCTGCCTGGAGGGATCACCCACTCTGCGCGTTGTCTTTGCGCTCATTGGG
TCCGCTTCGACGAGCTCTGCTTTCTCCGCAGAGTATATCTTTACCGGAGAGCTGTACCCC
ACCTCCGTGCGTTCGATGGGACTATCTGTAGGCAGTCAGGTGGCACGCATTGGGGCATTC
TTTTCGCCCGTCATACTTCTTTTGCGGTACCACAATCCAGCTTTGCCGTTTGCTGTATGG
GGTGCGCTCGCGCTGGTTGCTGCGTACGTGAGTCTTCTGCTTCCCGAGACAGGCGACACG
GACTCTCTTGAAACGGTGCACGACTTGCATTTGTTGCTGCACGTTGCGGGTGCACAACTC
TTCTGGGCTCCAAAGCCGATCGTTCACAGGAATGACGTGCGAGTCGCTCCGCCTCCAATC
GGAGAGGCGATGTCGTTAGACGTGGAGAAAGCGCTCAGAGCCCTGTGTGTGGTCTGA
>76_2; 103 1 309  LEN=309
XXCCTCGGCGAAGCCGCAGAGGAAGCGCGCGAGGAGGAACGTCCCCGCGCCCGTCGCCGC
CGCCGAGCAGCAGCCGAACACCACCACCGCGCCCTCGAGGCAGCAGAGCGCCGCCAGCCA
GCCGCGCCTCGCCGCGAGCCACCCCCACAGGCCGAGGCCGACGAACCAGCCGGCGAAGAA
GAAGGAGCCGGTGAGCTGGAGGAGCGGCTCGCGCCCGTCGAGCTCGGCGGCGAGGCCGGG
GCCGACGAACACCATCGACATCACCTGCGCGCCGTGAACGACCCACGCCCACAGCGAGAC
GCACAGCACCGX
>4; 363 108 1502  LEN=1915
ATGGAGGGTGTGCTGGCCGACATCGCACACCGCATTCTACATGCCAGTCAACTCGAGATG
GGCGTCTTCACGGCCTCTGCTCTTTCCATCGTGTGCCTCAACCTGGTATGCCTTCCACGT
CGAGTCTTCCTCCGCGTCTTCCGGCCTCTTGGTGTGGGCGGCGCACGCGGCAAAGGTGCG
AGGTGGCAGGGCTTGCTGGAGGAGGATGGCGGCGGAGAAAGCGGCGCTGTGCCCGAAGTG
GTGAGGCTGCAGGTGCACCTTCAGGCAGGTGGCGAGCAAGGCGCGCAGGACTTTGAGGTG
GTCGACCTGGAGACGCACGGGCTCCTGACAATAGGCGACGTGAAGGAGGCCGTCGCCGAG
AGCTACGCGGAGACGACTGGCATGTCGGAGCCAGAGCTCGCCTCGCGGATGCTTGTGCAG
TGCATGGACGAAGAGAGCATGCTGCTCGTCGCGTTGCCCGCTCGCACGCCCCTCCACCAA
CTATCGAGTGTGACGAGACTGATCGTCTCTCTCCGAGGCGACGCCAACGTGCAGCTTCTC
GCCTCGGGCACCGGCGCCGCCGTAGAGTCTCTCGGCTCACTTGCGGAGCGCAAGGCACGA
CTGATGCTGAGGGGAGCGTCCACTGGTGGAGAAAAGAATGACTTGGTGACGCGGAGTGGG
CTGCCCACGCAAATCAAGCGGTCGATCGAGGCTAGCCGAAGTAAGTCCTCGCAGTCAGAG
TTCGAGCGCCGCATGGAGCGCTGTCGGCAGCAGGCGGAGGGACTGTGCGATGCAAAGGCG
CCCGCCGCGAGACCAGCTGGAGCGGCGATTGTGTGCGGCTGCAGAAGTGGCGCGCCCGAT
CTGCTGCACGGCGGTTGCTCTTGCTGGAAAGGGGCGAGGCCACAGGACGCGTGTGACGCC
CACCTCATGCAAGAGCGACGGAAGCGCGTGGAGCAGCAGTTCGCAGCACACCATTGCCCC
GCGCCCCTCCCCCCGCCGCCTCACTCGCTCGAGCCCGGCTTCAGCGCGGTCTCAAGGGAG
CGCATCCCCTCAGTCCGCGAGAGACTCAATGCACAGACGGCGTGCTTGCCGATCCCTCCG
CCCCCTGCTCCCCCTCCGCCAGTGCTGCCACCTCCGCCTCTCACCAATTCAGAGCCACCC
CCCATCCCACCACCTCCCGCCGCTACTGCGCCTTCCTCCGTACCTGCTCCATCCAGCGGA
GGTGGGCCCGCGGCTTTTCTGGAATCAGCAGAGTTTGCTGCTAAACTTGAGAGACGCAAG
CTTGTTGTCGAGGAGGAGCAGAAACGAATCTCTCTCGCCGCTTCCAACGAAAACCTCCTG
CAAGCTTCGGATAGCTCCGACATGAGCTACCTGGAGGAGCTTGCGCAGAAGATCGCGATG
CGCCAACAGAAATAG
>125_1; 61 1 221  LEN=221
GACATCGCGCGCGTCGTCTCGGAGCTTGAGGAAGTGGTCGTGATCAACGGCCTTCCGAAG
GAATCGGACAGTAAAGACGACGAGGCGAAGTGGCTGCAGCGCCGCGACGACATCATCCTG
CAGAACAAGATCCTGCGCGGAGTCCACCGCCGAGGCATGACCCTTCGCGACGCCTTCGCG
CTGCTCGACATGGACGGCTCCGGCGAGCTGGAGATGGAGGAX
>109; 110 1 316  LEN=700; minus strand
XXTTCTACTTCGTCCACACCCACTTTCTTCTTCTTGTTCTCCCCTTTCCCCCGACTCCCA
CCTATGGGAACGAGCACCTTAACAGTCACCGCGAGCCAGCCGCAGCAAGTCACCCTGAGG
CTGCGCTCGAAGCGCCGCGTGCGTTGGAGCAGCGACGTGGTGGACAACGAGGAGCTTTGC
CGCAAGAAGAGCAAATGCTGCTGCGTGTACCACCCACCACGGAACGCGGACCAGCCATCG
GAAGACGAGGACGACGGCTTTATACTACCGGAGGAGATGCGTGTGGCGAGCGACGAGGCC
TTGCCTGAGGGCTCCTAA
>132; 103 1 640  LEN=640
XGCCCTCCCGCCCCTCTCCTCTCGCCTTCCTTCACCTCCCAACTCGCACTTGCCGCTCGC
CAGCCTCTCCGGCTCCGCACCATCGGCCCTACCCGCGCTACGTGGCCTCATGGCGAAGTC
GAACACACGCACGGCCTCGCCACACAAGCCCCCGGCACGGCGCAGCCCGCTGCTACGGCG
GCGTGCCACGCTTTCACCAAGCTGGCGCTACTCCTCGGCGTCGGCCTCCTCCTCTTCGGC
CTCAGCCTCCTCCCGCCCACAGCCTCCGCGCAGCTCTGCGGATACTTTCCGGATGACATC
GCCCGCCCCTGCACCCACTGGCTCGCGCTCCTCTCCCAGCTCCCCGACGAGCTCGGCTTC
GCCGCACGCGAGGAGTACTACGCGTGCGCCGTCGACGTGCAGGCCACCACGTGGGCGGCG
ATGCTCAGCTGGTACACTCTCCTCCGCCTTCTCAGCCAGCCGCTCGTCCGACTCACGATG
ATCGCCGCGCCACACGTGCGCGAGGCGCTGCTCGCGCTCGCCGTCCGCCTCGCCGCCCAG
TCGCCCGCGATGATCGCGGCCGAGGCGTGCGTCCTCGCCGCGGCCCTCGCCGCCTGGCGC
CTCGTCGCGCTCATCCTCCGGCGCGGCTACTTGGACCGCGXX
>133; 98 1 356  LEN=440
XCTCATCGTCCTCTCGCTCCGCCCATGTCATGGGCAACGGTATCTTTTCAGAGTGCGCGA
CCGACGCATTCGGTTCGTGGCAGAGCTCAATCGGCTTGCTTGACCTGTACTGGTGTATGC
CACGCGGTTTGTGCTTGGGCCGACTTCGCGTTCGACGATGAAGACGGAATCATGAGCGCA
GGTCCACTCTGCACTGGCGGTGAGGCTGACGTTCCTTGGGTTACGCCAACGCCGTGGGCG
CAGGGCATATGCTTTTTGGAGCAGCCCACCTCCTTTTCAGCAGGAGACGTGGTAGAAGTT
GAGCTCAATCTCGACCTCCGCACTGCAGCGCTCGCTGTCGGGCTCCACAAGAAGTAA
>32_1; 184 1 1253  LEN=1297
XTGACAGTACGTGGAGGGGGCGCATGCGGCGACGCGAAGAGCATAAATTTAATCGGCGGC
AGAAACTTTGTTGGTGATTGGTGGTTTGACTACAGAAATGCTCATTACGCTCTCGAAACG
GTTGATCAAGGGGTCAACAATTTCGCGCAACGAACAGCCCCCAGCTCCTCCCCCCCCCCG
CTCCTCTCGCCCCCCGCCGCGATGCCGATCAAGAAGCCGGCGATGGGCGCGCTCGACTTC
TCGCTCGAGCGGCAGCACTCCTTCCACCTCTCGGAGACCGGCTCCTTCAGCCAGGACCAG
TTCACCTTCGGCCGGCACGGCATCACGCAGAGCCCTCTCTCCCTCGGCGAGGTGAGCAAC
CTCCGCCTCGAGGACGTCGAGATGGGGCGCGTCCTCGGCCGCGGCAACTCGAGCCGCGTG
TACATGGCGAAGCACCTGCAGACGGGCAAGGTGCTCGCGATGAAGGTGCTGCAGGAGGAG
GTGGAGATCTCGAGGGAGTCGCGCCACCAGGTGGTCAATGAGATCAAGACGGTCTTCAAC
GCGAAGAGCGACCACCTCGTCGCCTTCTACGACGCCTTCCTCCACGAGGGCTGCATCTAC
CTCGCCCTCGAGTACATGGACTGCGGCTCGCTTGAGGGAATGATTTCCGTCGCCTCGTAC
ACGCCTGCGCGCTGCATGCCCGAGGAGGTGGCGGCGATGGTGCTCTTCCAGGTGTTGCAG
GGCCTGACGTATCTCCACAAGGAGCGCCACGCCGTCCACCGCGACCTCAAGCCAGCGAAC
ATCTTGATCAACTCCGCCGGCTTTGTCAAGCTCTCTGATTTCGGTATCTCGAAGAGTTTA
GACAACACAGACGCGCAGGCGCAGACTCACTGCGGCACGCTCGCCTACATGTCGCCCGAA
CGCATAAAAGGCGAGAGCTACTCGTTCACCTCGGACGTGTGGAGCGTTGGTCTCATCGCG
CTGGAGATCTCGTGCGGTAGCTACCCGTACCCTATCTCTCACAACTATTTTGACCTCGTG
AAGAACATCGTCGACGGCCCGCTGCCCACAGAGGGCGCGGAGGTGCAAGGCTTCCTCGCG
CCGGACCTCCTCGAGCTGGTGCACGCCTCCCTCAACAAAGACGCCTACCTCCGCCCCGAC
GTGCTCGCGTTGATGCGCCACCCCTTCATCACGCGGCACCAGGCGCAGCCGTGCGACTTG
CGGCTGTACATCCAGGAGCTGGCGGAGTACAGCGCGCAGCAGCAGCAGCGGTGA
>80_1; -15 1 292  LEN=292
XTGACTTTCTCGATCGCCACATTTCCATTCACGCACTTCGCGTCTGGCCACACTTATTTT
ACGCAATCACTCCAGGACCGCCTTGGATTTGTGCCAGTGGCCGTGCACACAACCTTTCAG
TTTGGTGACACCGCTGAGGCGGCGTGGGGGAAGCGGAGCCGGCTGCGCGAGAAGCTGTTG
TGGAAGGTGGACGATGATGCTTATTATGCGCGTGCGGGGTCTTACTCTCCAGGTAAGGGC
GCTGACGAGACTGGCTACACAGGGTTCATTCACCTCACAGGGCAGGTCGATCGX
>80_2; 170 20 946  LEN=1125
ATGAGCCTGGCAGACTTTGCAGTCAAGCTGGAGGGAAAGCCTTCATTCATCAAGCGCGCG
CTCTCCACGTGGGGCGATGTGAGCACATTTCGCACGACAGATCCCAACTACCACCTGATC
ATGGAATCTTTCCAACGACGACTTGTCCACGACGCGCTAGCTCTTGGACGCGCTACCAAG
CGGAAGGTCATCATGCCGAAGCTCACGTGTTGGGTGGACCGATACTGGAACAATCTAGAG
AAAGGCCGCTTCCCAGGCGTGGCACAGGAGCAACATCCGCTTCCATTCCATTGCCCGTTC
GACCATTTGTTCGATCTCGACAAGTGGGTGCATTCGGATGTCCCCATGCGAGAATACTCC
TTCTTGGACAACGAGCGCATTAAAGCTGAAGACAGGAATGACTCCGTATATCTGCGCGTA
ACTGGTGATGAGGGAGCACCGCCTCAGGCAGACGGCGACCGCGTGTTACAACTTGAGCCT
GGGGACAACTACGCTCAGGTCGCTGAAGCTCTGGCAGCGAAAGGTTGGGCTGGCGCGTAC
GTGCTAAAGGTCGATGCACGCAGCTTAGAGCTTCTATGCGAGGACCTAGGCAGCGTGCCT
GCCAACCAGCAGTTCAATTCGGTGATGCACACTGTACTCGGAATCGCAGAGCAAATCAGG
TACTGCGACGCTTCAGAGAACCCACGATACAACGGGCGTCAAGACGACTACTCTAACCCA
ATAAATTGCACGTGGGGGTTCCATCGACCTCCGCCATTACCTGAAAATATGGAAGCAAGA
GGTGGCTGCCCCAAGACAGCCGTAGAAATGATCGCATTTCGACAGACTCCCCCAGGCCGT
AGTTGGGATTGGCAAGAAGGGAGCAGTCGACAAGAAGCTTGGTCCACACGGGACCGACCT
GGGTATTTGTATCGACAATATATGTAA
>105; 292 1 2149  LEN=2328
XCGCCTTCCCCCACCTCCCACCGCCCCATCAGCCCACACCGTACCACCAATACACTGCGA
TACTCCTCCATCTCCGCCTTCCGCAGCGAGCTCCTCCCATCTCCTTCCTGCCCACCCATC
ATCCCGCCCATCCTTCCCATCTGGTGCTTCCAAATCTTCATCTTCCCTACTGCCGCACCG
CCCTCCGTGCTTCTTGCCACCGCGCCGCCCTGTTACTCTGCCGATCACGCAGCTCTTCGG
CGTCCCACTCCGTTATCCTCGCTGCTCTCACTGCAGGGCGGAGGATATACCTCCCAACAG
AACCACACAAGAGATCGCTGTAXGAACGAGTTGGGACCGAGCGCGGCCTCTTGTTTGTCT
ATTCAGGAGCTGCTGCGGCCGGCCACGAGCTCACGTCCGATGGCATCCGCTTTCATCGAG
GCTGTGCTCTTTGCCGAGTTCGATATCGACAAGGGATCCGTCCTGCGGTGCCAGTACCCG
CGTCCAGTCACCGACGACTCACTGATTGCTGAGCTGATGATCCCCGAGGGCGTGCATGAC
CGCTTCCAAGACTGGACGATCTTCATGCTGAACCGACCCCCGCTCTCCGCAAGCCCCGTG
GCGCGGAAGTGGCCCGTACAGGCGTACAAGTACGAAGGCCAGGTACCCGACGGGCAGTGG
AAGCTCGCGTCGAGCGATGGCGCGGATGTGACGCATTGGGCACAGGTGAATGGGAAGACG
TCTTCCGAAGGCAGCGAGGCGCACGTGATGGTGGATATGGGCCGCGGCAAGACGATCCGC
CTGAGGGGGCACGACGAGGAGGGGCTGCAGTACGCCACGCTGCAGCCCGACTTCGCCTCG
ATGTGGACGGCGGACGGCGAGGCGGTGGGGCTGCACTTCCGCTCGGGCGCGCAGCAGGAA
GAGTTCAAGCAGGCACTCGACGCGGCGTGCTCGTCCGCGGAGGTGCTGTGGTGCCTCAAT
CACGTCTCGAGCAGACGAGACACCACCGTGCGCCGCGGCGCGCAAGTGAAGGCGCTCGCC
GTGTGCTCGCGCTTCAAGTTCATCCACGTGTGGAAGCCGATGCTGATGCTTGCCGTCGAC
CGCTTGTTCAAAACATCGACTGGGCTGGGCGAGTACTCCGTCCCTCCCGTGGAGCAATGC
CGATACCTCTTTGAGACTCTCACCTCGCTGCCGCCCTCGCTTCTGCCCGTGGCCAGTGAA
GTGCAGCGGCAGGTGCACCGGCTGATGCTCGCGCACGGCTCTGCCCGGCCGGAGCTGAAG
GAAGTGGGCCGGATGCAGTGGCTGGATTCGCAGGAGATCCCTCTTCGCGTGCCGCTGATG
CTGCAGCCGCAAGAGCTGGCGGAGACGTCCCTCACCGATCTGTTCAAACGTTTCAAGGCG
GGGCTGTTCTGCGCGCTCCACGCGCTCATCAACCGGCAGCGCGTCTTCTTCCTCGGGCAC
AACCAGCCGGCGGAGAGTGTGTGCCATGCGGTCCTCTCACTGCCGCTCATGGTCTGCCCG
CCCATGCAGGATGTGTTGCACCATTGCTTCCCTTACACCACACTCAACAATCTCGACTTC
CTCACGGTGCCGGGCTACATCGCCGGCGCAACCAACCCCATCTTCGAGTCGCACCCCGAA
TGGTGGGACGTGCTGTTTGATCTGGACACTGGCAAAGTCCTCATCTCCACCATAGGCGCA
AACGGAAAGCCAGTTGCCTCCGACGCGCCGAAGCTCTCCGATGCGGACTCCGAGACGTAC
GAGCAGGTCACCGCTGGCATCGAGGCGCACTATTCGGAGTACTGGCTGCGCGCCTCATTG
CAAGAGTACGCGCTGCAGATCATCTGCGCGCGGCGGCGAGGGGTCAACGATCTCTCGTGG
CCGGATCGCGTGGCGAACCACATGGAGCGGCTGCGCTACAGTAACCCGAAGGCCACCGAC
TCCGAGATGCTCAAGATGCTTGGCGACATCAACGGCTTCATCGCCGACGAGGCACAGCTG
CTCCAGTTCCTTGACATACTGCCGGGATCGTCACCTCTGGGGTGCTTGAGCGCGATCGCG
ACGGGAAGGTTCCATCCTTCAAAGGACGTGCGCAAGTTGACCGCCGCGGTGCTCGCGCGC
TGCCCAGCGGAGCTGGTTAACGTCAACTTGTCTGGCTTTCTTAGACCCTAA
>136; 109 105 425  LEN=825
ATGACTCGCTGCGCTTGCGATCAGGGTTGGCACCATCTCGACGAGGCACTCTACGCTGGC
CGCAGACAGTCGCGCCGCATTGACCTTGCXGCAGCGTTGATTGCAGCAGGAGTAGCGACA
ATCTACGGAGCTCCTGTGTTGGCGCAGTGCCATCAGAGCCGCCCGGCACTGAAACGATAC
TACATGTCGTCGACGCGAGCTCTCGTTTCTGGGCGCAACGTTCGCGTAATGCTGGCAAAT
GAGAAGCAAACAAGAGCCCTGGTGGAGCAGGTGCTCGGCAAGCTCTGGGAAGCGCTCGAT
GAGGACCTTGCCAAAGCATAA
>139; 45 1 320  LEN=320
XACTTCCGCCGCAGCCTCGCGTGGGGCTTTCACACAGAGGCCCTGTGCCTCTGGTGGGAG
GACGTGGGCCGGTGCTTCAGTAATGTCTGGGTGTTTGAAGATGACGTCGGATACACTGGA
GATATATCAACGTTGCTAGAGGATTTCCGCTCGGCGCCTGAAGACCTCGTCGCGTTCCTT
TTGAAAACACCCTTGCCACCTTCCTGGCACTGGTACGACGCTTCATCCCGGCGCTTCAAG
CGTCGCTTCCCGGTGGGTTCGAAGAAGCGGAGAAAGATTCGAGAACACGTGGTTCGCATC
TCGTTTCGGCTCATGGAGAAG
>52; 43 1 1321  LEN=1772
AGAGACATGGCGGAGGGCCACCAGGCTGGTGTCCTTGCGCGCGGTAGCGGGCTCGCTCGG
CATCACTGGTCCGCTCTCGACCCAAGATCGAGACGGCTGGCACACCTCCCCTTCTCAGGG
GGAGTTGTCGATGCTTGCCTCCCTCCGCGCGACGGCGCGGATACGCGGCTTCACATGTCG
CACGGTTCATCTTCGGGTGAGCCGTCCCACCTGCGCACCGCGTTGGGATGGTTGCGCAGG
TTTACGGAGGTGCTGCCGTCGCGGGTGCTCTTTGTGCCCCATGTCGGCGCCGGAGACGTT
CACGCTGCCGCATACAACGAGGAGACATTTCGACTGTTTGCGGAGTTTGTTCGTCGCCAC
GGGTCGGTACGGCCTGGGGCGAACGGAGCCGTCGTTTCGTCCGCCGCCATCTCAGACTAC
ATATCTGCGATTCGAGCTTTTCGCTCTCGAGAGGCTGGCTACAACTTATTGGTCAGTGGA
GGCAACCTGCGCCTGCCTCCCCAGTTGAAGCAGATGCGGCGCGAAGACGGCCCCGCGGGC
GCCCGTGAGCTCCAGCGCGCGTTGTCGGCTCGCCTGCTCAGGCGCCTGTGTTGTCTCCCG
GCGTTCGACCGCCGATCCTTTCGTGGCGTCTTACGTTGGGCAGTCCTCTGGGGGGGCCAT
AACCTCCTCCTTCGGGGTGGCGAGTTCGGATGTGTGGACAACAAAGAATTCTCTCCTGCT
TATGGTCTGACGCTGGCGGACTGCGACTGGGTGGCGCCGTGCGCTGAGACCGGCGGTTAC
CAGGCGCTGGTTGTTGACATGATGGTCATCAAGGACGAGCGGGTGACACGGGCACGCACT
CCGTGCTTGATTCGCCGGCGACAGTCACCTGGTGTGCCTCCTGGGGCAGACCCGTGTTGC
GCGTATGACGCGCTTCGGTCGCTCTGGGAGATGCGCGTCGCCCAGGTTCCCCGGTCTGAG
CTATCTTCGGCCCCTCTGTTCGCCACTCCGGATGGTGCCGCGGTAACTACGGCTCAGATT
TTATCGTTCGTTCGAGAGGCGGCGGCGGCTGTGGGTGAACAGCCTGGTGATTTCGACTCT
CGCTCCCTGCGGATTGGTGGCGCCACCGATCTATATCACCTTTTTGGGCCCCAGGAGGCT
GAACGCCTCATTGCGGCGCGCGGTCGCTGGTGCTCCCTTATCCATCAGATTTATACACGC
CTGTCTGCCACGTCGATGCTGACGGTCTCTTCCGTCATGGCTGACGCCACGGGCGTCGAC
TTAGAAGCCTTTCGTCACGGATATGTGATGCCAGCTGTCGTCCGGGCACGTCGTTGGTGA
>112; 141 1 844  LEN=1032; minus strand
XXCGAGCCCCTCCCCTCCGAGCCCCTCGCCTCCCAACCCGCCGCCCCTCCCGCCGAGCCA
TCCGACGCGCCTGCCGCCTCGTCTTCCCCCCCCGCCCGATCGATCAGCGGCGCGGGGCTG
CTCGCGCCGCTGCAGTCCAAGGGGCTCCCGCCGATGGCGACGAGCCACGACCTGCGCGCC
GCGCAGGCCGCCGCGCACGAGGCGTCTCTCCGCGCGGCGGAGGCGCGCGCGCGCGCGGAG
AAGGAGCGCGAGGTGGCGCAGCAGGCGCTGATGAACCAGGAGATGTCCATCTCTCGCGCC
GCGGAGGTGCGCGCGCGTGCGGAGCACCTGCGGAAGCAGCGCGACATCCTGCTCGCCAAG
CGGAAGAAGGAGCGGGAGGAGCACTTCAAGAACGAGCCTGCGGCGGCGCCGTCGGAGTCG
GCGGAGGCGCGGAGCATGCCGCCGCAGTCGGAGCTGAAGAAGGCGGCGGGGTACACCGAG
CTCGACCACCGCGCGTCGCTCTCGCGAGCGCTCGCGGCGAACATGAAGGCGTCGCTCCTG
GGGGATGACGTGGCGACGATGGAGCTCCAGCAGCGGATTGAGCAGCACCAGCGGAAGGCG
GAGTTTGCGCAGACGAAGGCGGATCTGCTCGCGGAGGCGGAGGCGGCGAAGGCGGCGGCT
GAXGATGGGAAGGGAGTGGTGGCGGGGGCCGTATGGCGCTCGGACGGTCTCTGCTCGGCA
GCTCCTTTCGTCGTGGCGGAGGGCAGTGCTGCTCGCGGTGACTTGTCGTTGTCGTGGCGT
TCGTCTGCCGGGCGACGCAATCCGACCACAGAGGCGTGCAGGCTCTTGTGCAACCTAGGA
ACCTAG
>130; 334 1 1513  LEN=1735; minus strand
XXGCGCGACTGCTCGGTGCAGCGCCGCCACCAGAAGGTATTGGAGGAGGCGCCCGCGCCT
GCAGTCGACGCGGCGCTGCGGCGGCAGCTGGGCGAGGCGGCGGTGCGCGCGGCGCGGGCG
GTGGGGTACGAGGGCGCGGGGACGGTCGAGTTCATCGCCGACGCGGCCGACCCGTCGCAC
TTCTACTTCATGGAGATGAACACGCGGCTGCAGGTCGAGCACCCCGTCACCGAGATGATC
AGCGGAGTCGATCTGGTCGAGTGGCAGCTGCGCGTCGCCGCGGGGGAGCCGCTGCCGCTC
ACTCAAGACCAGCTCACCCTCGCCGGACACTCCTTCGAGGCGCGCATCTACGCGGAGAAG
CCCGAGGCGGGCTTCTTGCCTGGCTCGGGGCCGCTCACCTACCTGAGCACGCCCTCTCCA
TCAGGCGAAACGTACCTCCCCGCCGCGCAGCGCTCCTCCTCCGCGGGCTACGCCGTCCGC
ATCGACTCCGGAGTGGTGCAGGGCGACGAGGTCTCTGTCTTCTACGACCCTATGATCGCG
AAGCTGATCACGCGGGGACCCGACCGGCTGGCAGCACTCCGCGCTCTCCAGCGCGCGCTC
GACGACTGGAAGGTGGTTGGTTTGCCCACCAACGTGCCGTTCCTCAAGCGAATCCTCCAG
ACCGAAGCCTTCAGGGAAGGGCGCGTGCACACGGCCTTCATCGACGAGCACAAGGCAGAG
CTGCTCCCCGACGTGCCCGCGCCGCCCTCGCACAAGCTGCTCTCCCTCGCGGTGAGCCAG
TGGGTGAAGCAGCAAGGAGATCTCCTCGCGGCGGCGCTGCCCCCTGGTTCGGTGTGGGCC
CGCCAGCCTTTCCTCCGCCTCGGCTCTTCTGTGTGCGGCGGCGCGGGGGCATCGCCTCTG
GAGCTCCAGCCGCTCGACATTGAGGGCAACCCCTCAGGCGCGCCCTTCTTCGCCTTCTTC
CGCCACGCCGCGCCGAGCCCTCCGCTGCTCACCGCGAGGGCCGACCCGATCTCTGCGCTC
GAGATCTCCATCTCCGCCGAGCGGGAGGCGCCGCCTTCTGAGTGGACTCGCCTCGAGTTG
CTCCAGTCCGCCGACGCGTCCTTCCGCGCCACACTCAACGGCGAGAGCTGTACGGGGACC
GCTGTGATCGAGCCGCCGACCGACGACTCACGCGACACACTAGTCACCATGTTCACAGGA
GGCGAGACGTACCAGTTGGCTGTGCGGGACCTCGCGGCGCAGGCGCACGCGCGGCTCTCT
GCGAAGGAGTCTGACGCGGCGCGGCAGGCGGCGATCATCGCGCCAATGCCCGGGAAGATC
GTCCGCCTCCTCGTCGCCCCCGGCCAGGCGGTTGCGGAGGGCGAGGCGCTCGTGGTCCTC
GAAGCGATGAAGATGGAGCACACCATGCACGCAAAGGCGCAGTCGGTGGTGGCTGCCATC
CACGCCAAGGAAGGTGACGTCGTCCCGCAACGTGCTCTGCTCGTCTCCTTCCAAGACGTG
GCGGCGGCGGCATGA
>117; -12 1 233  LEN=1395; minus strand
XTAGCCGCACTCGCTGCGCAGGGCGCCGGCGCTGGGCACTCCGGCTCTCCGGGCGGGTCC
CCAACACCTTTACCTCCCCAGGAGACACCCGCGGCGGACAGACAAGCCGCAGCCACACCA
CCGCCTCACGACCCTCGTGCGCATACAGCGCACGACCTCGACGCTCCTACCACTCCGCGC
ACACGGGCCGCGCAGCACAGGCGCACAACCAGCGGCGCATCCGACCAGGGTTGG
>141; 124 1 414  LEN=414
GCGGACGAGGAGGCGGCGCCCTTCCGGTACATGGTGAACACGGTGCGGCTGAACAACAAT
CTGCTCACCACGATCGTCGGGCTGCCAGCGTCGCTCGGGAAGGTGTGCACGGACCTCTCG
GCCTTGGCGATCCTCGACCTCTCCTTCAACCGCATCGCCTCCATCGACGCCTCCATCTCA
CAACTCCCAAACCTCTCCATGCTGCGGCTGCACGCCAACTGCATCCACAACTTCGAGGAC
ATCTGCCACTTGCTCTCGCTGCCTCTCCTCCACCGCCTCACGCTCATGAACAACCCCCTC
GACCAGCACCGCGACTACCGCCAGCTCGCGTGCTCCTTCCTCCCCCACCTCAAGTGTTTC
GACAACGTGCTGATCACGTCCTCCGAGCAGCTCAAGCTGCGCTCGTACGCCTCG
>140_1; 79 1 174  LEN=218; minus strand
GTGGCAGCTGCTGCGACAAGCGATGCCGCCTCGTTCACATCCAAACTCGCACCAGCACAG
GGTAGCCTTAACGATGGCGTGCCGCTCCCATCAGCAGGGGCGGTAATGAATGATGATGAT
CCGATTTGGTTTCAGTCCATTCCGCACATCCGCGGTTGGCACTCTCGAGGCTAA
>137_1; 34 1 189  LEN=273; minus strand
TCGCGAAGGAGAGACGAGCGGGCTACTCTGTGGCCCCACGCGCGCACGGTGTGCAGATTG
ACGAAGTCGGCCGATGAGGTCAACGGCATGAGCTCGCGACTGACCCAGCCAGAGAATCCC
GGCAGCAACACCACATCATCCGCAAGCACCATGACCCAGTCGCAGGAGTCGTATCTATGG
GCATGGTAA
>146; 83 1 258  LEN=258
XXTTTCAAGTTTAGCAAGGAGGAGACGGATAAGACGCCACGCCTCAGCTTTCCGACAAAG
TCTGCGTCTGCGTCGTGCCTTGCGTTTTCGCCGGACTGTACGCTTCTTGCGGTAGGAAGC
AACAAGGACGTGGAAGTCTGGACGCTCGGCGAATCGGACAAAAGCCAGAAACGAAGCCAG
CACTTCTCATGCGAAGATGTCCGAGCGATGACATTTGCTCCTCAGTCGATGACATTTGCT
CCTCAGTCATACAAACTGGCX
>145; 127 1 379  LEN=379
XXGCCGCTCCCGCACAGCCGTCCACCCGCGGTCCTTAGCCGCCGCGCCGGCTGGCCGGAA
GCCTCCGCCGTCGACTTGATGGAGAGGTACCGCGAGCTCAAGGCGCAAGGGGAGGCGGTG
ATTGCTCGGCGGGAGGAGATGACCGCCGCGTACGCTGCCGCCGCCCCTGCGGGTGCGGTG
ACCGGGACGTACGAGAGCTCGGGGCAAAAGCTGGAGCTCCTGAAGGCGGAGGGCGAGGCG
GCGATCGCTCGTCGTGCAGCGATGAATGCTCAGTACGCTGATGCCGCTCCGGTGCAGGCT
GCTACGTCGTCTGAGGGTGTAGGAGAGAAGCTTCAGCGGTTGAAGGCCGAGGGCGAGGCG
GTGATCGCTCGTCGTGAGGAG
>148; 57 1 227  LEN=227; minus strand
XCATGGTTGTCCGCCTTCCGAAAGGGAGACTGGACACATGACCACTGGTACGGTGCGGAT
GTCATTCTCCACCGCCAGCTCCTCGAGTCTCGCTATCGGACTCGTGACCCGAACGAGGCA
GACTTCTTCTTCATCCCCCTCCAGTTGTCCCTCGGATTCTACTCCCACCGTTATTATTTC
AAGCATTTCACCGCCGCCGCTCACCAACCGTTGCGTGACGCCATTCGA
>150; 66 53 272  LEN=272
ATGACCAAGGGAGAGCACGCACAGCTTCGCTGTACTCATGGAGGGATCGTGCTGGATGTG
AGTCTGCGCGCGTGGGTCGTCGTCTGTGAAGTGAGGGGCACCTCAGGGCAAGTTGTTAAG
AAGGTGGAGCCAGGCGAGGTGCAACGACCGCACGAATGGCCGGCCGAGGACTGTGCTGTG
CGTGTACACTACAGTTCGTGGACAGTGGGGGGGGTCACCAXX
>124; 226 1 662  LEN=718
XCTATCGCTCACTTGGGCTCAGTACAAGATTTCGAAATACCTGTGTGCATCGCATCGAAT
GGTATTGACACAAATAGAAATAAAGGAGGGGCAACTTTGGAGATCAAGTCTCGTGAGCAT
CGAAGGCAGGTCAACCGTTGGGTGCAAGCAAGCCTACCACCGAAAGAAGATGACATGGTA
CTGATCGGGCTGAAAGCTGATCGAGATGCAGCTCTGAAGCAGGTGGCGAGTCTTGAGAAT
CAAGTCATCGAGAAGGAGTGCGCGCAAGAGCTGCTCAAGGCAACCCTTGAGTGCAACAAA
GGGGAGGTTGAGGAACTCCACAAACGAGTCGTGCAGGCAGAGCGCTCTAGTGAGGCGATG
CGCGATACCCTCGCAGCGAAAGAAGATGAAATCCAAGAGCTAAAGCGACGAGTGATCGAG
GCAGAAAGCGCTAGAGAGTTGATGCGCGCTAGCCTCGAAGCAAAAGCGGATGAAGTCGAA
GAGCTGCGCATTTCTCTACATGGTGCGGCAGAGTCGAGCCCTCATCGTGGCGGTTCTGTT
TGGAAAGCCCGAGCCAATGCTTTGGAACAGAAGCTTGCAGAAAGTGAGGCACGTTTACAG
CAGAGTACACTGCTTATTGCAAGGCTTCGACGTTACTTAGGGTCGACTTTCGAATCTAGT
TGA
>151; 114 95 761  LEN=761; minus strand
ATGGCATCGCCCGCCCAGCGCATCATGCCCACGGCTGCGGGGAACGTCAGCGCAGCGACG
ACACACAAGGAAGGGGAGATGGAGACCATCATTCCCAGCCCACCACTCACCATGACGACG
CCCCGTGCCGCACCGATCAGGTCGCTCGTGAGGAGTTTCTGCAGCGACGATGTATCCGAA
GATAGACGACTCAGAAGCTCCCCCGTCTCCGTCTGGTCGAAGAACCCCATGTCCTGGCGA
AGCAGCGACGCGAACGCACGCTCTCGCAGGCTGCTCGCCACCCGCTCGCCCACCGCAACT
AAGATTCTCGCACGCGXCGGCGACGAGGATGGCTTGCACTCCGAACAGGCCGAGCAGCCC
GATGGCCGCGGTGTATGGGCTCAGGCTGTTCGAGCCGGAGAGGCAGACGTCCATCACGTC
GCCCATCACCTTGGGGAAGACGAGAGAGACCGCGGAGCTACCGGAGAGGAGCAGCAGCCC
CGCGCCAATGCCTTTGCGCTCTGGCCACGCGAGGCTGCGCAGGTGGGCGTAGAAAAGGCT
GACTCCTCAGCCTCCACGGTGTGCTTCAGCGGAGCCGGTGAACCCGCCGTCTCTCTGTGG
GCCGCGCCTCGTTGTGGGGAGGCGCAGAGTTGGCGCGTCAGCTGTGCCGGAGGACTTCTC
GTCCAAGXX
>158; -15 1 206  LEN=206
XXCTCCCTCACCTTGCCCACCCATCTCACCCTGTCCACACAGCTCACCTCGCCTCGACCC
TCACACCCGCACCTTGCGCGCACACCGCGCTCCAGCCCTCCGCACGATACCAACAGTCCT
CGTCTCATCCACGCACCGCACCATGGCCACATACACAACCCCATCGCCCCCTCAGGTGAC
GTGACCATCCTCCCACACCTCGGAGGCCXX
>46; 347 1 2191  LEN=2936
XXCCCCCGCCACCCCCCCCTACCCGTTCTCACAACTTCTCCCCTCACGTACGGCCACCGC
TGTCGACCTGCCCCGGCTCCTATCGTCACCTCGACGCCTCGCCAATCGTCCTTGGTGGCA
TCAGCTTCCCGCAAATACCGATATCCGGCGTCTTCCATGGCCTTCGGCCACTGGATGTGG
GTGGTCGGCGCGTGTGCTTCGTACACGCACAACCCAAGGCTTCACCCGACCTTCAGCAGA
TCCAGCGCGAATGCAGTGGCGATGCGAGGCGCCACTCACGAATCGATCGACTGGCAGCTG
CACACTGCCACCACCTCGCACTCGCAGCACGCCGCGCATGCGCACACACGTCCTTCAGAC
GCGAGAGGCGCGGTGGACGAXGGTGGTGGGGGCAGTCACGGAGCCGTCCTCTCGCCTGAG
CGTCAGAAAGCTGCTGCGGTACACCCGGCGTACGCTGCTGATCTGGTCATGCGTGATCCG
GCAGCTGTGCAAGGTCATCCTGCTACGGCGAAAGTTCGCGGGGCAGCCGGAGTCGAAGAG
CTCGTGGCGGCGAGGAGGGCGCTTGCGAGTGAGCTGTGCTCCACCCTCATCTTGCTCGGG
CCCACATTCATCAAGATCGGACAGCTGCTCAGCACTCGTGTGGACGTGCTGCCGCGGGAG
GTCATCGAGGAGCTCTCCAGCTTGCAGAATGACGTGCCGGGCTTCCCGGCTAAGCGCGCG
AAGGCCATCATCAAAAAGGAGCTCGGAAAGCCTGTCTCCGAGCTCTTCTTGACCTTCGAC
TCGAAGCCACTCGCGGCGGCCTCCCTTGCGCAGGTGCACCGCGCCACGCTCTTGACGGGC
GAGGAGGTGGTGGTGAAGGTGCAGCGCGAGAACCTGAGGGAACTCTTCGATGTCGACCTG
TTCAATATCCGTCTCGTCGCGATGCTCGCCGATCGGCTTGATCCGCAGACCGAGGCGACG
ACTGCAAACTGGAAGGGCATCGCCGACACGAGCGGCGAGGTCCTGTACCGCGAGATCGAC
TTCACGAACGAGCGGCTGGCGTGCGAAGAGTTTAGCCGCAATTTCGCCAAGGACCCGAAC
ATCAAAGTGCCAGGGACATTGCCAGAGCTCTGTTCCTCTCGTGTCCTCACGATGGAGTAC
TGCCCGGGCGTGAAGATTAGCGACATTGACGCCCTCAAGCAGCAAGGGTTCGACCCAATC
CGCATCTCTGAGCTCCTCACCACCTCATACCTCGAGCAAATCTGCCGCCACGGCTTCTTC
CACTGCGACCCTCACCCGGGCAACCTGGCCGTCGACGCAGGCCACCCGCAGGGCAGGCTG
GTGTACTACGACTTTGGCATGATGGAGCGGGTGGAGCCCGAAGTCAAGAAAGGGTTCGTC
GACCTGGTATTCGCCATCTACGAGAACTTGCCGCGTGAGGCGTGCGACGCGCTTGAGCAG
ATGGGCGTGCTGCGGCCAGGCATTGACCGATTCTCGATTGAGCGGATCGCAACGGACTTT
CTCAACATCTTCCAATCGACCATCTCGTCGGAGAACAACAAGTGGGAGAATCAAATGACC
CCGGAAGAGAAGAAGGCTTCGCGCCGCGCTCGGAGGCAGCGTTTGGGTGCGGACCTTTTC
GCGACGCAGGCGGAGCGGCCTTTCCTTTTCCCCCCGAAGTTCACCTTCGTGTTTCGTGCA
TTTTCCACGATTGACGGCATTGGAAAGTCTCTTAACCCTGGCCGCTACGACTTGACACGC
ATCTCTCAGCCTTACCTGCGCGAGCTCATCGATCTTCGCGACGGCTCCGCCACAAAGACG
GCTCTGTTCGAGCTCGGGAGGCGGCTAGGCTTGCGCCCAGTGGACATCAAGCAAGTCGTG
ACGCAGCCGCGCCAAGTTGCGCAGGTCGCGAGCACGATCAGGAGGTTGGAGGATGGCAGC
TTGAAGCTGCGAGTCCGATCGCAAGAGCTTGAGCGCACAATGGAGCGAGTGGAGCTCAGG
CAGAAGATGATTGGAGCAGGGCTCGGTAGCGCTCTCCTTTTCCACATCGGACGAAGCATG
GGGGGATATGCACAGGCAGCATTGACGCTCGCGGCGGCGCGATTGGCGTTGCAGTTCAGG
AGCGCCTGGGCAGGAATGGAAAAGCTGGAGACGCAACGTTTAAGGTTTGCGAATCAAGGA
TCTGGAGCATACGAGGAAAATAATTTGTTTTGA
>128; 92 1 703  LEN=870
CTCGCCGCCGCGCCGCAGTGTGAGCTCATCCTCTCTTCGGTCCACCTCTTCCTCAAGGGC
GCCACCGGCCAGCTGCTCCCCGCCAACAGCGAGGCGCACCACTTCTCCTCTCACCTCGGC
CGCGACCTCCTCCGCCTCCCCTCGCGCCACGGCGGCGCGCCGATGCTCCTCGGCGGCGAC
TTCAACCCGGGCCGCGCGGCGAAGCAGCCGCGCGTCGGCGGCCGCCTCTCTCTGCACGCG
GCGCTCACTGAGAGCTTCCGCCGCGCGCCGGACTCCGACGACGAGTGGGACGAAGACGCC
GACCAGGCTGTCGCGTGGCCGCCGTCACAAGACTGCCGCCTGGCGGCGGACGTGTGGCGG
GACGAGACGGTGGAGGAGCGGCTGTACGGCGGGCTGCAGCGCGGCTCCACCTGCCTGCAG
CGAGCGATGCAGTCGCACCTGGGCAAGTACCAGGGCGTCGTGGCCCGAGGCGTGAATGAG
GGGTGGTCCCCCTCCGGCGAGAGTACAGACGAAGGGCACATCGACTGGATCCTCCGCAGC
GACGCGCCGTCTGTCGGCGGGCGCAGGCTGAAGGCCAGCCGCGTCGCGGTGTGCACCGAG
CAGCTCTGCCCCCCCCTCCCGCCGCAGCAGGATGCCTCGGCGTTGTCCCCGCCGGCGGCA
GCTTCTTCCCCTCGGACCACTACCCTGTCTTCGCAGACCTAA
>155; 61 1 260  LEN=794; minus strand
XCCGCCGAGCCGAGGCGCCGCGGCGCGCCGCGGCATGAGTTTGAGATCGTGGTGTGCCAC
ATGAACGTGATCCGCTACTTCCTGCTGCGCGCGTTGCAGCTGCCGCCCGAGGCGTGGCTG
CGCTTCGGAGGGTTCAACGGAAGCATCACTCACTTGCGCATCCTCCCCGACGGAACCGTC
AAGTGCGATTCCTTCGGCGACGCCGGGCACCTGGACCTCGAGGAGACCACCTTTGGAAGC
AAGGTGGGCTGGGAACGCTGA
>50; 185 228 1831  LEN=1831
ATGAAATTCGGTGGACGAGCACCATCAGCATGCAGATCGAGGGAGAGGCAGTCGAGCTGC
ATCCAGCCCAGGCAAACGTACAAGAGGTGCCCCGCTGCTCAAGTTGTGGACGCTACCATT
CGGCAGGTGATGGACCTCGTCACCTCCTTGGACGCACGCAAGGAGACGAAGATGATGCTT
CTTGACAGCTTCCTAGACGGCTGGCTATTCAAATTATACGTGGCAAAGTGGAAGACAATT
TATTGGGAACACGTCGCTCTGATATTGCTGCAAGTGCTGCATATACTTTCGTTGGTCAAC
GTGTCTTTCAACAAGCCTCGCTACAGTGATGTGCCCACCTGGTCGAGTGTGATGCAAATC
GTCTCTTGTTTGCTGCTGTGCGAGGAAGAGCTTCGCGAGATATTTCTTTGGACTCGTGAT
AAGGGCCAGGAGCAAATGCTAGCGGTCAGGCTGCAGACTTTCCTGAGAGAACGAATTGCT
GATCGGCTGGTTTCAAAGGTCATTTCATGGTGTTGCTCGCTATTGTCCGCCATCTTCATC
CTCACCTGGGGGAACGACGTCGGCGTTCAAAATTGGCGGGTGGAGGTGGCGCCGATGCTG
TTAAGCATCGCAATTCTTTTCTCCGGCGTGATCCTGATCGCCGATGTGTTTGTCACTTAC
GAAAGCACGGGTCGTTACGTGATAGTCGTCAACCAGATGCTTCAAAACGACGTTCTGAAG
GTGCTGATCATCCTGGCCCCATTCCTGTTCACGTTCTCCTCCGCGATGTGGCCTGTGCTC
CCCACGGATCGCATTTATGCGAACGACGACGTGTTTGGATTTTTGTCCGTACTGTGGTCG
ATGACCATCATGGTTTTCACGGGGGACTCGCACTTAGAGCTAGTGGGGGATACCACAGAC
CTGAGCACCCTCACATCACCACAATTCGCTCTGCTTTTTAACGACTTCAGCATTGCACGG
CAACTGATCCCGGATGTCCTGGTGGTCATCCTGTACTTCTGCTTCGTCGTCTTTTCGCTC
GTGTTGATGCTCAACCTCCTCATCGCCCAAATGTCAGACACGTATGAGGAGACATTCAAG
GAGGGCCAACTGCGATGGCGCTGGGAGTTTGCGAGACGAGTGTTGCGCTTAGAAACGCTG
TACAGCCAGGTCTCCCAGATCCCTGTCGGGGTTATGGTAGACGGACCGGGAGGACCGCGG
TACACTGTTGAAATGATAAGGATGGAGAAGACGATCGAAGGCGGCGACTACGAGAGCGAA
TCTGGTGGGTACTCGGGCGATTTATTTTCCAACTTAGAAATCAATAAGCAAGTCCGTGGA
TGGAACCAGGGGAACAACGCAGAAGTGCTGCACGCTCTGTCGGAGATGCAGGCGAAGCTC
GACTCTATCCTCCAGGCTGGGATGGGACCACGATTTGGCCAAGATGACGCAGCAAAGAAC
CTTCATTCTTGGAGTGCAGAATTCAAGACCGGCGGCCACGGGCACTCACACCACAGTCCG
ACGCCTTTGATGGCGCCGCCGGAGCAGACATCTACAACCACGATTTATTTGGCAAATATG
AGGTTATTATTTACTATAGGAAGCGGTAGTGCAAGAGTGCCA
>134; 246 31 798  LEN=1011; minus strand
ATGACTGCCATGGGTGCCCTGCAAGCCTCTCCGACGGACCACTGCACAATTGAGGACTAC
CGGACTGCGATGTCGACGCCTTGGCCTCGTGCGAAATGGCGCTCCAGTCTCGAGCTCCCA
GCTCCAGGGGTGACGAGCCAGTCTGATGCTGTGGCGAAGCCGGTGAAGATGGCGCGGTGG
CGCGCCAACAAGTCGCTTCCGAATCCGGGCAAGGGCACGAAAGGCGAGCCTAGCAGGAAG
TGGCGCACGCAAACGATCTTTTCCCCCTGCGTGAACCCAACACTCCACGAGGGAGAGGGC
GATCAATGCCAGCCAACGAGTGAACAAGCAACCACTCAGCTCTCCCAGCTTGCGCAGCTG
CAGCAACTACATCAACTACAGCAGCTGCAGCAGCTGCAACACCTCAGGTCGCTGCAGCAG
CAGTTCCAGCAATCAGGAAACGCGCCACTGCAGGTCTCTGGCCACTTAATGTCGTCGATG
CTCACTGAAGCAACAGAACAACCAAGTCGGAGCTACACCGCCCCTGCGTTGATGAAACCA
AAGCCAACAATCGCGAAACAAACGACGTGCAAGTCACTACGGAGATCCGCCTCCGATGCG
CTAGGTGATGCAGCAAGTGCACTCAAGATGCTGTCGTCACGTGAGGGAGCTAAGAAGCAA
GCTGTTCATTCGTATGACGACTTCGATGCATCCAACGAAGCAGAGGCGGCTATGCGTCCT
GCTGACGCATTGCTGGCTCTCGCGGCTGCGGTGTCGGAAATATCTTAA
>159; -64 1 571  LEN=571
GGCGTGCGTCCGCTGCAAGCGCAGCGTGCCCCCAGGCGGCGAGAGCGAGCTGTGCAAACG
GTGCCTGAGGAGGGAAGTCTCCTCAGCCGGTCATCCGCCGCACACCACGCCGGTTGCAGC
CTCGGTCGCACCGCTTCCTACGAGGCGCGAGGAGAGATCGCCGCGCACGTGCCCGGCCTC
GCCGCCTCTGCTGCCACGGCAGAAGAAGGGCGCATGGCGCGGGAGGAGACGAGCTCGGCT
GAGCCGGCCCTCGTGGCTCGCACCCTCCAGTGCCACCAATGCAAGCGGGGGTTCGAGTTC
GACGTGGGGCAGCAGGTCTTCTTCGCGGCACGGGGCTACAGTGCTCCCTCGAGGTGCAAG
GAGTGCATCTCGGCAAGGAAAGCGACGGTGAAGAAAGCGAAAGTCAAGCAAGCACTCAAG
CGCGAAGGCGGAAGCGGAAGCGAAGCCCTGAATCCATTGATGGTCATCCAGCTGACGCCA
ATTCGTCTGTCCGCAGTTGCAATGACTCGGGCCGGAAATGTCCCGCGCCGGCACTTTGAG
CTAGCTAGGCTGCTAGGACGGGTCAGGGGX
>144_1; 139 1 464  LEN=464
XXCGCGCCCACGCCCGCGTCCGATGGAAGGGAGCTCAGCGGCAAGCGCATCGGATGGAGC
AAGGCCATGTGCGCCCTCCGCCTCCTCGTCGCCCATCTCGTCGTCCGCCGCGGTGAGCTT
GACGTTGCCCGCCAGCTTGACCGCGGAGCGACGGAGCCATATGCACATCGGGCAGAGCCA
AGTGCCCTCGGGCGTCGCGCTGAGGCCGACGCAATTGAAGTGGAACCACTCGATCGCACA
CATCGGGTTGTCGCAGCACACCATCTCTCCAAAGGAGCCTTTGCCGCACACGCAGTACTG
CAACTCCGGCTCGTCAAGCAGCAGCGGCGGGACGGCAACGCCGCCGCGGCTCGCGTCGAC
GCCCATGTCGGTGTGGTTCTTCAGCAGCTCCACCTCCAGCCGTCCGATCTGCCGGTCCAC
CAGGTCGTGCGCCTCGGAGATCAGCGACAGTTTCTTCCCGGCGAGCXX
>138_1; 48 1 507  LEN=766; minus strand
GTTGTGAATCGAGTGCACCAGTCGGCTCAGATTGGGGACGGGCGCCAACAGGGCGGGCAT
CGCTTGTTTGTCGAGCCACGTGAGCCCTGGAAGCCTGCCAACCATCCAGCCGGGTGGCGA
TGCACGGCCAGGCCGCACGTCCCACGCGGCGAAGAGCGAGCGGAAGGCCAGCACCCTGTG
GTGTGTGCATCCGCCGAAGCTGTACCGGATCGAGTGGGGCGTGAAGGACCGCATCCGGAT
CTCGAGAGGTGGGCCCCACTTCAGCGAGAGGGCCTCAAAGTAGTCGTCCCGCAGTCGGAC
CAGCTTCAGCGCGCTGCCCGTGACTTGCAGCACGCGCTGCGGCCGCAGGCCCAACGCCAG
GAAGTCCGACGCCTGCACCAGCTTGAGTGGACGCACGCCGCGCCGCGCTCGCGCGAGGTC
GAACACCTCAGCGTACGCCGCTTTCGGCCGGTCGGGCTTGCCAAGACGGTACTGGGCCTC
AGTGGCATGGCCGAGAAGATGCGGTAG
>138_2; 223 1 607  LEN=715
XXCGACAGTCTGCTGCCTCCTTCGCGAGCGAATGCGACGCTAGCCGACTCAGGTGTTGGG
AGACAGCTTCCTCGTGAGCTAGCGTGCCTCCACCTGCGTCGAGGCGATTTTGAAGTTGAC
TGCCCCAAGTACGCGGCAGAGGCTCGTTCGAAGCAGGGGAGAGGTTGGGTGAAATCGCAC
TTTCAAAAAGGTTGGAGCTGCTTGCAGAGCGATCGCGTGATTGAGTTCAATATCCAGAAG
CTTCAACAGCGAGCGCAGCATCGCAAGCTCGCGTTCTTCGTGGCGACCAATGCACCACTC
AAGTCGAAGTTCTTGCGCAAGCTTTATCCAGTCACGACATTAAGAGCAGTGATGGGCATG
ATCAACTCCTCCGGATTGCTGGTATCGAGGCAACTGTTGGCTCCACTTCTGGATCAACTC
GTTTGTTCTCAAGCGAAGTGGCTCATTCTCAACGTCTTTTCTACATTTTCACAACTTGCC
ATGGGGTTTATTGGGTTGAAATCAGGACATCAAATCGGATGGGTGCGCGACCTCAAAATG
GAGGAGCAAGCTGTTGCAGGAGTCAATATTAGTTATTGGCAGCGACAGCCCGGCGAAGCG
TTTGCATGA
>170; 36 1 251  LEN=251
XGCGGCGAGGAGGGGTGGGCGGCCCGCGTCGTGAATGGGGGTATTGGAGAGGGAACGCAC
GCGTTGTGCCACGGTCGACGGCATCTCGTGCACTCGCGTGAGTGCGTTTGGCCGTGTGTC
GCCATGCGAGCGCGGATGCGAATTGAAGTCTTGCCTAGCCGACGCCTCAACTGCGCGTGT
TTGCTTGTGGCAGTTCCAATGATTGGCGCTATCGTATCCTTTGCTCTGGCTCAAGCCGAC
CCGACCGTCACC
>89; 190 1 1162  LEN=1446
XCCGCCGCCGATGCCGCCGATGTCGCCGCTGTCCAAGGCCAACGCGCCGGCGCCTCCGAT
GCGGACGGCGAGCTCGAGCCTCGGCCAGATGCAATACAACGCGCGGCTGCTCGACCACTG
CGGCACGGAGCTATCCGATGGGGCGATGGAGCCAGCGCTGATGTCGACCACGAGCTGACA
GACGATGAGAACGCGATCGACTACACGAATAAAGACGGGTTTGGCGAGCTGTGGCAGGAG
CGTGCCGCCCGACTGCGGCTGGCGTCTGTATACGGCAGCCGCCCCGGCTGGCGGCTGATG
GCGATGATCGTCAAGGCGCACGACGACCTGCTGCAGGAGCAATTCGCCGTGCAGCTCATC
TTCGACTTCCAGCGCCTCTTCCGCCATTCCAAACTCCCGCTCCGTCTCCGCCCCTACCGC
ATCCTCGCGACGTCGCCCACCTCTGGGTTGATCGAGGTGGTGCCGGACGCCAAGTCGCTC
GACTCACTCAAGAAGTCGGCGCCCAATTGCCACAGCCTCGCCGAGCTGTTCAAGCGCCGG
TACGGCGGGCTGCACACGCCGAGCTTCTATCGTGCGAGGCGCAACTTTGTCCAGAGCCTG
GCCGCCTACTCGGTGGTGTGCTACCTGCTGCAGATCAAGGATCGGCATAACGGCAACATC
CTGCTGCACGCGAATGGGTCGATGATTCACATTGACTTCGGCTTTCTCCTGTCGAATTCA
CCTGGAAAGAATCTTGGCTTCGAGGCTGCGCCGTTCAAGCTGACTGCTGAGTGGGTTGAG
GTGATGGGTGGGCCAGGCAGCGCTTGGTTCAGCTACTTCCGAGCTCTTATCGTCCGAGGC
TTCCTAGAAGCAAGGCGCCATAAGGACAAGCTGCTGCAAACAGTGAGGGCGACGTATATC
GGCGTCGGTGGGGCGCTTCCTTGCTTTCGAGCGGGAGAGGCGACAATCGACGCCATGGCG
CAGCGGTTCCAGCCGGCGATGAGCAAGGATCAGTACGCCGCTTTGCCGACTCGCTTGTCG
CTCAAAGCTTCAACAACTGGCGCACGAGGACGTACGACTGTTATCAAAAATGTTGCCTCG
GAATATTGTAGCGGTGCCGACGAGAGCATGACGCACAATACCCACTTTTGCCGGCGATCT
ACAACGGCACTGCGGAACTAA
>142; 121 1 437  LEN=930; minus strand
XGCTCGCCCGCGTGCGCGCTGCTCGTGCTGCCGATGGCACGAGGGGTAGAGGAGGGCTTC
AGCCCTGCACGCGTTGTGGCGCACCGCACACCGCGGCTCGCCGCTGCTCGGATGCAAGTG
GAGGCGCCTGTCAAGATTCCAGACAAAGTGCCAAACTTTGCACCAGCACAGCCCGGCTCA
GAGAAGGCGAATCAGAGGGGGAAGAAGTTTAAGCTGCTCCTCTTCAACGACAACGTGAAC
AAGCGAGAGTATGTGGCCAAAGTGCTGGTAGCGTCGATCCCGGAGTTCAGTCAAGCTGAC
GCATATCGGGTGATGCAGAAGGCGCACCAGAACGGCATGGCGGTGGTAGGGGTGTGGGTA
TTTGAGGTCGCGGAGGCTTATTGCGACAAGCTGAAGCAAGGTGGCCTCATTGCCTCCGTG
ACTGAGGAGGACGACTGA
>122; 146 637 921  LEN=984; minus strand
ATGGATCGCAAAGCCGGCGTCGGTGGCGGATGGCAGGTCAAAATCGAACTCGAGGTGCAC
GGGCACACCGACAATGGTGTGCAGAGGCACTTGGACGTCCATCACCGTCTCCGGCTGGCT
GAGAGGATCGCTTCCCACATCTGGCCACCAGATGTGGGACAGTGGGGAAAGGCTGTGTTC
CGAGAGTCGCGGCGAGAAGTGCAGAGTGATGTCAGAGGCAGCCGGGACGCGGCCTCCCAT
GTCGCTGATCCGTCGCGTGAGCGATGGACGCAGAGCACCGCGTAG
>174; -3 1 287  LEN=287; minus strand
ACAACAATCGTCGCTCTACTGCGCAGGCGAATGCGCAGATTTGCAGCTCGAAGGCTCCTG
ATTGATGGCTTTCCTCGCTCTCGTCAGAACGCCATTGATTTCGCTGACCAGTGCGGGACA
CCTGAGCTGGCGTTGGTCCTCACTTGCCCAGAAGAGGTGATGATAGAGCGTATCTTGAAA
CGAGGACTGGCGAGCGGTCGAGCAGACGACAATTTGCGAACAGCGCGCGCGCGCATCGAG
ACATTTCGTGCTCAGGGCGAGCCGACGCTGATTGATGCAAAAAACTCX
>38; 700 1 2599  LEN=2727
AAAGGGGTGAATGCTGCGGACAGGGATTTCATCAGCGGCATCCGCGCCATCGTCACGTAC
ATCGTCTTCCTCGTCCTCTTCGCGATCGTCACCACCTCCACCTCCACCGCCACCGCCTAC
CCTTACACCAAGTACCTCAAGCAGGCCGTCGAGGAGCACGAGGACAACGCCTTCACGGAG
ATCACCACGGTGGACGACGTGTGGGACTACCTGAAGAACCCCTTCGTCGACGCCTTGTTC
GCGCAGCCTGGAGAGTCTAACCGACCAGGCTACGTGCTGCAGGTGGACCGGCTGATCGGG
GCGGTCCGGCTGCAGCAGCGCCGCGTGAAGGTGGACGACGGCACGTGCTCCGTCCCCTTC
GCGTACCAGCACTACGTCGACGACTGCTACCCGGAGCTGCGCTCGTCGAACATCGACAGC
TCGCCGTACGGCGGCAGTTGCCTCGAGGCGAAGCTGCGGCGAAACTCCACTACCGCGCCT
TGCTCCGACTCATTCGTCTCGACCGAGGAGTTCAACGGGGACGCGGTCTTCCACTACGAC
CTCGCGATCAACCTGACTCACGCAGAGGTGATCAAGGTGTTCGACGACCTGAACGAGAGG
AACTGGATCGACCTGCAGACCCGCGAGGTGATGGTGCTCTTCACAGTGTACAACCCTGGC
GTCGACCTGTTCAACAACGTGCAGCTCACCATGTCGCCCGTCTACACGGGCGGCGTGGAG
GCCAAGTCGCACTACCGCCCCTTCTACCTGATGCGCCACATGCTCATCATGACACACCTG
AGCGACGACTTCCCCGCGTCGAATTCGGAAGGAGTGCTCCTCGCTGTCGAGATCATCTTC
TACTTGCTGGCTATCCTCCAGTGGCTGCAGTGCCTCGCGCTCGTCTACAAGCAAGGGCTC
GTCGAGTTCTTCGGGAACTTCTGGAACCTGCTAGACATTTGCAACCTGACGCTCTTCATC
GCCGTGATGATCTTCCGTTTGATCATGATCGCCACGCTTGTCAACCAGACGTACAACCCT
CCCGAGTCAGTCTACGTGAGCTTCTACAACACGGCAGTCGGCATCGCTACAACACAGGAC
ATCATCTCCGTCGCGTGCGTCCTCTCGTACGTCAAGCTGCTCCGCTACCTGCAGCTCTCG
CCGCGCCTCTCGCAGCTCACCCTCACGATCAAGGCGGCCGCGCCCGACCTGGGGGGTTTC
ATGATCATCTTCATCGTGGTCTACATCGCGTACGCGCAGGCCTTCTTCCTCGCCTTCGGC
ATGGACGTGGAGGACTTCAAGTCCTTCTTCGACGCCTTCGCCTCTCTCTTCCTTCTCATC
CTCGGCGAGTTCGACTTCGAGACGCTGCGCGACAACTCGCCTGTCCTCGGCCCCATTCTC
TTCTTCAGCTTCGTCGTCTTCGTCTTCTTCATCCTGGTGAACATGTTTATCGCCATCCTG
TCCGAGGCCCACGCGTCGGTGGCGGAGCGCGCCGCAGAGGAGCCCGACGCCTTCATCACT
CAGATGCGCGAGGGCTGGCGTCGGCGCGTGCGCGCGCTGCGCAAGCGGCGGTACCAGGGC
TCCGAGACGGTGGAGGAGCTCGCCCGCTCCCTCAAGGAGGCGCAGGACCTGCCGCCCCTC
GCGGTGGCGGGGCCGCTCTCCCCCTCCTCCGCCGAGAAGGCAGTCGACTTCGAGCGCGCG
GGGAAGGGCGCGCTCCCCTCGCCGCGGCGGGATTCGGCGCAGGACAAGCTGAAGGAGGCG
ACGGCGAAGACGCTGCTGCAGGCGCTTGAGTACGGCCGCGACGACGAGGAGACCTCGTCG
CTCGTGCAGAAGGAGAAGGCGGGGTCGACGCGCGGCATCCGCGAGCCGGCGCTCGGCGTG
TCGTCGAATGTGGCGCAGACGCTGCACGAGCGGCTGCGGCAGCTGGAGGACGAGCAGCAG
CAGACGGCGGAGTGGCTCTCGAAGACGAACAAGAGCGTGCAGGAGAAGATCGCGCTGCTG
GCGGAGGCGACCTTCTCGATCACTAACATGGTGGCGGGCGTGAAAGCGGACGTCAACCGC
ACCAAGGGGACGCCCATGTGGCACGCGGGCGGGCGGGAGAACGGCGGCCACGCCAACGGC
GGCCACGCCAACGGCGGCGCCAACGGCGGCGCCAACGGCGGCACGAACGGGTGGCACCAG
AACGGCGGCGACGAGTCGACGGAGCAGAGCGAGGCGTCGACGGCGGAGGAGGAGACGGCG
AGCACCAAGCTTCACCCGAAGAACCAGGCCATCCCGGAGAAGCAGCAGCGGGCGGAGCGT
GCGCTCGCGGCCGCGCTGCAAGGCATCGCCACGGCGAAGGCGCAAGACCCTCAGCTGAAA
AAAGACACGTCTGACGAGGCGGTGGACGTGCGCCAGGGCGGCGGTGGGGCCGCAGTGCAA
GCCCTAGCGCAACGCGCTCCGCTCGATGAGCAGCCGCGTGTAGTTGCAACGCTGCAGGCG
GGCAATGAGCTTGAGGAXTCGCCACCCGATCGTGAGGCCTGGGAATGGCACATCCCAGTT
GAGATGAAGGTCGTGCTCGTGCCATGGATCCAGTTGCAAGAGCAACGTGCATGTGCCCCG
TGTGACGTGACTGAATGA
>104; 756 1 2489  LEN=2692
XCCGTGCTGTGCGCGCTCTCGCGCGCTGCAGCGGACCCCGACTGCTCAAGCTTCGACTCG
TGCTCGGACTGCACCACCCACTCCACCTGGTTCCCGGGCTCTCACTGCCGCTGGTGCACT
GAGGGCGCGGGCTCTTGCCACGCGGAGGCATCGCTCATCAATCCGTGCACAATCTTCTCC
AGCCACAAGAACGTCGTCGATCCGGAGGACTGCGCGAGCCCACCGACACCGTCGCCAGCC
CCGCTCCCACCTGCGCCGCCTCTTCCCAAGTGGGCGGTGGCGGTCCTCAAGGTGCTCCTC
AAGGCGAAGAATGTGACGGGCGTCGACGTCGACACATGCGTCTCCGATGTCGGCCGATCG
TACGTGATGTTCTCCGAGTTCGCCGCCGACTTCGAGGCGAAGCGGTACGAGCCGGACGCC
GCCCAGGCGCTCGGCCGAGGGCTGAACGCCCTCGCTGCGGCGGCGACCGACTGCAAGATC
AAGTCTCTTCAGGCAGAACTCGCCGTCCTCGCCGCCGCTGCTCGTGACGCCGACTTCTCC
GCGGCCGTGTGGGTCGACGCCGCGGCTCTGGCAAAGGCGATCGCGGCGGGCGACACTACG
GCAGTCGGCACGGCGCTCGCCGGCTTGATGGGGGCGTGGCGTGCAGTGACGCAGGGGTGC
CTATCTGGCAATAAGGCATGCCAGTTCCTCGACCGACTCCTCGCGCTCCTCTCTCTGGGC
GCAGAAGACGTGGCGCCGTGCGAGGCGGCGCTGGTGCCCGCGTTCCAACACTTCACCTCC
TCCGCCACTGCGTTCCAGGCGCATCAGTACGAGTCGGCCGTCACGTTGTTCGCCGACGGG
CTGGATGATGTCGCCAACGCGGTGACGGCAGACTCGTGCGGTCTGAAAGGACTCGGCCAG
CTGCTAGGCGCTTTCTCGCCGCGGCTGCGTGCGGCAGTGGTCAAGATCGAGAGTAGCTCC
ATCGTGCATATCATCGTCGGGTCCGTCGACGTGTACGAGCCGCTCTTCAGCGCCGCGAAC
GACATCAAAAACGGCAACCTCGCTGACCTCGGTGTGCAAATTGGACGTCTTGTGGCAATG
CTGCGCGCGTCCTCGTGCACCACTGCCGCGTGCGATGTGCTCGAGGGCCTCCTCCGCGCA
TTGCAACTCGGGGTGAGCGACTACAAGGCGTGCGCCGCGGATGTGGACGCCATCTGGCCG
TCGCTCTCCTCGGCCGTCGCTCACCTGGAGGCGGGGGAGTGGAAGGCGGCGGCGCAGTCG
ACAGGCGCGGCGCTCAGCACTTTGGCGGCGAGTGCGAGTGCATGTGGCGTCCAGCCGCTC
GGCGAGATCCTCGAAGACACTGCGATGCATCTCAACCGCACGGGGGTCGCAGAAGAGATC
GGGACAGTGGTGATGGTCCTCACCGAGGGCGCCGATCTCACCCTCGACTTGAAGCAGCTG
CTAGCGGACGGCAAAGCAGGGGCGTGGACATCTTTTGGCTCCGACCTCGGCACCCTCGCC
TCGTGGCTCAAGAACACGGGGTGCACCTCGTTTGCCTGTACGATGCTCGAGGGCTTGCTC
GACGCCGCCGCCATTCCGTTCGGCTCGCTCACCGCATGCGTCGCCGACATCCGCACGGTG
GAGACCTCGCTCGCCGCGGGCGCCAAATCGTTCCACGATCGTAACTATGCCACGGCACTC
AAGTATTGGGGCAGTGGGCTGCACCAGATCGCTAACTCGGTGGGCGACTGCCACTTGGCC
GACGAGCTGAGCTTCGTCAGCCGCGAAGCCCAGGTGCTTGGCTTCGGCAAGGTCGCGGCG
GACGCGGGGGCGGTGGCCCAGGTGCTGGTGCACGGCGCGGACTTCTACAACGAGCTGTAC
GACGCGTTCGTCGCCATCGAGGGCCACGACTACCGCAGCGCCGGCGCGGATCTCGGCAAG
GTGATGAACACGCTCTCCAGCTGGACGACGAGCCACGCCTGTACCTCCGACTTTTGCTAC
GTCGTTCTGGGAATCTTCCAGTTCATGGGTGACATTCAGGGCGATATCCGCCAGTGCAAG
ACCGACTTCAAGCTGGCATTTACGAACTTCTCGGCCGCTTTCACTGAGCTGCACGACGTA
ACAGAGGGCAAGTACTATGGCAAGTACTCTGTTGGAGATTTCGCCTTCTCTACTCGTGCG
AGCCAGATCAAGCAAGGCGTGCGAGATTTAGGGTACGGACTGCTCGACGTTTCGCACGGC
GTGAAAGACTGTCACCTTGAGGAGCTTGCTGAAATTCTGGAGGAGCTCGCCGTGAAGCTG
GGAATCGCCCCTGATGTGCAATTCATCGAGGATGTGCTGAAGATCCTGATTGACGGTGTT
GAGATTGAGCAAGAAATCGGCAGCGCCTGCCTTGATTATTCTGAAGGGAACTGGGTTGGC
TTCGGCTACAACCTTGCCAAACTTGTCAAGACGCTGATCGGCGATGCCGCCTCCGTGGCC
CTTGAACGGCCGGCCATCACAGCTGCGTAA
>176; 92 1 224  LEN=340
XCCTCGCCGTCCGCACGCTTCGCTGCCCTCTTCCTGGTGAAGCGCCAGTGGCGTCTGGAC
GAGCTGGTGCCCTACGTCGACGAGTTCGTGCCTCCAGGCGAGAGCCACGAAAAGTTCGTC
CTTGTGTTTGCGCGCCCCGTGGTGGCGGACGACAAGAGCACGACCTATGTCGTGCGCTTT
GCTGAGGGTGCCCCCACGTACACAAACCCGTACTCCATGAACTGA
>166; 245 1 387  LEN=832; minus strand
GAGGAGGAGGAGGAGGAGGAGGAGGAGAAGCCGCCTCCGAAGAAGAAAGCTAAACCAACG
AAGAAAGAAGCTGCGGAGGAGGAGGAGGCGGGCTCGAGCTCGACCAAGCCAAAGATGACG
TGCAGAACAAAGAGCGGCAAGGAGTGTCCAAAGCAACTCAAGTCGATCCAAGAGAAGATG
AAGATGACCGCCAAGGAGTTTCTTTCCTCTCCTGTGCTCGAAGTCGACTTGTGCGGCAAC
ATCCTCACAGGAGACCCACGCCAATTCAGCTCAGGAAACCTCGGGTGGTATCTAGGAGGG
AAATGTGAGATGACTGTTGGGAAGAAGACTGTTTGGGCACAAGTTGGGATCAACATATCG
ATCCCTGGCTCAAACTCCTGGAAGTGA
>160; 173 1 1211  LEN=1436; minus strand
GAAAAGATGAGCGTCCACTGCTCACCGCCACCGGAGGAGCTCGTCGCTGTACCTGGCGAT
GAGCTGCTGGTATCAAAAGCTAAATCGTTTGATCCCGCTCCTGAAGTCGCCGCAATCACT
TCACCCGCAGTCTCAACAGTCCCGACAGTCCCGACAGTCCCCGCAGTTTGCACGCCCACA
GTCAACATGCAGCTCCTGAAAGATCTCGCGGGTCAGTGTGTGCTTCTCTTTACATCGCTC
GCCGGCTCGCGACCTGTCCGAGAAGTTGAGAGCCGGAGAACTCGCTTGCTGCTCAACTCG
AAGAAAATCGACTTTGTCGAGATCGATGGAGCTCTACCTGAGCACCGGCAGGTGCGCGAG
GCGTTGTGGCAGCTGGCAGGAACGCGATCATACCCGCTCATCTTTCTCGACCAGACCTTG
CTTGGTGGTTACGAGGTTCTGGAGCAGCTTCTCGAGTGTAATGCAGAGGACGGTATGTTC
GACAAGCTCTTCACAAGGTGGAGACAGCGTCCACTTGATGAGCAGACGGCTGCGACAAGG
ATCGAGGCGGCAGCACGAGCGATGCGTGTCCGCATGAGTTTGGCTGTGGAACACGAAGCG
GCAAGCGCGCTGCAGGCCCTCTTCCGCGGGATGAGCTTGCGGCGGCGCTTGTTTAGGGGT
GAGCATCAGACTGGAGCAGCTGTGGAGCATGAGGCGGCAAGCATGCTGCAGGCCATGTTC
CGCGGGTCGAGCTTGCGGCGGCAGTTGGTTGGCGGAGACGAGACTCAGACTGGAGGAGCT
CTGGAGCACAAGGCAGCAAGCACGCTGCAGGCCGTGTTCCGCGGGACGAGCTTGCGGCGG
CGGTTGGTAGGGGTTGAGAATCAGACTGGAGCAGAGGCGGCACTTACCGCTGTAAGGTCT
GGCTCCTTTGATTCTCCGTCACCACACCGGCAAAGTCGCAAACGGACCTCTAAGTTGTCA
TGCTCTTCTATCGAGTCGGAGAGAAAGGACACCGCACGGGCTTCAGCAATGCGATGGCTC
ATGGCTGAGTCAGAGAGATGTGATGTCCAGGAGAAACTCCTGCAGGAGGATTCCGAAAGC
CTTTACCGTGATCGAGGAGATTCAGATTCGCTAGATATCCATGGCAGTAAACATACTGGA
TTGGATCCGTTTTGCTCGCCCAATATTGTGAATGGCATXAAGCCCGCGCAGGACCCAATC
TTGGAATGTTAA
>114; 599 1 2862  LEN=3320; minus strand
CGCGTCGTGCGCCGCGCTCGCTCCACGCACGCAGGCGCGGCCCTCTTTCCGGCCAGCCCG
CTCGTAATGAAGCCCACCTCGGGCAAAGCCTCTCACCACGGCGTTGGCCGTCGTGTGAGG
AATAGTGTGCACAACATCGCGTCGAAGCTGCGTGGGAAGCACGACCCAAACAACTCTGCC
GAAGAGGAAAGGAACAGCTCTGCAGGTGCCTTCAACGCTGCGACAAGGCAGTACGACCCT
AACCTGTACGCCGAGGTGCGAGATGCATGGGTCCGACGGCATATGCAGGTGAGAGAGAGC
GAGTTCACGCTGCGTGAGCCTCTGTCAGTGACCATATGCACGTGGAATGTTGCCGCGAAG
AAGCCGCCGCTTGGGAGCGAGCTCCGCGGCTGGCTGCAAGTTGTGGACTTGCCCGAAGTG
TACGTTGTTGGACTGCAGGAAGTAGTGGATCTCAGCGCGCCACAGAATTTGAATGCGGGG
TCTGGTGGCCAGCTCAGCTCCAACGCTCAAGCATGGGAGAACGTCGTCTCGGGCGAGGTA
AATAGCATCGAGAAGTCAGATGGGTACGTGCAGTTGGTGTGCCGCCAACTGATGGGGATG
CTGCTCCTCGTGTACGTGCGCAAGGACCTCATGCCCTGCTGCTCGATGGCGCGGACGATC
AGCCTGGGCACAGGGCTGCTGGGTGTCATGGGCAACAAGGGCGCGGTCGCCTGCAGCCTG
CGCATCCATTCGAGCACGCTGTGCTTCATCTGCGCTCATCTGGCCTCTGGGGCGAGCGCC
ACCGAGGCGCGCAACGCCGAGGTGGCGCATCTGCTGCAGAAGATCTCCTTCACCCCAGGC
GGCTCGGAAGAAGGCACGCCTGAGGCCGTGCTAGACCACGAGTTCGTCTTCTTCTTCGGA
GACCTTAACTACCGCCTCGAGCTGGACGGCGATGTGGTTCGTCAGGCGGTGGTGGACGGA
GATCTGAAGATGCTCCGCAAGCACGACCAACTGCTCGAGTCGCAGGCCGCCGGGCTGTGC
TTCGCCAACTTTGAGGAGCCAGAGCTGAGCTTCGACCCCACGTACAAGTACGACGTAGGC
ACACACACGTACGACACTAGCGAGAAGCGACGTGTCCCGGCATGGTGCGACCGCGTCCTC
TGGCGCGGCGCGAAAGCGCACGTGGAGTGCCGCTCGTACGGCCGCTCCGAGCTCACCACT
TCGGACCACCGCCCCGTGGCCGCCTCGCTCGTCGTGCGCGCCGCGGTACACAACGCGGCG
ATGCGCCTGCAGATCGAGTCGGAGATCCTCCGCTCGCTTGACGCGTGGGAGAACAGCTGC
GTCCCTACCGCCACGCTCGACTCGTCTGACATCGACTTGGGGCATGTCCGCTTCGACGAG
CTGCACCAGCGCTCTCTCCTGTTCACCAACACGGGGCAGACGCCGCTGCAATTCTCTTTC
CAGCCCCTACCTGACGGCAACGCAAGTGGCGGCTTCCAGGAGATGCCGCCTTGGCTCTAT
GTCTCTCCGTGGAGTGGGCTGCTCGTTCCGGGCGAGGCGTGCACTATCCGTGTGAGAGCG
AGAGTGTACGGCGCGGCGGCAGCAGAGCTCAATGGCGTCGCACGGTGGAAGAAGGAGGCG
GTCAAGCTGGAGGCGATCCTGCTTCTGCGGCTGCTGCATGGGCGTGACTATTACGTGACT
GTGCGAGGCGAATGGATGCCGTCGTGTCTCGGCGTTCGGCTCACGAACTCGCCGAGAGCA
GCTACCAACAGCGCGGCGGACTCGGCTTTGCACGTTTCCGAGATCGCGCCGGAACTGCAC
GCGCTACTAGGCTCACTGGAGCCGCACGTGGAGGCGGCGGAAGAAACCGCCCGCTCTGCG
CTGCGCACCATCGAGAGCGCCGAGGCGAAGCAGGCGGGCGCAAGCAACTTGCTCTCGAAC
ACCTCCCCCGCTCCCAGCGAGGGGAGAGGAGACTACGCGGAGGAAGGCAGCGAGGACGGC
GGGGGCAGCTCGACGGGCGAGCAGCGGGCGGCCGCGCCTCGAGACAGCGCGATGCTGGGC
GACGCCTCGCGCCGTTCGCAGCTGGCGGCGGCGATGCTGCACGAACGCTTCCTCTTCGTG
CGCGTCGCCGCCGACTGCGAGGCGGCCGTGCGCACCCTCGAGGACCTCTTCGTGCAGTCG
GGCGACGCGGACGAATGCACTGCGGTCATCGGAGCTCTCGATCGAGGCGAGCCGCTGCCC
CACGTCGCGCCAGTCTCGCTTGCGAGCGCTTTGCTGCGTTGGCTGCACTGCCTCTCCGAG
GCCGTGGTGTACGACCGGCACTATTACGCCGCCGAGGCATGTCGCGACGAGGCGGAGGCG
GCGGCGGTCGTGCTCAACTTGCCGCACGAGCACCACCTGGTCTTCGAGCAGCTCATTCTC
TTCGTCCGTCGGCTGCTGCACGCGCACGCCGCGGTGCACCTCGCGAGCTGCATCATCGAG
ACGGCGTCAAGCGTGGACGAGGATGATATCCTCGACTCCCACATGCTTGCGCGCAGGGAT
GAGTTGGAGAACGCGCTGCGGGGGATCGCCGAACGTTGTGAGCCACACAATGACCTACGA
GCTGTGGCCTCACATAAAGATGATGCGGCGCCAAGTCTCAACTTGGCCTCCAAGCTCGCG
ATGGTCTTTGGCGACGCCATTGTTCGGCTGGCCGGCAACTCGTCTTCGGCACCTGCCATT
CGCTTCTCGACGCAGTTGCCAGCGCAACCTCTCGCCGCGTGGTCGTCTTCGCGCAATCCG
AGCATTTCCCACATGAGCGTCCACAGTGAAGGAAGCTCTCCCGAAGTACGACTGTGGAAG
ATGGCTTGGATGCTGCTTTTTTTTGCCGCAGCCGGCTGGTGA
>68; 363 1 1667  LEN=2622; minus strand
XCGCCGACGTTCGCCGAGCACGAAGTGCTCAATGTCGAGGGCTCGTTCAAGCGAGTGCAG
GCCTTATGGCTTCGGTCGGCCGAGGAAACGAATGACCAAGACAATGTGCAGACAGGCGAA
GTGAGCATCAAGATAGTGGAGGAGGACGACGTCAGTGAGACAGAGACAGACTCGATACCG
GCGTCTCCGAGTGGTCGCTCGAGTATGCAAGAGAGAGATGTGCGGATTACTCACCTCCTC
ACAGATTCCTCCAGCAAGAAGAGGAAGAACAAGTGGGTGGTAGGCCTTGATGGGAAGGAG
TACCACTATTTTCTCTCGCACAAGAAACGGCATAGCCGCGATGGTGCAGTGCATGCCCAG
ATTGCTGCAAACATGGTCGACGGGCTCCATCAGCTGAATTTTAAAGCCTTCTTCGACATC
GACACTCTTGCCGAGATCTCTGCAGCGGCGATTCGTGAAGGACTGGAGAAGAGTTGCGCG
CTAGTCGTGCTCCTCCACAACGAGACCCATGAATCTGACTGGTGCCAGCTTGAATGGAAG
ATTGCGGAGGAGCTCAACTTGCCCGTGTGTGTGATTATCGACATGGAGCGTTCGTCCAAA
GCCGAGGAGCTGGCGCGAGCTGCTGCGTACCCGAGCTTCTTGCAGTTCCAGTGGATTGAG
TACACGGGAATGAGGCGCCGAGAGGCTATGGAAGAGCTGACGCTGTTCTTGACGAAGCAC
ACGCTGCATAGCGGGCGTGCCGGCGACGACGACGACGCAGCGTCACAGAAAAGCTCGGAA
TTCGCGGATAGCTCCATGTTCTGGTATGAGAAAATCAACATCTTGATGGTTTGGGGTGGA
CTGGATATGACTCGGGAAAGCCATCGCAAGTATCAATCACGATGGACGCTCCTGTGGTAC
AAGATGGTCAGAGTCTCAACTTACATTTGCGTGCTCACGTGCTTGACGCGGCTTGTGTAT
GGACACGGTCCTGCCTTCATGGATCACTCCTCTGCTCTCGCCACTCTCTTGGTTCACTTT
CACTTATTGTACGCACCGCTTCAAGTGAGCAAGATTATGAACTCTCGACTGGTGCGACGT
GTGTTAACAGAGGTGCTCAGAACAGGAGACCTCAGCGACTTGTATTGGATCTCCAAAATT
CTGTTCTATTTAGGCGCGTTACTTGTGCCTGTTGCGCTTTTGCTATATGTCATCAGCTGG
GAGCCACTTTTCTTATCAGAGTTATACATCGGCGCAGAGCGAACAGCCGTGGAGAAGGCA
TTTGGTTACGGCAGCGGACTGCTGTTCCTGTTCGGAATTTTTACTCACATTCCTCTTCTT
ATCTGCGTTCACATTATGTCGGCGCTCGTGAAGCTGATGTCATTCGTCGCATGCGAATCT
GCAGCCGATAAGCTCCACCCGCAGATTGAAGCGCTTGGATTGAAGCGGTACCTCAATCTG
AGGCGCCGCGCGTTCAGATTCAAGAACGTTGGAAGCGTGGCGGACTATGAGCCGCAGACC
AGTACGCTGGCTGAGAGTGGCGGGGTATGTGTCAACGCGAGCGCGACAGCCATAGTTGTA
ACGGATGAGGCGATGGTGGGCTTCCAGGAGCACTGGCAGATGGGGTGGAAAGTCTACGAG
GAACTGAATGCAGCGCTTTGGCCGATGCAAAACGTTCAGCTTGTGTGG
>152_1; 56 1 904  LEN=1031
XXCGCCATCGGCTCATGCCTGGCAGTCGGCTGCCTGTGGATGCACCGGCGGCTGCAGTGC
GTCTTGCTCCAACGTAAGATCTTGGGCCCCGCGCTCTTCTCCGGGGCGGTGGCGAGTTCT
CTAACGATCCACGCGCCCCGGCTGCCCCTCGCGGTCCTCGCCTCCGCCACCAGCCTCCAC
GCCCTCTGCGTCCTCTCCTACGCCGCCGTCAAGGTCTCCCGCCCCTTCGACGACTCGCCC
CAGTCCCCCGCGCCCGGCATGCGCCGTTGCACCTACTGCCATCGGCTCGTCGTCGACGTG
CTGCGCACGAAGCATTGCTTCGAGTGCCGGCGGTGCACCGCCGAGTTCGACCACCACTGC
GGGTGGGTCGGCCACTGCATCGGCGCCAAGAACTACGGCCGCTTCTTCGCCATGCTCTCG
CTCGTCCTCGCCTCGACGCTCACGCAACTCCTCCTCGACGTCCGCTGGCTGCGGAGGGCG
CCGCCGCGCGCCCTGTGGGCCGTGAAGGCGCACGCCTTGCTCGCCGCGGGGCTGGCGCTC
CCTGTGTCCGCGCTGTGGCTCTTCCACTGCTACCTTGGCGTCACGCGGCAGACGACGTAC
GAGTTCATCACCGCGAGCCACTGGTTCTCAAGAAGATCGCCCCCGCGGGAGGCGGGGGAG
CACACCTTAGCGCTGCCTGACAGTGTCCCTTCATCCCCCGAGGTGAGAAGGCTGACCTCC
GCGTTGAGTGGGTTGGCCCTCGACGGACTCGCCAGTCCGAAGAGCCAATCGCACCTGTGT
GCGGCTGCGATTCTGCCCAGCCCAGACGATGGGGAGCCAGGCTTGATCCTCGACGGAGCC
GTCAGCCTGAACGGTAATTCACGTCTGTGCTCGGATGGAGAGAGCAGCCAGAGTGGAGAC
AGTTGA
>135; 431 1 2190  LEN=2610; minus strand
XGCGGCAACATGCTTCTGGAGACGAGCGTTAGAAACGGTGGGGTGGATAGTGGCACGGAG
TCTTGTGAGGATGCCAGCTCCGATGATTCACAGTCGACCTGTATCCGCGTGGGAGAACAG
TACCAAGCCGAACTTCCTTCCCCGTGCGAGCAAAGTGAAGAAACCAGAGATGACATTCTC
GTCTGGACCCCAAACGTCAGTGACAAGAAGCTAGACCAACTGTTAAAATACATTTGGAAT
ACTTTCGGCGAACGCCTTTCTCCAAAGCAGTATGAACTGGTCCTGGAATGCCTTTGCAGG
GGGCGTGGTGACGTGAAATTGGCTCTTGAATCTTTCAAGCAGGTGCGACAGGGTTTGCCT
CCATCATTATCAGCTGCGCAGCTTCAACAATTGCACGAGGCCCTCTCGGTTCACGGGGAC
GACTTTCATGAAATTCGGCTTCATCTCTCCGCTATGTTCCCTTGCTCTACTTCGCAGCTC
GTTGATGCATATTTTACTCATTTCTATCCTTCCATGCCTTTCGAGAGCGACTTCCTGCCT
TACCAGCTACAGCGTAGATCTCGCTCGAAAGGGTCATCGCACCGACAGACCACACATGCA
CAGCTGGTTGCCGACGGCCCTCTTCCAACTCTCGCAGCTATGCTTCGGCACGGTTTGCTT
GAGCCCGGGGTTGGCGTACTCAGTGTAACAAGAGCGGATGGAGTGACAGTTCATGCGGAT
CTGATGGCCAATGGTAGCATTCGACGTGACGATGGTTCTGAGCCAGCCATCTTTCGTCGG
CTGAACCACTTTTCTCGCTCCGTGACGTCGTCGTCCGCCAACGCTTGGAAGATCGTCAAC
TACAAGGGCATCTGTCTCGAGCTCATCCGAGAGGCGGCCGTGAATGTCTCAGCAGCGCTC
GCGCTCGTTGCGGCGCAAGCTGACCTCGCTTCTCGAGCAGCCTTTCTTGGAGAGACGGAG
TCGTCCTCTGCCGGCGGTGGAAGCGGAGCCAAACATGCCGAGACCGCTGAAGCCCGTCAG
GCGCAGAAGGGCAACGGATGCGCTCCGATTCCTCCTGAGTCGCCTGGTGCGGTCAGCAAG
CTTCTGCATGCGTACACAAAGCAAGAGCATCCCAGGAGAGCGCAATCTCAAACGGCCAAG
AAACCCAAAGCCTGTGTTGCTCCTGATCCAGTCGGTCTCAACAATGGCCACGCCCCTCGT
AAGGGGGATGACAAGATCAATCTCTCGTCGGAGGCTTTAGGGCCCACATTGATTCCTCAC
TGCAAAGCGACAAAACCAGTAGAAGCAACTCTCGCCAAATCGCTGAAACGGAGTTTGCAG
AGCAGCCCCGCGCCTGACGCAGTAGAGCCCACTTCGATGCCTGCCGCCAAGCCGAAGAAG
CCACCAGTGGAAGCAACTCTCTCCAAATCGCTGAAACGGAATTTGCAGAGCAGCCCCTCG
GCTGACTCCGTGGAGCCCACATTGACGCATGCCTCCAAGCCGAAGAAGCCACCTCCAGCT
CCCTCTAAGCCGCTCAAAAGACCACTGCCCCTTGATCAAGGTGAGCGCGCCCAAAAGAAA
GCGCCAAAGCTCGAGCTTGAGGGAGGACCCACCGAACAGCCGCGTGCCGCCGGCGAAGGC
ATCACTCCTGCCCCGATCACTTCTGCCTCCTCAAAACCGTCAGCAGTTTCCCCGAAGGCG
CCGCAGGCAGTGAAGCCCTCAGCTGCTGTCGCCACTTCAGCGTCATCGAAGGCTGAGGCA
GAAGCTTTGCTCCTGCGCGAGCTCGAAGCCTCTCTGCGCCGGTGCGACTGTAAGCCATCC
TGCTCGCTGCTTCCCCTCGTCGATCAAGGCTTGCTTCAGCCTGGAAGTGGTTGCTTGACT
TGCTGCCTCCAACGGAAACATTTCTTCGCGGACCTGACAGCAGCGGGGACTCTGCTGGCC
AAGGCGTCTGACGGCAGCAAGCTGTCCTTACTTCATCCGTGCAATCTGCTCCATGTTGCA
TCGGCACAGTTGAACCGTTCGCAATTGTCGGCAAAGGTGCACCCACACAAGCGCATCTAC
TATAAGGGTGTGAAGCTGTGTGACGTCCGGGCCCTGCAAGGGATCGAAGATGATCCTGAT
TTGCTCTCCGCACGGAACACCCACGAACCCTCCTCGGCACTCAGGCCGGCCGGTTGTCTA
CAGACCTCGATCTGCGGTGTACTCACGTGA
>111; 102 635 897  LEN=897; minus strand
ATGGTTTTCTACAGTCGCTCGACACAAATTGTTCCCCAACTCAGATCGAACAGCAAGGCT
CCGACTCGCCCGCGGACAGGCAATGCACTTGTCCTTGCGCTTCCCATGAGCACACAGGCT
GCCACCACCACACAGAACGCATCGAGTGCGTCGTTTGTGGTGTTCACAGATCGACCCTCC
ATGACACTCGATGCACACGTTGCGCTGACGACCGTGGCGGCAGAGCTTCTTGGGCAGCCC
ACGTTGCATCTTTTCCGAAGGGGX
>91_1; 30 1 885  LEN=1268; minus strand
XXAGAGACGGTGGCGGGTGGGGCGGGTGGTCAAGGAGGCGCAGTGAAAGACGGCGGACCC
GGCGCATGTACCAGTATCGCACTGCCGTCTGCGCATACTCCTCAATACGTGTGGGAGTTC
GCCGTCGAAACGAGCGGGAGCAGAGCGCCACCTCGGGAAGCTATCCACACATGGACGCGA
TACAGTGAGCGCGAGTGCCAAGATCTGGAGCAAGCCTTCGAGAGAGGAGATTCGCACTGC
ACGCTCTCCCACCTCTCACAAGGCCAACCGGCTACCTCGGTGGTGGAATTCGACCGGACC
AACATTCACTCGCCACGGCATGTGCAGCTGGAAACGGCTGGCGTGAGGCACGTTCGACGA
ACGCGTGCAGGGCAAGAGGATAGCGACGACTTAGTCGAGAAGCTCTCTCTGCAGACAGCA
TCATTCTTACGCATGCAGCACGCTGAACGGGAGGCGGAGATTCTTAACGCTGCAGAAATC
AAAACCATGGCGGAACGTTGGCGTGAAGCGCGCGAGGAGCGGGTTTATGAGTCCTCTACA
GCGGACGGACAGCTGACACGAACGGTTAGCTTGCTGTCGACAGGGCGAAGCTTCACTCCC
AGTAAAGTGAAACCGAAGCCACCGCTTTGTCGAGGAAGCAGCAGTCCCGTCACATCCGAG
TCTATCGTGAACCCGCTTCTTCATCGAGACAGCAGTAGCCGAAGCTCCTCCGGGGGCATC
AAGCCAACCAAGAGACGGAGTAGCCGATTTTTTCACGGCGCGAAAACATTAGGGGACGAT
GAGGGTGGCGATGACTCAGAAXCCATCTCTGTGACGCCGCTCGATCTCTTCTTCGCCCCA
TACGGATTTCTGCTCGTCCAGCATGAGATCAAACGGGTGCCTTCTTGA
>91_2; 298 1 1607  LEN=1607; minus strand
XTTGTCCCCCCTGAGAGCATGGCAGAGGAGCTCAACGCCCAGGGGCTCCAGGCGAACGAG
CAGGGTAACACGGCGCATGCGTTCGAGCTCTTCCTTGCCGCCCACAAGCTGGAGCCCGAG
CGTGTCTCATACCTCATCAGCGCCGCCAACATGGCACTCAAGTCCAAACAGTTTGCAAAG
GCGATGGAGCTGTACACCATGGCGCGCGATCTGAATCTGACTGGCAAACAGGCGTACATG
GTAAGAACACGCCTCGCCGAAGCAGCAGCGCGCAACGCGGAGGCTGAGTGGGAGCGCGCT
CGAGCTGCGGAGCGGGAAGCGGCGGAAAGCGACCAGACGACCAGCGCGTCGCGCCCCTCC
GCCGATGAGGGCTCCTCGCCCTCTACCCTGATCGCACCAGCCTCGGAGCGAGAGAGCATA
TGTGTGCAACAAGCGCAGCCCTGGGAGGAGGGTGCTGCGGGTGGGCGCGATGCTATCGGC
GAGCTGCGGCTGGTATCTAAGCTCGGCCAGGGCTCGTACGGCGCTGTGTGGAAGGCGCAG
ACACGCGGCGGCGATCCCGTGGCGGTGAAGATCGTCCCGCTACAGGAACGTACGGATGCG
GTGCAGGCCGAGCTGCAGAGGGAGATCGATTTGTTGGAGAGCTTTCGTCACGAGAACATC
GTCAATTTTCTCCGTGCCTTGCGCAACCCGCTCGCGTCAGAGGTGTGGGTTGTAATGGAA
CTCTGCAGCCTTGGCTCCTTTGTCCGGATCATGGAAATCGTGGGCCCTCTACCGGAGCAT
GAGGTGGAGGCGGTATGCCACCCCGTGCTCTGTGGGCTTCGCTATCTGCATGACGAGAAG
CACACTATCCATCGCGACATTAAGGCGGCGAACGTTCTGCTCACGGCCGACGGCCAGGTG
AAATTGGCCGATTTTGGCGTGGCGACCACAACCGAAGGGCTGCAGCACACGATCATTGGC
ACACCTCACTGGATGGCGCCCGAGGTCATCACTGGCGACGGGCATGACTGCCGCGCCGAC
GTATGGTCTCTCGGCGTGATGGTCATCGAGCTGAGGCAGGGAAGGCCGCCCCACGCGTCG
ATCTTCAACCCGTTGGCGGCCATGTTCAGGATTGTCAGTGGTCCCCCGCCCGAGTTGGCC
TCGCAGTCGTCTCACTCGGACCGTCTAGTTGGCTTTGTCAGGATTACAGCGTCGAAGGAT
GCACAGGCGCGTCCGAGCTGCTCAGAACTCCTCTCCAAGCCAGCAGGCTTTGCCTCTATG
CCGCGACAAGATATTCTGCTTGCTTTGTGTCAGCGCGCCCAAACTGCCGAAAGCGCCGCA
GCAGCACAAGGAGTCCCCATGGATAGTGACAGCCCTCGCGAGCAACAAAGCGAGGAGGCT
GTGGAGCCCGTGAAGCCTGCGGAGGTCGAAGTGGCCGTAGCAAGTGACACTGCGATGTAC
TTCACCGCTGTCGAAACGCAGAGCGCTACGATGGTTGGCACCATGCAGCTATCTTCGGAG
AAGGATGGGTGCGATGAGGAACCGGCGTGGAAGCGTTCTGACTGGGCAGGGAGAATCGTT
GGACAGCACAAAGCTTGTAGCGCGGACAGCTCTAAAGCGAAGAGAGAG
>178; 43 295 712  LEN=983
ATGACTCCCCATAGCTCCGGTGTCATTTCTACTTGTGATCTCCGTGGCCCCCCGGGGCCC
GAGGCACTGGTGCAGCTGGAGGAGCATGTGATTGACGGTGTTGCGGTGGGTGGCGTCTTT
GCCGGCGGCTTGCTTGAGGATGTGCAACAGGTGAGACTCGAACAGGAGCGCCGACAACGG
CACGAGCGCGCGCGCGAGCGGAATGCGGCTGTGCGAAATGAGGTTCAGCTTGCGGCGCCG
GCCCACTTTCTGCGCGCACTCCCGAGGTCGATGCCGCAGATAAAGGTACATTTCGAGAAA
CCGAGGAGACCTGAGTGTGAGGCTTCGGGTGCGTGGAGCAAGCAGATTCTCCCTCTGCGT
CAGCCCTGGCGGGATTCGCCCCCATGTCATGCAAGATCTGCTGAATCAACGCCCTAG
>149_2; 157 1 513  LEN=648; minus strand
GCTGCTAGTGCGCTCAATGCGCTCAGAATGGCTGAAGCTGAACGGGACCAAGCGAAGCTC
GAACTCCACCGGCCGGCGGCTAGCGATGGTGCTGCGGCATACAGCGAAGCGACAGACCTC
AGACGCCAGCTGGCAGCTGCTCGCACGCAAGGAGCAGAGCTCACGGCCTTGCTCGACTCT
GCGAAGCTCGAGCTACGCTCACAGGCGAAAGATATCGAGACGCAAAGGGCAGCTGCGCAA
GCCTTGCAACACCAGTACGACGTACTTCTGCGGCAACACGAGCTTCTCCTCGAGAGTGAA
CACGCGTTGCGGTTCCAGCTAAATGAACGCTCTGATGAGCTCTACTCGTGGGATGATGAA
GATACCACCGGACACTTCCGGGTGGAGGGCGACAGAGCATTTGACGCTTCGTTCATGGCG
GAGCTCGACTCTCTAGAGCAGGCTTCGATGGCGCGCGCGGAGCAGCTGGATACAGTTGCC
GAATCTCTGAGCGACTTAGCTCCCCATGAGTGA
>149_3; 26 1 181  LEN=181; minus strand
XXGCCGGGGAGGTCCGCAGAGGTGTATCAACGCCAGTGCGAGACGATCAAGGAGCTGGAC
GCCGATCGCTCCAGATTGCGCTTGGAGGTGGAGCGTCTCGCGCAGCGTGCCGATGCAACT
CAGCGTCAGAACGAGAGTCTCACTCGACAGCTCGAGCAGGCGAAGGAGGCTCATGCTCTG
CAG
>189; 78 158 391  LEN=391
ATGGGACAATGGGAGGCATGCACGGCGCTCGGACGCACGGCTTGCGCCACGCTGCCACAC
GCCGCGTCACTCCCGCCTCGCCTCGAGGGCGGCGCGCGCCGGCAGACCGCGCAGGTCGGC
GAAGGCGCGGAGGAACTCGAGGACGGCGCGGTCGTTGGCCCTGCGCCGGCCCGCGAAGGC
GAGGACGAGGACGACGCGCGGGTCGTAGGTCGCGAGCCAGAAGGTGCACTCGCC
>186; 134 1 317  LEN=317
ACTCTCGTCGCAGCGATGGGGGCGTCGCGGAAGGAGAGACTCGTCGAAGTGGACTTCCGC
GGCTCTTGCCGCGCCTTCTGGCTCGGCTGCTCCGCGACGTTCCTCCTGATCGTCGTGCTG
CCTCCCTCCTTCTTCCCCACCCTCACTCGCGACGCCGCGCGCCCCGTCGCCCTGCCGCCA
ACCACAAGCATCGCCATCCGCTCCTCCCTCCCTTTCCTCACAAGCTCCCTCGCCTCCACC
TCCCGCACCGCCTCCTCCTTACCTTCATTCCTCTTCTCCCCCTCCCCACCCTCCTCCTCC
TCCTCCTCCTCCTCCTCX
>165; 457 1 2009  LEN=2297; minus strand
XCGATCACCCGAGCCGTCACGCGCGCCGCGAGTGGCGGCACACCCGCGCCGCTGGCCGCC
GTCCAGCCGGAGCTGCTGGTGCAGCTCGAGAAGCTGGGTATCCTGGCGATGGGCTACCTG
CTCAAGTGCCGTGAAGGCTTCCTCTCGCAGCGCAAGGACAGCATGTGGGCGACCAGGCTG
GTGGTGCTCACCGAAGGGCATGTCTACTACTACCGGCGGCTCCATCGAGAAGACAGCGCT
CCGCTGATCACTCTCGGCTCCACGCTCCGCTCTGGGGACTACATCTTCGGCGAGCGGCGA
GGCAGCATGTCACTCGCCCACGCCACTGTGGCGCTCGAGACTGTGTCTGTCGACGGCGTC
CCTCATGCGCAGATCACCCTCACCTCCTCCCCCAGTGGGCTCTCCGCCAACTCTCTGATC
GGCGCAGGCATGGGGAAGCTCGCGCGCGCGGTCGGCCCCGCGTCCGACAGGTTCCACACG
GTGCTGCGCACGAGCGACCTCGCGCTCGGGGCGGAGTGGGCGTCGATGCTCAAGCGCAGC
TGTGGCACCCACCTGAGCAGGTCCTTTCATCAGCTGCACTCACTCATCTCGCGCGGCGAG
GTGTCGAGGGCGGCTTCCCTCGCCGAGAAGATGGCCCACACCTCGAGCGAGCTGTTCTCG
ACAATGTCGAATGAACCCCCCCGCCTCTCTCAAGACGAGACGCCCACGGTGACGCTCGAT
CTCGCCGACTCCTCTCGCTCCAACCTGCTTCCGAGCGGCAGAGACGAGTGTGACGCGGAG
ACAGTCACGCCGGCGCTGCTCACGGTCATGCGCGAGCGGGACGCGCTGCAAGCGCAGCTG
CACGCACAGGCGCAGCAGCTCGAGGCTCACAGGACTGCCTTGGCGATGGCGCACGCGTCT
CTCCTGCAGATTGCTGCCGATGGCTCCATGCGGGCGGCCGACGCTTCTTCACTTGCCGCG
GCGGCTTCTGCGGCTGCCTCTGCGGTCTCCAGCATGCTGGACAATGCCAACTTACTCGCG
CCCTCCTTGCAGGAGCCCTCGGAAGGCGGAGCGAGCGACACGTCAGCATCGGCTTCCCCC
GGGCCAGGACAGACCCCTCCCACGCCTTCGCCAGAGGCGGCGGTGCCCTCTACGCCACTG
CTTTCCGAAGAGGCGAGCGGCTCGCCTGAAATGCCCGAAGATGACACCGCGTCTGGCAAG
CCTTACGTGGGCTTCTCGGTTCGAAACATGGCTCACCCTGTCGCATTCACCAACGGGCAC
GGGCCGGAGTTTTCCGTGCGCGAAGGACCGAACTATAAACGTCACGGAAAGAAGGTCGCG
TCTGCTATGCACGTGTATGAACCCGCCTCGATCGACCTGCTCAAAGGGGCGAAGGCACGC
TATCACTTGGCCGAACAACTCGCTTTCAACCCAACCGCTGATTGTGATGTACCAAACGAA
ACGGGCTTGCCAAGGAAGCTGATCATCAATGGCATCATCCCAGCCGAGCCACCTTCTCTG
CTTGGCGGCGTCGATGGCGCGTGTTATCAAGTTGTCTTGACGTTCGTTGCCAGCGTCCAC
AAACTTCGAGAATGGCAGGCTTCGAACAGCGCTGCGTACAAATCCTTCTTAAGATTTTGC
AATGAGGCTGCTGCTGACCCGCCCAACGTGGAGCTCAAAGAGCGATGGAAGTTCATTGCC
AAGATAACTAACATGAAACAGCTCGGCCTCGGCTCGTTCGAAAAGTACAATGGGAAGCCT
GCACTCATCACAAAGTCTGGGTCTGTCTTTCGTGGAGACGACTACTTGGAGGTCGGGATG
AATACATTTCGCTTCGCATACGTCACAAAGCGCGGGATCTCCTCTCTGCTGCCGCGACTT
AATGAGATGGAAATCCATTTCGCCGTGCTTGTCGAGGGGCGAGATGAAGATGATTCGCTA
CCAGAACAGATTCTTGCAGCAGGACAGTTGAAAAACTTGGATTTGGTCAAATCGGCCGTC
GACCCCCAAGGTTTGCCAGGTTTTACGTGA
>198; 92 1 244  LEN=244
XACCTCGCCGATGTACTTGGAGCGGCCCCACTGCATCTGGTGGCGCAAGCTTACCACGAT
CTCATCGTCTGGCTCGTTGTCCGGATACACATCGAACTCGAACGTCTCGTCCCACCGAGG
AGCGATCCCTTTCTTCTGCGGCATGGTGGCGTGGCTTTGGCCCGCGTAGCAAAGCTCGAC
GAACGGATCGGTGGTGCCCGCCAGCTTGTCTTTGATCGGCAGGTCGAACGCGGCGGCGAC
GGTCAX
>40; 322 1 1773  LEN=1773; minus strand
TATATCGAGTTTCGTCAGCGACCCATCCATCCGCCTAGCGTCCGCCCCATGAGCACCGCC
AAGGCTTTGTCACCGGCCGCCATGGCCAAGCGCGTCAGGGAGCTCCAGGCGGAGGCGGAG
CTCGATCTCGGCGAGCCCCTGGCGAAGAAGCGCGGCGAATGCTTCCGCCGCGTCGCGAGG
GAAGCTCTCGTCGATGCCCTCAACAAAGGAGTGGATGATGTGACGTACGACATGGTTCTC
ATCGCAGCCGACGCCGAGCTGCAGTCGTGTCGTGAAGACGAACGCAAGAAGAAGAAGCAG
CGCGTCGCGGCGGAAACCGAGGGAGGAGACGACCTCGACGCAGACCCGCCAGAGCAAGGC
GAGGGAGGAGAGCCCTCTGGTGATCATTCTGCTCCATGTGGAGCGGAAGACACAGAAGAG
GACTCTCCGCGTGTGGGCGAGTGCGATGAAGCCCCCGGACCGTCGGCCTCTGTACAGAGT
CCGATGGCCGGGGGTGAAGACGCTACTCGCCCACCATCCCCCGCCTCGCAGACGGCGGTG
AGCGCGGAGGTCGCTGAAGCCCAAGGTGAAGTCGCAGCAGAGCCGCAATACTGGACTCGT
CCGCCACCAGAGATGTGGTTCGACCAATCGGCTAGGGGGAAGAATAACGCTCATGGGGAG
AAGAAAACGGGCTGGAACCAGTCGCGCTGCTACGTCTGCGGCGGCATCGATCGTCACTGG
AAATATAACAGGTTCCGTCATTGTGATAAGGGCGATTGTAAGCGAGCCGTTCACATTCTT
TCGTGCGGGGGATACAAGCAGGATTTTGAATTTAAATACTACTGCCCTCCATGCGCGCGC
GCGCTCAGCGCACCATGTAAAGGGGTGCGCGCCGGGTATTATTTCGTCAAGAAGGAGCAG
GAGCTGCGATGCACCGACGAGGAGTACCGCAAGCGCATGGCGCTGTGGAACGAGAACGGC
GCGACGGCGGCGCTCGTCCGCGGCCCGAAGGAGCTCCGTTTGCCCATGGTCAAGAGCGCG
GAGACGTGCCTCCCCGACGCCGTCTACATCGGCCTCGGCGTCCTCGGCGTAGCAGTGGAC
CTCAAGCACCTGCGCAAGTACACCGTCGTCGACTTTGGCGGTAAGAAGGCGTCGAACACG
CAGGCCGTCCTCGACTACCTCAGCGAGCACGTGCCAGCCGTCGTGTACCAGGACGTCAGC
GCGGAGATGACGGTCAAGGGCGGTCCGTGGGTGAACATCCTCAAGACAGAGGGGCGTGTG
TTCGTCCACCACATCGAGATGGAGTTCAAAGGCTCGCGCTTTCGCCACTGCGTCATGGTG
AGCACGGTGAAGGAGGAGGCGTTCCCGTTCGGCAAGATCCTGGACAACATGAAGTTCAGC
ACGCCGGTCAAGCTCGAGGAGAAGGACTGCGCGAGCAAGGGAGCTGCGCATGCCGCGTTT
AAGCTTTTGTTCGATGAGCTCGTCGTGGACCGTATCGCGCCGCGTAATACCTGGGAGCTT
GTGCGCATCGAACGCGCGCACGCGCGCGCGTACGAACGCAGCCATACGGTGAAGATTTTT
ATGGCTGCGTGCTTGTTAGTAGACGXCGCTATGGACGTACAGACGTTTCTTGAGCTTAGG
CCGGAGTGGGCTTACGAGCCAGCGCTGTACATTGTGCAGCAAGTAGCGAACGACGTGCCT
GCGCCCGCTAGTCGATGCGGTGCTAGCGGCACACACTTGCTTAGTAACGAACAACAGGAT
TTGGTGTATAGAGGCGGCGAGGCGTTTACGGGC
>188_2; 127 1 310  LEN=310
XTCACCATCCTGCAGGACCGCGCCTCCCTCGCGATGGACATCAACCCTTCCACACTCTCC
GGCGCGATCGACATCATCGTCGTCGAGCAGGAGGACGGCTCCCTCCGCTCGACACCGTTC
CACATCCGCTTCGGCAAGCTGCAGCTCCTCAAGCCGCGGGAGAAGGTGGTCACCATCACA
GTGAACGACGTGCCCACCTCCCTCTCCATGAAGCTCGGCTACTCCGGCGAGGCCTTCTTC
GTCACCGAAACCTTCCCGTCCGACGACGACCACGTGCCCCTCGCGCACCTCACCTCGCCG
CCCGCACACGCX
>201; 79 1 343  LEN=343
XXCGCTTCCGTTCCGCCCGGCGATGCGCGGCGTGGCGTGGTGGGGCTGATCGCCCTGAAC
CTGCCCGACACGCTGCTGTGGGGCGAGTTTCAGATCGAGCGGGTCGCCAACGCGACTGTG
CCTCTGGACGTGGGTGACTCGACGGTCTTTCTCGTCGCCAAGTTCATGGCGATCGTGATC
ACAGTCGCCTCTGGATACGGCGCGGGCATCGTCTACCCCCTCATCCTCGTGGGGTACCTC
GCCGGACCGCTGGCGGCGCAGATCCTCCGGCCAAATGCCTTTGCGCTCGAGGCACGCGAC
CCGGGCGTCGAGCTGGTCGGGCAGGTGCTGGGCAGTGCGATGCTC
>177_1; 383 1 949  LEN=949; minus strand
TCCTGTCCCGCCACCTCCGCGCTCACCAGCTCCGTTGGTGCCACCACCATCACCTCTGCC
ACCGTCACCGTCACCACCTCCGCTTCTCCCGGCTGGCCTCCCTACGTCGCCACCTCTCCC
GCCTTCCCGGCCACCTACCCCGCCGCCTCCTCAGCAGCCCCCACCATCACCTACGCCGCC
CGTACCCCCGCCTCCATCGCCACCGCCGCCTCTTCCACCGCCGCCTTCACCCCCTCCTCC
GCAATGCCCGCCACCTCGGTCGCCGCCTCCTGGTACCCAGCGCCTATCCTACCACCCGGG
ATTCCTGATGGGGTGCCTCTTCCCCCTCCTCCACCGCCATCACGGCCTCCATCATCGCCG
CTTCCATCACCTCCACCTCCGTCACCACCACCGCCCCTGCCGCCGCCTCCCTCACCGCCC
CCTCCGGGACCACCGCAACCCACCTCTCCATTTCCTTTCCAACCATCGCCAGGAGCTCCG
CCGCAAACTCCGATCGGTGCTCCGGCGTTGCCTCCAGCATCGCCAGCATCGCCCCCTCCA
CCCACGCCTCCGCTGCCGCCGCCGCCGTCGCCTCCACCACCGCTGCCCCCCCCTCCTTCA
CCGCCACCGCCACAACTCCCTCCTCCACGCGCCCCACCTCCCAGTCCATCGGCACCTAGC
CCTTCCGTTCCCCCACCGGTCCAGCCGCCGATTCTGCCCGCTCATGTTCCACAACTGCCT
CCTCCTCCTCCACGTGCTCCTCCTCTTCCATCGCTTCCTCCAAGCCCCCCGCCAGCTCGT
CCACCACCATTGCTACCATCGCCGACTCCGCCCCCGCCTTTGCCGCCCCCGCCTTCCCCG
CCTCCTCCGCAACCACCTCCTCCAAGCATCCCACCCCCTCGTAXGCCCAAGACCGACGCC
GCCGCCTTTCCTTCCTCATGGGGTTCCACTTCTGCCTCCGCCTCCTCCGXX
>177_2; 223 1 329  LEN=329; minus strand
CCCCCCACGGTCACCAGCTCCAGCGCACCCAGGACCGCGGCAGCCACCAAGCACCCCAGA
GTTTGTGCCACGCCTACCACCACCTCCACCACTGCAGCCGGCCGCATCACCATCGCCGTC
GCCGCCACCTCCGTCACCTCCTCCTCCTCTGCCGCCACCACCGTCACCGCCACCGCCGTT
TGTACCACCTCCGCGCTCTCCGCCGCCTACACAGCCACCGCCGCGCCCACCACCTGCAAT
TCCAGCGTTCGTCCCGCTACTGCCTCCGCCTCCACCGTTTCCACCGCCATCGCCGTCACC
TCCTCTGCCTCCGCCTCCGTCGCCGCCGCX
>207; 37 1 162  LEN=162; minus strand
GCGGCCTTACGGCGCGCGGCGATCCGGCTGCTCCTCAGCCTCACGGCGACCGCTTCAAAC
CTCAACCAGAACATCCTCGTCGAGTTCGTCACGTTGCACGACCTGGCGCCCGCGCTCGTG
AAGGTCGTCGAGGATGGCGAGACGGCGGTGCAGGAAGATGCG
>172; 116 1 494  LEN=925; minus strand
XTCCGCTCCGCCAAGATCGATCCCGGCATTGGCAACTTGACCAAGAAGGTGATGTCGCCG
TGCGACTTTTTGAAGAATAAGATCTGCAGTGGCTTCTGCTGCTCGATGACCATCTTCAAC
CCGACCTATCCCGATTGCTGCGGATGCCGTTTCAAAGGCACGTGCTGCTGCTGTGAGAGC
CAGATGGTGCAGTGCATTCCCGCCTGCCTGGAAGGCGTGGAGGCTCCAGGCCACTCCGAC
GCCGTCTGCCTGTGCTCGGACGGCTTCCAGAAGTGTGTTATTCCCGACCCCAACGGCCCG
TGGATCAAGAGCATCTCGCAGTGCTGCTGCTTCGAGTCACGCTGCGCCTTCCCGTGCGAC
GCGGAGGTGCCGTGCAACCTGAACATGTACTGCATCAACTGCGTCACAGACTTCAAGATC
GATTTCGAGATTCTCAAGACCGCGCCGGCCTCAAGCTTTGGCGGCCCTGCTGCAGCAGAA
GAGATGGAGCGTTAA
>183; 86 1 471  LEN=553
GCGATCAAGAAGCGGCTCACTCGGCCTTCTTCACTCGTGGACATCACTCATGCCCATTGG
CGACGCGCGCTGGACGCTGGAGGGGGCTTGCGAGAACGCGCGCTCTCGGATGAAGACGGG
GCTCCCCGCCCTCGAAGGGGACGACGACCTGGTCGACTACTACTACATGAGTATGAACCG
GAACAGCGCGTCGGGCAAGGAGATGAGACGGCAGAAGAAGGCCGAGTGGCCCGCGATCAA
GAAGCGACTCGCCGAGAAGTACGGAGACTGGGTGCTCAACGACCCGTGAGCGGCGGGCGG
CGGCGGCGTTCGTCGCGTTGCCGCAAGCTGTCGGGAGGTGGAGCTCCAGCCGCCGGACGG
CTCACGCAGGCTGCCATGATGAGCACACGCGACTGCATGTGGGCCGTGCAGCTCCTTCCA
TCGGTTCAATTCTCGGTTCCTGTGTGCGCGGATCCATGCACACAGGGGTAG
>213; 134 1 269  LEN=269; minus strand
CTTCCCGCCATCGCTACACCCACTCTTCCCGCCATCGCCACCCCCACTCTTCCCGCCTTT
GCTACACCCTCTCGTCCCGCCATCGCTACACCCCCTCTTCCCGCCGTCGCTACACCCTCT
CTTCCCGCCTCATCAGGCTCTTGCAGCGCCGTGGCCATGTGTGTGGACGTCAGATCGGAA
ATGGAGCATTTGCTGCGCGAGGATGCCACAGGACTGGACGAGCAGACGCGCGAGTATCTT
GCGGCTCTTTTACTCGAGGAGGAGGAGGAX
>169; 183 1 556  LEN=901
XXCGCCGCCGCCTCTCTCGCGTACGTCGGGCCGATGGCCGCCCCGGTGGTGCCGCGGCGC
GTCCCATCGGTCGAGATGGCCGCGCAGAAGAAGGTGATCACGATGGAGAACCTCGACAGC
GGGCTGTTCGAAGCTCGCGAGGTCGACCTGCGCAAGCCTCCGATCTATTTGCTCAGCCGC
TTGGAGGAGCTCAAGGCGGCGACCGCGCTCTCCGAGGCGGGGCTGCTCACGCTGGCCCAG
GAGAACCAGGTCTTCTCGAAGCTCGAGAGCGCAGGCGCCTTCAGCAAGCTCGAGAAGCTT
CTTCCGACAGTCGAGAAGTTTGGCCTGCTCAGCTTCTTTGAGAAATGCCTCGATGTGCCC
AACGGCGTCCTCTTCACGATTGCGAACACGATGCTCTTCTACCCGATCGGGCTCCTCACG
CTGCAGGGCTTCGCTTTCCTGCCCGGCGCGGAGGGCATCTTTGTTCCGATCGAGATTCTG
ACGGACTTGGCAGTAGTAGCGGCGGGCACCGCGCTCTTCGTCTTGGCATACATCATCGGC
GTGCTCCAGGAAGATTAA
>168; 279 1 1374  LEN=1622; minus strand
CCATCGAAGTCTGGCGTCAAGCGCATGACAGTCGCCTCTCGATGGGCCGCGGCGTGGCAG
TCGCGGTGCACCGAGGGCGCAGGCTCGATCCTAGACTGGCTGATGGTCCTCGCGCTCTCG
ATGATCATGGCCCTCGACTTTGCGCTCTCCAACGTCCTCTCCTACTCCAGCGGCCTCCGC
CTCCTCCGCAAAGGTGTCGACCCGCTCTCCATCTCCCTGCCCGCCGGCGTGATCTCGTAC
GTCCCGCTCGTCTTCGGCCTACTCCTCGGGCCGATCGCGGACCAGCTCCACCGGCCCCGC
CTGCTTGTCGGCGCCATGCTCCTCTGGGTTCTCCTCACGCTTCTCTGCGGAGTTGTCTTC
GCAAACTCGCGCGACGATTGGGTCATCCTCCCGCGCTTCTTCCTCGGCGTCGCCGAGGCG
GCCTTCGTGCCCAGCGCGGTCTCGCTCGTCTCGACCCACCTCCCGCCGCAGCGCTTCAAC
CTCGCCGTCTGCGTCATCTTCGCGGGCGCGTCTGCGGGCAGTGCGTTTGGATACCTCATG
TCCCAACGCCTCGCCGAGAACGACTGCTTCTACCTGCTCGCCTCGCTCGCCGCCGTCCCC
ATCCTGCTCATGCTCACCGCGCGGGAGCTCAAGCGGCCGCCCGTCTCGTGGGCATCGCTC
TGCTCTGGCTTGCACCACACGTACGACATCTCCGCGCGCTCGCTCTGCATGTGCCCCTCC
GTCGTCCTCGTGCTCTTCTCCACCACCGTCCTCGGCTTCAGCCAGATCTGGAACAACTTC
GGCATGTTCTGGCTCGTCGCCGAGCGGAATATCTCGGACTCCGAGACGTCGCTCGGCCTC
GCGTTGTGCGACGCCATCGCAGGCCCGCTCGGCGCGGTGCTGATCGGCTGGTTCATCGAC
CAGATGGTCTGCCGCGTCGGCTTCCGACGCCTCTCGATGCTCGCATGGTTTATCCTGCTG
CTCCTTCTCTTCCAGATCCTCGCGCTCATCACCCCCTCTTCCTCTAGGGGCATGCTCTGG
ACCTTCATCGTCGCCTCCGCCGCCCTCAAGGTCCCTACTGCCGCGTTGCTCCTCTCCGCG
CTAGTCGACCTCTCCCCATTCAACATCCGCTGCACCCTCGTCGCCTGCACCGTCGTCTGC
TTCTCCGCCATCGGCAATGGGCTAGGCGACTTGGCGTGCGAATACCTCGTACAGGCGCTC
GTCCGCGCAGACTACAAGGAGCCGATCACTCTCGTGAACTGCTACCTCGTCCTCTTCGCA
GCCATTGGCAACTTCCCTCTCTTTATTGCCGGCCGCCGCTCCGAAGTCGACCGAGAGACG
CTCCGCCCCATCTTGTTGCATAAGACGGACGGCGTCGCCGCGCCCGCCCCTTGA
>72; 273 1 996  LEN=1504
CTCTGCTTCGCTCGCAGGGCCATGGTCTTCTTCACCTCCCACTCGCACCCGCTGAACAGC
GCCTCCCAGTGGGCCGCTGCCGCGCCCGCGGAGAAGAGTAGCACGGTGCAGTTCTTGATC
GACTTTTGCGCCGGCGGAGTCTCCGGCGCTGTCGCCAAGACGGCGACTGCGCCGATCGAG
CGCGTGAAGCTGCTCATCCAGACGCAGGATGCCAACCCCAAGATCCGTTCGGGCGAGGTC
CCGCGGTACACCGGCATCGTCAACTGCTTCACGCGCGTCGCGTCGGAGCAAGGCTTCTCT
GCCTTCTGGCGTGGCAACACCGTCAACGTCATTCGCTACTTCCCGACGCAGGCGTTCAAC
TTCGCGTTCAAGGACACCATCAAGGCCATGTTCCCCAAATACAACCCGAAGACAGAGTTC
GGCCTCTTCTTCGCCACAAACATGGCCTCGGGAGGTCTCGCCGGCGCCGGCTCGCTCACG
ATCGTCTACCCACTCGACTACGCGCGCACGCGCCTCGCGTCGGACGTGGGCTCGGGCAAC
CCTCAGTTCAACGGACTCGTCGACTGCCTCTCGAAGACGATCAAGGGCGGGGGCTTCTTC
TCGATGTACAACGGCTTCGGCGTCTCCGTGGTTGGCATCATCGCGTACCGTGGCCCGTAC
TTCGGTCTGTTCGACACCATGAAGGAGATGAACCCATGGAAGAAGGACCGGGGACCTCTC
GGCCTCATCTCCAAGTTCGCCATCGCCCAGACCGTCGCGATCATCGCCGGGTTCATCTCG
TACCCCTTCGACACGGTGCGCCGCCGTCTTCAGATGCAGTCGGAGAAGCCGAAATCAGAA
TGGATCTACAGCGGCACGCTCGACTGCGCTGTTAAGATTGCCAAGGACGAGGGTGTGAGC
GCGATCTTCAAGGGCTTCAGCGCGAACGTCCTGCGCACACTAGGCGGCGCCCTCGTGCTG
GTCGGCTACGACGAGATCAAGGTGTTCTTGGCGTAG
>195; 147 135 740  LEN=889; minus strand
ATGGGGAAGAAGGCCTCACCGAAAAAGAAATCGTCCACCAGCTGGACGCACGTGCCCGCC
AGCGAGGACGTCCTGTACGAGCGTCCACGGCATGACCAGCATTATATTGTGCAGGTGAGT
CCAGTCACGTGGCCTTTCCTGGGCTTCACGCAGCGTGTGCCCGCGACCACCGCCATCTTT
GATATCCGGTCGAAAATCATCGCTCAGCATGGCGGGAGCGTGACTGACGTCACATTATAC
AAGGATGAGGTTTTACCTCGGAACGCTCTCACCGATTTGGCTGCATCTCTTTCCTCCGTG
GACTTCGTCCCTATCCACACGGGCGATGCAGTGCAAGACCCCGTCGTTCACATCTGCTAT
GACTTTCCTCCCCACAAGGGGGACTGCCCATTACTTCTTACTCCGCCAAATGACCTAAAA
ATCGAGGCACACGCCGCGGCAGCAGAAATGAAGGGCAGATCTCGCCTTACAGGAACTCCT
GTTCCAGGCTTGTCCCCAACGTGCCAGCCAAGGAAAGAAGTCAAGCCAGAAAGCAGATTT
CAGAACACTAAGGGTGCTCGAACGAGTTCGTATTTGCAAAGGGGCCTACCGCCTGTTGCG
AGCTAG
>199_1; 113 1 646  LEN=646
XCAAACCTGCATGAAGATGCCGCGCAAGCGTGCACGTCTACCAGTCTGTCTCCTCATCAT
CGTGCAGGGCGCCATAGCTATGAGGCGCACGCCAAGTTGGCTAGCACCGCGTTCGAACGG
GCGGGCAGTGAAGGTTCGTCAGCTGTCGGTGGCGAAGACGCCTTTGGCGCTGGTGAACGC
AGAGTCTTGTCCAAAGTATTACACGAGAAGGTTACTGAACCTGACCTCGCCATCTTGAAG
CAGGGGGTGCTCATGGATGCTGCGAGGTGTGATGCAAAAAGTATGCGTTTCGCCTCTACG
GACGATTATCTTCATTCCATCAACGTTGCCATGAAGAGCTTCTTTCTTTCCAGAGAACTG
TGCGATCGTGAATGCATGACCTCCACGTTGGTCGACACCCTCGCGGAGGAAGGGTCACTG
TGTATGCTACTCGGCGGAAAGAGCTACGGCAAGACCCTACTTCTCGACTCGATAGATGGA
CTCCTCACAGACAAACAAGTGGACGTGCTGTATCTTGACGCTCGCAAGACAGGCGCGGAT
CTCTCGGAAGGGATCATGACCGCTGTCTCCGAAGATGCGGCATATTTCGACCAGTTTTTA
GAGGCATCCAAGAAAGTCGCTCCCGCTATCGCTCAGATGTTAGTTAXX
>161; 560 1 1911  LEN=2573; minus strand
CTCGCCGTGGTCCTTGCCCTCGTGCTCATCTCTCTCACCGCCTTCTTCCTGCTGCGGAGC
CGTCGCGCCTCGGAGACGTCGGCTGGCGTTTCGCGCGCTCCGGCAGAGGAGACTTACCCG
CGAGGGCCTCTCGTGATCCTGTGGGGATCGCAGACCGGCACCGCCGAGGCGTACGGGAAC
CTGCTGATGCGCGAAGCGAAGCAGAGGGGCTTCAAGGCGCGCTCTGTCGACCTGGAGGAC
TACGACCCGTACGACCTCAAGGACGAGACGTCCCCCGTGATCATGCTCATGTCCACGCAC
GGCGAAGGGGAGCCCACCGACAACGCCGTCGCGTTGTACGAATACATGAACGATAAGGAT
GCACGCACGCCAGACGAACTGCGTGACTTGAAGTACGCTTGCTTCGCGCTCGGGAACAAG
CAGTACGAGCATTTCTGTGCGATGGGCAAATGGACGCAGCAAGCGTTCGATGCGCTGGGC
GCGAAGGCGCTGTACGAGCTGGGTCTTGGCGACGACGACGACGACCTGGAGGGCGACTTC
GAGAAGTGGCGCGAGGGCCTGTGGGAGGCGCTTGGCGCTGGCGCGGACGACATGCCGTTG
AAGGCGCCGCAGCCTTGCTTCGAGGCGGTCCTCTCCAAGGCGCCGGTAGCTGGCGTGGCG
GTGAACGTCTCTGCGGGCGCCTCTCTGCCGTGGCTCCGCCGCGCCTTCCCCAAATTCACT
CTGGCCGAGTGTGAAGTAGTGGCGAACAAAGAGCTCACCGCCGATCCGTCGCAAGGCTCG
GTGCGGCACATCGAGCTGCAGGTGGCCAAGGAGGGCAAGTCTCCATACCTGCGCTACTGC
ACGGCGGATGACCTCGCAGTGTGCTGCGACAACGGGATCGAATTGGCGGAGAAGGCGGCG
AGACTGCTGGGCCTCTCACCCTCACAGTCTTTCACGCTCAAGGCGCTGCCGTCCGCTGCT
GGCGCTCCGCCACCGCTGCCCTCGCCGAGCACTGTCGCGCAAGCGCTGCGCTTTTACGCC
GACCTGCGCGCGTCAGTCAGCAAACCTCTGCTGCTGCTGCTTGCGGCGCACTGCACCGAG
CCCAGTCAGGCCGACCGACTCACATTCCTCGCGAGCCCAGACGGCAAGGCGGAGTTCAGC
ACGTACATCCAGCGCGACGGCCGCGGGCTGGTGGACCTACTCGAGGAATTCCCCTCCAGG
CCTCCGCTCGGGGCGCTGCTCGAACTTGTGCCCAAGCTTACGCCGCGTTACTACACGATC
GCCTCCTCCCCCGCCAAGGACGCGCGGACGGTTCACCTTACGGTGAAGGTGCTGCGCGAG
CCGATGCGCGCCGCTGCGGGCCGTACGAAGGTCGGCGTGTGCTCCACGCAGCTCGAGGCG
CTCCCTCCCGGCGCCAACGCCGTCGTGTTCATCCGCGAGTCCGCCTTCCGCTTGCCGCGC
AAGGAGGACGTGCCCGTCGTGATGGTCGGCCCAGGCACGGGGGTGGCGCCATTCCGCGCC
TTCTTGCAGGAAATGGAGGCCGCCGCCACAGGCCCCAAGAAGCGGACAGGGGCTTCGTGG
CTCTACTTCGGCTGTCGGCGCTCGGACGTGGACTTCATCTACAAGGACGAGCTATTGAAC
GCGGTGGAACGTGGTTTCCTCACGAAGCTGCGCACCGCGTTTTCCCGCGAGCAGGCGTCC
AAGGTGTATGTGCAGGACAAGCTGCGTGAGGATGGAGAGGAAATGTGGAGACTGCTCGGC
GAGCAGAAGGGCCATTTATACATCTGCGGCGGAACCCTCATGGGTCGCGACGTCGTGGCT
GCACTCCATGAGATCGTCGTCAAATACGGCAAGTTGACCGACGAGGAGGCAGCGAAGTTT
GTCAAGCAGATGACGTCGGGGGGACGTTTGGTGCAGGAGCTATGGTCGTAA
>203; 147 103 326  LEN=758
ATGCCGGGACGTCCAGACTGTATGGTCCTCTGCTCATCGCGTGATGCAGXGGCGGAAGAG
GTTCAAGAGATGATGAACAACGCGAAGATGGACATTGTGATGGCGACCCTCAAAGCGAAT
GGCGGGAAGTGCACCTTCTCGTTCCTATTCGCAGAGGCGGAGAAGGCGCATTGCGATGTA
CTGAGCGCTGCCCTCAAGTCGATGAAGAAGGTACGTGCAACTTAA
>129; 944 1 3481  LEN=4018; minus strand
ACATTGACGGAGAGCAGCCACCCGCCTGCCACCAACTTGAATCTCTCGAGAGATGCCGAA
GCTCGGGAACGGGTGGCTGCTCTCCGTCAATGTGGAGGAGGAGAAGGAGGTGCGCGACCA
TCGGTGCGCCGTGATGATCGTGAAGCGGCCGTGCTGCTGCTGCTGGCTGCCCTCATCATC
GCCATCCTCGCGAGCATCATCGGATGGGTCGTCATGTTACGGTCGAACGATGGCAAATCC
GCAGGGCCCCTCCGCACCTCGGACGACGGGGTTGCCTACCCATTCTACGATCTGATCGCC
AAGCAGATGGACACACTCAAGCTGGCGAACGACGAGTCGGAGGACGTGTACAACGAGTAC
AGGAAGACCACCGGCCGCCGCCTCTTCGCCCTCTCGGAGCAGCCAGACTCCTTCCGCCTG
GAGGGCACGCTCCTCGGCGCGTTGCTCCCCCCTCTCCCCACGCGCATGCCCGCCGACACC
TCCCCCTACCGCCTCGCCGCGCCGCGCCGCGCGCTCCAGTCCAGCTCCAGCGCAGTCGAG
TACCAGTCGGAGGAGCTGGTCTCCGCGTCCTTCATCTACCAGTCGAGGGACACCTCCGCC
TCTGTCTTCGACGACGCCGCGCTCGACGAGGTGTGCGCGCTGCACCACTCGATGACGACA
GATACCTCAAGCTCCGGGAATTACCGAGGGTACGCGGACTTCTGCTTGCGCCGGCAGCTG
CGGAACGGCTCGTACGACTGCTACAGCGGCGCGACGCCGCTCGTCTTCTTCTACGGCGAC
GCGACGTACGATATCGACACCGTCGACCTGTCGGTGTTCAACACGCGCAACTTCGAGGCG
ATCGCCAGCTTGGTCATCGACCAGGGCGCCGCCGCCGCGCGCGCACAGTACCCGACCGAC
GCGCCCGCCGTGATCGATCTCTTCAACCGGACGCTGCGCTACCAGAACCACTGGTTCGAC
GCGCCGATCCAGCGGCCGCCGTTCACGGGCTGCCAGCCGAGCCAAAAGAAAGATGTGGCC
AAGGTGGTCTTGTTCGTCGCGCTCGTGCGCAACAGCACGGCGATGAACAGCGTCTTCGGC
AGCGTGATTAACTTCTACTTCGACGCCCGGTTCAGCGTGAACAACCTCAAGAACGTGTAC
ACGCGAGGGACGTTCGACTACGGCGGGCCGCTGAAGTATGGCTCGTACAACAACGCCAAC
GACCGCGAGAGTGAGCAGGAGGATGCCTTCGTCGACTGGTTCTGGAAGAAGGCGAAGCTG
CAGGACGCGTACAACGAAGGGAACCGGAAGCTGTGGAACCGCGTGCTGCCCACCGGCTTT
GTGCCGCCGCTGCTCACGCAGATCTTACTCGAGCTGCTCGTCTTCGACGGCGTGCGCGCC
GTCGCGCCGCTCGTCTTCGTCTTCCTCATCGTCTGGTTCCAGACTCGCTCGCTCTTCATC
GCGTTCGCGACCATCATCGAGTGCATCCTCTCCTTCACCGCGGCGATCCTCCTGATGGTC
GTGATCAACATCCGATGGATGGCCTTCGAGCAGTTCCTCGCGATCTACATTGTCCTCGCC
ATCGGCGCCGACGACGTCTTCGTCTTCATGGACGCGTACAAGCAGTCCTTCTACATGGGG
CCCGAGGTCAACGCCTCGCTCACCAAGCGGATGTCGTGGGTGTACCGCCGCGCGGGCACG
GCGATGCTCATCACGTCGCTCACCACGTGCTGCGCCTTCATCGCCACCGCCATCGCCTCG
CCCATCCCCTCGCTCCAAAACTTCGGCATCTTCGCCGCGGCGGTGATCGCCCTCGACTAC
GTCCTCGTCATGACCTTCCTCTGCGCCTGCGTCGTCGTCTACCACAACCTCTTCGAGAAC
AAGCCGGCGCTCTGCTGCGCGTGCTGCACGTGCGCGAAGCCCAAGTCAGCGCTGGACTGG
TGGCTGTGCCAACCGAGCAAGCACGGCGGCTGCTCCGCGCTCTGCGGCAAGATGGAGCAG
ACGACGACGCAAGTGGCGTTTGCAGGAGGGCCGGAGACGGTGCCGTCGGCCAAGCCGCTC
TACGTGCGCCTCTTCGAGGACACTTTCCCCTTCGACCTGGTGGTGAAGACGAAGTGGACG
CGCGCGCTGTCGATCATCGTCTTCCTGGCGCTGATGATCCCCGCCATCATTGGCACCAGC
CAGCTGGAGGCGCAGACCTCGGCCGAGCAGTTCCTTCCCGAGAGCCACCCGTTCCAGCGC
TTCTTCACCGCGCAGACCTACTTCGCCTCCTCGCGCGAAGACGAGACCATCGAGATGCAG
ATCGTCTATGGCTTCGACCCGAAAGACCCCGTCGACCTGAACGGCGTCAACCGCCTCTTC
AACCCGGACGATCTGGGCACGCCCAAGTACCGCTCCGACTTCGTGATGGACGCGGCGGCG
CAGACCGCACTGATCGCCGACTGCCAGCAGCTGCACGACTCCTCCCTCTTGAAGGTTGTC
TTCAACCCCGCGACGCAAACGACGGAACAGCAGAGCTTCTGCTGGATCGAAGCCTTCCGC
AACTACCGGCTGTGCCGTAACGAGAGTTTCCCCGTCGCCGGCGATGCGAGCGCCGCCATC
CTGCAGTGGGTTTTGTTCGGCACCAACTCGCAGTGCCCGGAGCAGGCGTGGCCGTGGGGG
CGGTCGGGCACCTCCGAGACTCCCGGGAGCAGGTACGACTTCACCGCCGACCTCGGCTGG
CTCAACAGCGGCAGCACGTTGAAGCTGGCGTGGACGAGGATCCGCGCCGACTCGAAGCTT
ATCCGGAGAGCGTACCTTCCCGCCAGCTCGCTGCGCGTGCGGTACGACGACTGGGAGGCC
CTTTCGACCAGCTTGAGCTCTGACAACCCCACCAGCCTCGGCAGCTCGATGCAGATCGCC
TCGTCAAAAACCAGCACCAGGGACAACAAGTGGCTCCACATGCTGCTGCAGGAGACGTAC
GTGAACATGGCGCTCACGGGCGTCGCGGTTGGCCTGGCGATCGCGTTGCTCGTCCTGCTC
TTCGCGACCAAGAACCTGATCGTCGCCTTCCTCTCCATCTTCACCATCGCGTGCGCCTTG
TGCTGCGTGTTCGGCTTGATCGTCGCGCGTGGCTGGGAGCTCGGCTCTGCGGAGTCGCTC
GCGATGATGACCCTCACCGGATTTGCCGTTGACTACGTCGTGCACCTGTCGCACTCGTAC
ATGGAGAGCCTGCACGGCTCCCCCGTCGATCGTGTCCACGATGCGCTCCGCTCGCTCGGC
ATCTCCGTGTTCTGGGGCATGCTCACTTCCCTCGTCGCGGCTTTCGTGCTCTCCACGCTC
CAGCTCCAGTTCTTTTCCAAGTTTGGCGTCTTCTTCCTCTACACGATCGTGTGCTCTTAC
TTGTGGTCCGTGCTCTTCCTGATGCCGATGCTGGCGTTTATCGGTCCGCACGGCGTCGGC
CCCCACGCGAAGAAATCCTCAACCATCTCTTCATCGTCGGCGGAGATGCAAGCTGCTTGA
>87; 283 1 1806  LEN=2049
GCTCGACGACCTGCGAGAATACGGCGTCTCAGGGCCCCAGGCGTTGGAACGATGGAGTCC
CTCCCCACGCCGCTCGATAACCTCGTGACGGAGGAGTACGATGACCACGACGACCAGCTC
GACGACCTGCGAGAGGCCATCGAGGCCAGCGACATTGAAGTCGGCGAGCGAATGATCATC
GCCGCGCAGCTCTCGAAGCGAATGCCGTCGACCACACAGCTGCTCTCCAGCTTCCGCACG
CGCAACGGGAGCGCGTCCTCCCGTATCGATAACACGCCGTCACGACGGCAGGAGCCCAAG
ACGACCTTCCCTGCAGATGCCAAGCCGACCGCCAGTTTGCCCTCCACTCCAGTGGCGAAG
CGCAGCCGGCTTCAGGCGCTGTGCATGGAGCTGGTGCAGACGGAGAAGCGGTACCACCGC
GACCTGGCGCTGCTCGTCCAGACGTTCGTGCACGGGCTCCGCGCCGTCCACCCCGAGCTC
ATCCACGAGCTCACCCCCAACTGCGAGCAACTGCTAGAGCTCCATTCGGGGCTATGCGAT
CAGATGGTCGCAGCGGCCGCAACCAAGTCGGACGAGGCGCTCGCGAGCGCTCTTGGTTCG
GAGCTCCTTCGCGTCAGCCCTTTCTTCACCATGTACGTGTCGTACTGCGCTCACTTCATG
CGAGGCAACGAACTCCTCGAGAAGGCGCACAAGAGCAATCCGATGCTCTCAAAGGCCATC
GCCGACGCGGAAGCTCACATCCAACGGCGGAATATCGTGGAGCGCGGCGAGAATGCGCCC
GTTTCGATCTTCGCCTTCCTGATCAAGCCAGTGCAACGCCTCTGCCAGTTCCCTCTCCTA
TTCAAGGAGATTGTGAAGGCCATGTCTCCGCCAACAAATCGCAAGTTCGAACCACCAAAA
CCTGGCACTGCGCGTAACGCGGCGTTCTGTCCGCGAGAGGGAAAGGAGAAAGCAGAGTAC
GTGCTTGCAGTGCTGGAAGACGTGGCTCAGCTGGTGAACGACCGCGTCTGGTTGCGCGAG
CGAGAGCTCCGCCTGCTGGAGGAGCTAGACACGTCTCGGCTTCAACTGGGCAACCCCTCC
CAAACTTCTGACATTGCGATCATGGGACCGACCGCCGCGTTGAAGATGGAGCTTCGAGCG
CGTATCGACCTCCACTCCTCGACGCTCGCCGCAAAACGCAACTCGATGAAAAATGGGAGC
CAGTCGAAGAGCTCCAAGGTGCTGGCGAACATTACCGATGGGATTGGCTTGAGGCGCTCT
CAGCAAGGGGATGGTCGCTGCAAGCTGCGCATGGGAGAAGACTGCGCACAGCGCCTGTCA
AAGCTGTACATCTTGGCAGACTCGGTGATCTGCGCAGATCCTGCGACAACAGGGGGGACC
TTCAACGTGTTGGCACACTGGCCCTTGCGCCTTGTCCACGCAAGAGTTGTGATTGATAAC
GAAGCTGATGAGTCGGTGGCCGAGCCTCCGTCAGGGCATCTGGAGATACGCAACGGGCGG
GAAATCTTGACTTGCTGGTGCGATCTGAAGGACGCTAGTGAAGTTTCAACCCTGATCGCG
AAGTTGCAATCTGATCTGGCGGCCCTTTCAAATAGACGTAACCTCGGCGGTGGGGCAAAT
GCAGAGCAGGACACGTCGAGGACATCGATTCCTGAGCCAACTGGTGCGGGAGCTTCAACT
TCGAAGCTTTCATCGCGGTGCTCCTTGAGCACAAGCCCACATGACAGCTTGTCCATGCGC
ACCACCTCGTCATGGGCGCGCGTGTGGCGTAGCCTGGGGACCATGCGAGCGATGGGTGAA
TCTTGA
>113; 375 1 1650  LEN=1826; minus strand
CTGGCGGCGCTCGCACAGCCGCCGCAGGGCGAGCCGCAGATACCCCGAAGCGACCATGCG
ATTCCAGGATCACCTCAGCAAGTGCAACTTCTTCGAGGGAACTCATCCACAACACGTCGC
CCCAACCCCTCCGCTCCGCTCACGGACTTGATTACACGTGGAGTTGAGGATGTGCAAATC
AACACACCAGCACCACGGCGCGCCAAGTGGTCGGATGAGGAAGACATCAAATTATTTTCC
CCTCATGTTTTCAAAGAAAAAGCAAGTATGAGTTGGAGACAAATTGCTGAAGTATATTTC
CCACATCGCACCGGTGACGCTGTCCGCAGCCGCTACGCACGGAGCACACAAAGGGTCCAG
CTGCTGATCACTGCTTATTGTGACACCAAAGACAGCATACTCATCATGGCTTCTGAGAAC
GGGAGCGCAAACCTTCCAGTATATTCACTTTCCGCGCTTTGTCAGTTGTTTGATACCGAA
GCACATGTCGACACCGTTGACGAGTTCGAGCGTGTGCTCTACAAGGATGTCACGTTGAAA
GGAAAACTCGTCAACGTTCCGGGCAGTGCCTTTGTGCTCGTACACCATATTAAAGCTTGT
CCACCTCAAGCCCTTCAGGGGTGTCGTTGGCACCAGTTGCAAACACGTGATCTGGCTGCA
TATGTTGGCGACACGTGGTCATATGTCGGCGAGCAGTACTTCGACGCGCTTCTGTGCCAC
GAATGCAAGCTGGGAGAAGATGCATGTCTGTTCGCCTCACAGGAGATTGCCGCGTCTATG
CTAGAGGGCAAGTGTCGGGTACATGCCCCAGAGACATGCCTGGAGACGTACCGTTTGATC
AGTCCAATTGTGACCTTTGATGAGTCGTTGAATGCCGAACTCGCCTTCCCCGTACGTCTT
CGGTTGCCAATCAAGGCTAGCATCTTCGACACCGAGCACATCATATTCCTTTGGGGTCAC
GACACCAATGACTCATCTAGACTCGAAGAGGTTTCGTGTGGAACCATTTCTGTGGCCGAG
GGATTTGCTGAATTGGTGCTGTATCACTTTTGCTCATATGTTGTTGCTTGCCGAACTCCT
GAACTATCCGAGACACAGAAGCTGCACCTACAACACTTTCCTGGGCGTCCTCCAAGAACG
GCAGAACGACACATTCTAGCAGTCATCCACAATGAGAGCGACTGTCGATTAATTGTTGCA
CTTGGATTTCAGGACACAACTCTGGAGAGCACGAGTGGCAACGAGTGCAATTGCTGTAGC
ATTGGTGCGACGTGTGTAAAGATCGGCTCCATTTGCAAGAAAAGCACGGGACAGAAAACA
TCGCGCGCTAAACAACTTTCTCCTTCGTATGAAGTGGACCCACGTGAAAAGCTTCTCCTT
TGTCCTCAGTTTCCTGAGCGAGTGACCGATGTGCAAAAAGCTGATTCCCTGATTGGTTCA
GTTTGCTACACTGTATTCTTTGAACTGGAGAAGAACGACTGGAGGTTGTATCGGGACAGG
AACAGGAGCTTTTCTAGTGGACACCTTCAATTCAATGTTGAGCAGAAGTACACGACTGCC
GATCGACAGCGCGTGTTACCGGATGATCCTGTACCCCACGACACTGCGGCCGATGGCAAC
GCTGCAAATGGTTCATGTGTTACGCAGTAG
>210; 181 185 1250  LEN=1250
ATGATCGGTATTCGGTTATTTCCTGTGGACGTCGTGGCGGCTCAACGTCAAAGCTCATCA
CAGCACTCAGTCAAAGTCCGCGAAGGGGTCTTCGTCCTTGGAGACGGAGTCCGCCGGAGC
GCTCATGCCGCACGCCACGCGCTCCTCCGCGTGCCGCGCGAAGTCGAAGTCGGGCACACA
GGTGCCTGCCTCGACGGCGCGCCAGTCGAGTGGCTGCAGCCACGGGTCTCGCCTCACGTC
ACTGAAGCCTCGCGGGAACGACGCCTCGCGCGCCACGCAGTCCCGCTGCAGCAGCGCCTC
CGCGAGCGGCCGCACGCACTCCGGCAGGCAGACGAGGTCGATCTCGGCGTGGAGGATCTG
CTCCTTGAGCGGCGGGGCGGCGGGGCGCGCGAAGAAGGGCGGCGCGCCGGCGATGACTTC
GACAATCAGCACGCCGAGCGCCCACAGCTGCGCCGGCAGGCCGTGCGGCTCGCCGCGCAC
GACCTCGGGCGCGTGGAAGTGCGGCGTGCCGCAGAGCGAGGTCGAGCGCTCGTGCGGCGC
CATGCGCTTCGCGTGGCCGAAGTCGACGAGCTTGAGGCGGCCTTCGCGCGTGAAGAGAAT
GTTCGTCGGCTTGAGGTCGCGGTAGAGCACGCGCTGCTCCTGCAGGTACTCGAGCGGCAG
CAGCAGCGCGCCGACGCACACGCGCGCCGACGCGAGCGGCACGCGGTGGCGTGGCGCGCG
GCGCATGTGGTAGAGAAGCTCGCCGCCGTCGAGACACTCGAGCACAAAGTAAAGGCAGCG
CTCGTCCTTGAGCGTGCAGTGGAGCCGGACGACGCCGGGGTGGGCGAGCGAGCTGAGCAG
CTCCTTCTCGCGGTAGAGGCGGGCGAGCGCCTGCTCGCCTGCGATCTGCGCCTTCTCGAC
GGTTTTGACGGCAAAGTGGCGCGGCGGGCTGGAGGAGGCGAGGGCGAGGCGGACGGTGGA
GGTGGCGCCGCGGCCGAGCTGCTGGCGGAAGTGCAGGTCGXGCTAGCTGCAGAGGAGGCT
CGCTGGCGTGCGCCATCGATGCGAGAAGGGCGGAGAGGCGCGGGTGCX
>185; 383 1 1524  LEN=1645; minus strand
GTGGCGGAGGGTGAGCCGATGTCGGCCACATGCGCGCCTTCTCAAGACGCGCCAGCCTTG
CCAGCGACCCTGGAAGTACCTGGGGGCAAGAGGCGCGCTTGCTCCGCAGGCGAAGTGCGC
TCTGCGAAGGAGAAACGCATTGAGGTGCAAGCGTATGCGCTCGGCGTGCAGTTCATGATC
TTCCGGCTGCGTGTCGACGACGGATGGGTGTCTTGCGAAGGTGGCACTCCAGGTCATATC
GCGGATTCAGTACACCACCGCTACCAGCGCCTCGTCGGGTTCAAGCAGGTGAACCAAGAG
GCAATTGATGCCGATGCTCGCGCGACGCAAGCATATCGAGACATGCAAACCGATCCGGAC
GTCGCGCGCGCTCACGAACAACGCGTCTATCGTCTGTCCCTTTTCGAGCGATATGTGCAA
GAGCGCCATGCAGAGTCAGCTTATGTGGCATTTCTCAATCAGTTGAAGGTTGAGTGCATT
TCCCTCAGCAACGGCGTGGCACCACGGCGCATCAATTTCATGCGCCCACCAGATGAGCTG
CTGACTACTTACATGATGAACTTGCGCAAGGACCAGTTAATGCCTACCGTTCACGGTCCC
AACCCTGACCACAGCGCCAACACAATCAAGGCCTACCTTGGTGCACTCACTGCAGCTTGT
GACGAGTTCAGCGCGGTAAAAGGTGGTTCAGTCTGCACTAGCCAAATGGCAGCTAAGATC
AAGCTATGGAAGGATGATGATGCTGTTGATGGGGCGGTACCCTTTGACCCTGTCACAGCA
TTTCCAGCTCTTTGGGAAGCTGTATTCACAATGAGCTACTGGAGCATGCAAAAATGCATC
AAGGCATGGACTATGTTCCTCATCGCGTTTGCAATGATGGGGCGTGCATCATGCATCACC
AAGAACTGCCCCACCTATGAAGATTTGGTGCTCCCTGGCAAGAAGCAGTGGGATCCCGAC
GGTTTCCCCCAATGGATAGAGCTGGGTCTGCGTGACTGGAAGTGCCGCACAGCAGCCAAC
AGAGGCAAACGCTATGCTCTACGCCTGCACCGAAATCACCAAGATCCTCGCTTTTGTCCA
GTTTCTTGGCTCATCATTTACCTCATCCAATTCAGCATTGCAGATTCACCCCATACGACA
CAAGGCAAGTATGGCCGTCCTATTTTTCAGAAGGAAGTCAATGGAGTGCCAACAGGTGAT
TATATGACAACTGACATGTGGACAGCTATGACAGATCGCATGTTTTCCAAGGCAAACTTG
TACAATCTGGAAAAGAAGACTGGGTGCACTAACCACTCCATTCGACGATCAGCAGCACAG
TGGGCAGGCAGGTGTGGGGCTAGGGAACTGGATGTGCGGAACAATGGCCGGTGGAAGACC
ATGGCGCTCTTGGCTCTGTACATGGGGCAAGGCCCCATTGCAATGGCAAAGGCTCTAGAG
GAGCATGACTTTGATCCCATTGAGAAGATGTGGTGGTACCAACCTGCCACGATAGCTGGT
ATGAATGGGCTTGACCAGATGTAG
>218; 108 1 430  LEN=500
XXGCTGCGCGAGGAGGCCGCCCTCGAGGAGTGGCGCCGGAAACACCCTCTTCAGACCGCC
CTCCTGCACAGACTGCGCCGGCTGCGCATCCGTGGCCTCCTCCTCCTCCTCCTCCTCCGC
GAACAGCCCGCCTTCCAGCGCATCGTCACCCGAGCCTCGGCTCTCCGCTCATGGCTGGCG
CAAACGGCGGTGCGGTGGTACCTCCGCGGCTCGCGGTGGGTGCGAGTGGTGCCCGACCGC
CGCTGGGTGGAGCACTTGCGCGTGAGGGAGCTCATGGCTGAGCTGGAGGCGCGAGGCATA
GGCTACAGCGACTGCGTCGAGAAGGAGGATCTGTTGGAAGCATTGTGCGGACCGTGCCCT
GCGTTGCCAGAGAGATCGGCGAAGGAGCTCCACGATGACCCTGAGATGGCGGTGAAGGAT
GCATGTGTCTGA
>220; 101 138 412  LEN=412
ATGGAGCGGCGAGCGGCGGTGGGACCAGGAATGGACTCCTCCACCAACACAAGGTACTCT
GCATCAAATGTGCATTCGGGACAGGCGTCTCGCACACTCAAGATGGCCTCATACGCAGAA
AACCCCTTCGCCACGATCAAGTGTGCGGCGGCGAGGGAGCCGGGGCCCGAGAAGCGTGGA
TCCCCCACGATCACGGCGCCGCGTGAGGCTGCCAATTCGCGGAGCAAGCCGAGCGTCTTC
TCGACGCACATGGGCTCGTCCACCTGCACGACGGAX
>153; 338 1 856  LEN=1317
XXCCCGCCCTCCTCCTTCCCGCCGCCAATGACGCAGCTCGACCCTTCCTGCCCCATCGCG
CCCCTCCTGCCATACCTGCTGCACATCAACGCCACCGCCGCAGAGGAGTGGGCCGAGCGC
GAGGCCTCCTTCGTCGGCAGCACCCTTCCCGTCGCACTCGTCCTCACCCTCGGCTCCCTC
CTCCTCCTCCTCGCGGGAGAGCGCCTCACCCGCCTCGCCCTCTTCCTCTCCGGAGCGCTC
GTCGCGTACGTCGCCGCGCTCTGGCTCTCCAACTCCGTCATCACCTCCCTCTCCGCCTCT
GCCACCGCCGCGTGTGTCACTCTCATCGCCGCGCCGCTCGTCGCCGCGCTCTGCGGAGGC
CTCCTCACGCTGTGGCTGCTGTCGCTCGCCTTCGCCTGCGTGGGCCTCGCCGCGGGCGCG
GCGGTAGGCCAGGCGCTCTACATCCTCGTCCTCCACCGCGTCTCCTTTGGCGTGACGCTC
CTCGGCCACGACCTTTTCTACTTCCTCTTGCTCATCGGCCTCGGCCTCCTCGGCGCCATC
GCGATGGTCAACTTCAAGGAGACGCTCATGATCGTGGCCACCGCCGCGCTCGGCGCCGTC
GGCCTCGTGCCGGGCCTCGCCATCCTCCTCTTCGCACACGCAGACGCACGCTTCCTGTGG
GTGACAGACATCAGCGCCGCCAGCGAGCACCGCGGCTCGCCCTTCGTGTATGGCCAGGCG
CTCGCGGTCCTCCTCTACTTCCCCATTGGCGTCGCGGTGCAGCGGTGGGCGAAGAGCAAG
CGCACCGTTCCCGAGCCTCAGACGCAGCCGTACGTGGTGTTCCACGAGCGCGGCCACTTC
GGCAGCTCTGCTGCTTAA
>153;a 338 308 1317  LEN=1317; minus strand
ATGCCGACGAGTCGTGCAATGAAGCTATGTGAGAACCACTTGGGCTTGAAGGGCGTAGAG
GCTATGCTTCCTGGCCATCCGTTAATCCGTCTCCATCTCATGAGATCGCCGCACGACTTC
CTTCGGGAAGAGCGAGCCGATTCCAGTCCTGAGTTAAGCAGCAGAGCTGCCGAAGTGGCC
GCGCTCGTGGAACACCACGTACGGCTGCGTCTGAGGCTCGGGAACGGTGCGCTTGCTCTT
CGCCCACCGCTGCACCGCGACGCCAATGGGGAAGTAGAGGAGGACCGCGAGCGCCTGGCC
ATACACGAAGGGCGAGCCGCGGTGCTCGCTGGCGGCGCTGATGTCTGTCACCCACAGGAA
GCGTGCGTCTGCGTGTGCGAAGAGGAGGATGGCGAGGCCCGGCACGAGGCCGACGGCGCC
GAGCGCGGCGGTGGCCACGATCATGAGCGTCTCCTTGAAGTTGACCATCGCGATGGCGCC
GAGGAGGCCGAGGCCGATGAGCAAGAGGAAGTAGAAAAGGTCGTGGCCGAGGAGCGTCAC
GCCAAAGGAGACGCGGTGGAGGACGAGGATGTAGAGCGCCTGGCCTACCGCCGCGCCCGC
GGCGAGGCCCACGCAGGCGAAGGCGAGCGACAGCAGCCACAGCGTGAGGAGGCCTCCGCA
GAGCGCGGCGACGAGCGGCGCGGCGATGAGAGTGACACACGCGGCGGTGGCAGAGGCGGA
GAGGGAGGTGATGACGGAGTTGGAGAGCCAGAGCGCGGCGACGTACGCGACGAGCGCTCC
GGAGAGGAAGAGGGCGAGGCGGGTGAGGCGCTCTCCCGCGAGGAGGAGGAGGAGGGAGCC
GAGGGTGAGGACGAGTGCGACGGGAAGGGTGCTGCCGACGAAGGAGGCCTCGCGCTCGGC
CCACTCCTCTGCGGCGGTGGCGTTGATGTGCAGCAGGTATGGCAGGAGGGGCGCGATGGG
GCAGGAAGGGTCGAGCTGCGTCATTGGCGGCGGGAAGGAGGAGGGCGGGXX
>209; 274 141 1289  LEN=1673; minus strand
ATGACGGCGACCGACCCTCTCCCAACGGAGCAGTCGTACCTCAACGAGGAGGCGGCGGCG
GACGACGACCTCTCCCAGCCCGGCCCTCTCGTCGCGCTGCACCTCTTTGAXGTATCGGCT
GCTCCGAGCGATACAGCAGGCGCCAGGGATGCTGCACCTCTCGCTCGGCGTGCATTACAG
CCTGCTGCCGAAGGTGATCACGCCGCTGCTCGCGCTGATCGTGTGGCTCATCTCGCTGCC
CGCGGGCGCGTCGCTCATCACCTTCGTCTGCGCGTCCGACCTGCTCAACACAGCGGTCAA
ATGGGCGGTGCAGCGGCCGCGGCCGCGCTGGTACTCTCAGGACGCGGGGCTAGTCGACAA
TGCGGCGCGTGGGAAGTCGACCTCTCCTTCCCCTCCGCGCACACCCAGTTCTTCGCGGGG
CTCTTCGCGTGCTCGTGCGCCCTCGCCGGCCCGACAGTCCCCACGTGGATCGCCATCGTG
CTGGGCTTTGTCATCGGCCTCACCCGCAACTACCTCTCCGTCCACTGGCCGACGGACACC
CTCGCGGGGCTGGCTATCGGCGCGAGCACCGGATTGGTGTGGGGCAGCTGGGACCCTTAC
TCGCGCCTCCTCGCCGCCGCATCGCCCGCGCTCTCCCTCTACGCGGCGACGGCATTCACA
GGCGCGCTGCTCGTGCTCTTGCTCGCGGTGCGCAAAGCCGTACCTCCAGTCCCCACGCTC
GTCGCCTCCACGTGGTACGACAACGCGATCGCCTCGCTCTCGCCTGAAGAGCGCGAGGCC
ACCCTCGCCAACCCCAGACGCATGCTCCGCCCTCGCTCGCTCCGCTCCAAGATCCCGATG
CTCGTGACCGTGTGGGCCACGCTCGCCATCACCGCCGCCTACCCGAGGTTCTTGCCCTCC
GCCGCTGCCGAGCCTCTCGCTGGCTCCGGCCCGCTGCAGGCGCTGGTGGGTATGGCGGGC
CTCGCGGCAGTCGCGGTGATCAAAGCCGTCGTGGAGCAGCTGCGCATCGCGCAGGGGGAG
AAGCTCGTCGTACAGGAGGCGCCGCGCGTGCGCAACTTCCTCAAGGGGCTGACGTACGCG
AGCATCTGCTCGTGGACCTTCTTGCTCTCGCAGCGGCTCACCCACGCCTTGCGCGCGCTG
CTGTTCTGA
>212; 115 1 648  LEN=820
XXTCCCCTCTCCTCCCCTCGTGCGCACCTTACCTCCAGCTCCATCTCGACAGCGGCCCTG
CGCGGTACCGAGAGACCGTTCCGTTTGCCTCCTGGAGTAGGATGGGGAGCCACCGGTTCG
TCCTCCCTCTCCXTGCTAGCGGTGCAAGTTTGCGCTCTGCCGGGAATCTTCAAAGCGGTG
GAGAAGGACTCCGTCGAAGACCTGGAGGCCCACCTGAAGGCCGACCCCACGCAGCTCAAC
GCCATCGGCCCCGACGGGCAGACGCCTCTCATGAACGCCGTGCTCACGGGGAAGGTCAAT
GCCGTGAAGTTCCTCCTCTCGAAGGGCGCAGACACAACCATCGGCGAGAAGGACGGCTAC
ACTCCCATGCATGGAGCGGGGTTCCAAGGCAGGGCTGAGATCGCCAAGATACTCATCGCC
CACGGGCTCGACCCGTTCGATGTGCACAAGGACGGCCACACGCCGATGACGCGGGCTTGC
TGGGGCCGAGAGACTCGCCACACGCTCACAGTCCGGGCGTTCGTCGAGGCAGGTGCCTCG
GAGAAGAGCCTGGGGAGATGCCTGTCGGCGACGAGAAGTGAAGCAACTAAGAGGCTCGTC
AATGAAGCCTTGGAGAAGCTCCAGTTGTCGAAGAATAAGGACGAGATGTAG
>228; 34 1 349  LEN=349
XXCGAGGTGTGGGTGGGCGAGTTGCCGGGCAACCCGACCACGTTACCGGGAATGACGTGT
ACGGACACCGCTGCGGCGAACTTTCTGCCGGCGGCCAATGTTGACGACGGCTCTTGTCAT
TATCCGGTGTATGGCTGCACGGCCGTCGATGCTCTCAACTACGATAGCACTGCGACGAGC
TCTTTTGCTTGCGTCGACCCCGTGTTCGGCTGCCCAGACTCGCTAGCCGCGAACTATGCA
CCTGACGCGAACAAGTTTTATGCCGATGCAGTTGAAGCTATTCAACGCTCGGGATCAAAT
ACTCAAACCAGAAGGCAACTGGAGCAGTCCACATGTCGCTTTTCTCAGGCC
>227; 69 1 421  LEN=475
XXGGCAGTGGAGGGCGTACACCCCGTATGGCTTTGCATTGTTCCCGGGGCGGACCACTAC
GTTGTGGCGGGGCTGGGCGATCTCTCGAACGCGCCCTACCAGAAACCCTGGGCGACGGTC
TGCGATGCGCTGTCCGCCTTTGTGCACGGAGAGGAGGATGCACTGAGCGCCATCTGCTGT
CACGCTGAAGACGCGCGCTCTCTATGCACCATGGTGCCCTTGCACACATGCGCTAGACAC
ACCGTCGAGGCTATCGTGAACGGAGGCACGGCTCGTGAAGAGCTTGAGAAGAAGTGCACG
GAGCAACCGGACTTCGAGGATGCAATCACGCGCGGCCTCCGCCGCTGGTGTGCATGGACA
GGCGAGGGCCAGCCCGAACTTGTGGAGTGGCTCGACAACCGGTCGGGACTGCGCGAGAAA
TAA
>190; 382 1 1926  LEN=2143; minus strand
GGCACTGCTCTCGCCTTCCTCTCGACGATCGCGGTCGCCTCAGCTTCTCCGTGGCTGCTG
CTCCCTCCTATCGTCACGGCAGCCCCCACCACAAACAGGACTGGGGCGTCGCTCGAGTGG
CGCAACCTCACTTTCGTATCTGGCAGCAAGGAGATCCTGAAAGATGCGGGCGGCAGCGCT
TCCGCTGGCCGTATCCTCGCGATCATGGGCCCCTCCGGCTCGGGGAAGACGACACTTCTG
AACGCTCTGGCGGGCCAGCTGAAAGCGGGCAAGAAGGCGTCCATCACAGGCACGCTGCTG
ATCGACGGGCAAGCTGCAGGCGGCGCTTCAAGTGTGCCTTCACTCCAACAAGCGTATGTC
CGCCAGGAGGACATCTTCTACACGCAGATGACTGTTCGAGAGACCCTCATGTTCGCGGCG
CAGATGAAGTTGCCTCGGTCGATGCCTCTTGACGAGAAGCGTGACCTCGTCGACAGCCTT
ATCTCCAAGCTGTCGCTTGTCACCGCAGCTGAAACCATCGTTGGAGACTCCAAAACCCGG
GGCATCTCAGGTGGAGAGCGAAAGCGGCTTTCAATCGGGTGCGAGCTGCTTTCCAACCCC
TCGCTTCTGTTTCTTGACGAGCCTACGTCGGGGCTTGACTCCTACCAAGCACAGCAGGTG
GTCGCCGCTTTGAAGCGTCTGGCTGACGAGGGCTGCACCATAATCATGAGTATTCACCAG
CCACGTGGGAGCATATTCAATATGTTTGACGACTTGCTCCTTCTCTCTGAAGGTCGGACT
GTGTATCATGGAAAAGCTTCTGAAGTGTCTAGCTACTTGAAACGCTTTGGTTACGTCTGC
CCGAGCGGCATTAACCCTGGCGAGTTCGCGGTCGACCTCGTTTCGAAAAGTTATTTGTCT
GAGAGCTCTATGAAGGAGGCAGACGCCCGCATCCTCAAATTTGCGGCGTACGCCAACGAG
CAGCTCCCGGAGCTCAAGCCTCCGTCCCACGCCAGCTTCGCAGTCGGCCCAGAAGCAGCC
GCTCGCAGGAAGAGCTTTCCTTCTTCAGCCTTCACCCAATTCAAGCTTTTGTTTCGCCGT
TCCTGGCGGGAAGTCGCACGCTCGAGAGCTGCTCTTGGGATCAAGGTGGTTCAGCAGGTC
ATGATATCGTTTATATATGGTGGGATCTACTCGTTGGACAACTCGCAAAGGTCGATTCAG
GACCGCTTTGGACTTTTGTCTCTGATTGCCATTGGTGCAGGCAACTTGGCTCTCGCATCG
ACTGTCCGTACGTTTCCCAAAGAGAAAGCTATCGTGGTCACAGAACGGGCAAAGAATATG
TACGGAATGGTCCCTTACTTTGCTTCCAAGGCATTCGCGGAGGCTCCAGTGATCGCCGCG
CTTTCAGCCCTTGGTGGCGTTTGCGTCTATCCCCTCGTTGGACTGCAACGATCGTGGGGC
AAGTTCGCCAAATTTCTCGGGACGTTGTGCCTTGAAGGCTTTGCATCGGGCGGCCTCGGA
CTGCTTATTGGAGCTGCGGCACCGTCGACGGATACAGCGTTCGCGATGTTTCCGCCAATT
TTGGTGCTCATGATCATATTCAATGGCTTCAACGTCGCTGAGGGCTCCACACCAAAAGCT
CTACGCTGGATCCCGCAGGTGTCCTTCATTCGATGGTGTACCGAGGGACTGGCGGTGAAC
GAGTTCAGTGGCCTCAAATTCACGTGCGACGAGGGGTTCCGCGGACCTTACACTGAGACA
GGTGAAGCGGCGCTCGCACGGGTGTCAATGGATCGGAGCTCTGTCCGGCGCACTGCTATC
GCTCAGACAAGCATCATTGCAGGATGCTATGGAGCTACCCTTCACGTGCTCCGGCAAAAC
AAGCCTCGATTTCTCAGCATTACTCCGCCTCGACCCATTGCAGCATGCTCAGCAAATTCG
AGCTAA
>164; 1481 1 6507  LEN=6831; minus strand
XACCGCGTCCCGCTGCTGCTGCACACTTCCCGCATACCGAGACAGTCCGACACACACACG
CGCCTACACTCCATGCCTGCGGTGCTGGAGGATGCGGGCGCCCGGCACAAGAAGGAGAAT
GTGATCAGCGCTGCGCAGTTGATGCACCTGCTGCAGCACCCCCCGGCCGAGCATGCAGTC
AAAGTGATCGACGCATCATGGTACACGCCGGACGACAACGACAAGCAAGGCGCCGACGGC
TCCACCGCTCTTCAGGACTACATACGCGAGCGAATTCCCGGAGCGATCTTCTTCGACCAT
GACCAAGTGGCAGACTTCAACAGCCCGCTGCCACAAGCTACACCCACAGCGGATCGCTTT
GCTGTGTGCATGGGGGCCCTCGGAATCTCTCGGGACGACCACGTCGTCGTGTACGAGGGT
TGTGGAGGGTTTGAAAGTGCTCCTCGCGCCTGGTTCCTCTTCAAACTCTTTGGCCACGCC
AATGTGAAAGTGCTGGAAGGCGGTCTTCCCGCCTGGATCGAGGAGGGCGGCCAGTTGGAG
AAGGGCAGCCCAGGATCGCATCCGTCCTCGACGACGTACATTGGCGCGGCGGAAGTGCCA
GGGATGCAGATCGACGTGTCCCAAGTTGTCGAGAATCTACGTTTACAGCGCGTCCAGGTC
GTCGATTGCCGCCAGCCCGTCTACTATCTGGGAGAGAAGAAGGAGGCGCTGTACAATGTG
GTCAACTCGAGCACAGTTCAATACTATGACCATCGGGAGGGGCATATACCAGGAGCGAAG
AATGTTCCATTCGATGGGCTGATTCAACAGATGCGCAAGAACGTGTCGTCTGGAAATTTG
GCGGGGATGAGCTCACGCTCGTCGTTCGGAGGGAGCACCATCAGCAACCGACGTGCCAGC
CGTGTGGTTCTGCCGGCGGTGTCCATGGATGACGTCTTTCGCCGCGCACAGATTGATCTG
AGGCAGTCGATGGCACTGGTGTGTGCGACCGGCCGCACCTCTGCGGCGATGCTGCTGCTT
CTGCTCAATGTTGGAGCCGACGCCATGCTAGTCAAGGACGGCATGGCGGCGTGGTCGACT
GCGCGGGGGAAATCACTTCCGATGAGCAGCCCTCGCAAGCGCTCTGTGCGCAGCATGGAC
GTCGCCGAAGAGTCTGACGACGAGCGTAACGACACGCCAACTGGCGGGGAGCCGTCCGAG
GTGGATCGTCCTAAGCGAGTGATTATGTGGGCAGTAACACGCTCGCGCTCCACCGCGTTC
GAACGGGCCGTGAGCATGCGCCGTGACGCTGTGGCGATGCACGAGCTGCTCACGGAACCG
TACTTGAGGCAGTACCGCCCGGAGAACTACAAGAAGCTGCAGATTGGGCAAGAGCAGCAA
AGGATTGCGACATCTGCTGTCACTTATCAAGCCATTCAAGAAGTGATGCTGGCTGATTAC
TCACTTCAGGGACGAGCATTCTTTTTCTCGAAAGAATTGGCGTGCTATTATCACCCTGAA
GAGATTTCAGATGAGTGGCTGCTGGAGTTCAAGCACATTATTCTGATTCGTGAGCCAAAA
GCCTCCTTGGAGTCCTTCTACCGCGTCTCTCAGAACAAAGCACCGGGAACTTACTTCGAC
AGTCAAGAAGCCGGGTTCCGAGAGTGCTTTGAGATATACTCAAGAGTGACTGCTGCTGGT
GGGGACGTCATGGTGATGGACTCAGACGCCGAGCTTATGGCAAACCCTGAGGCTGCTCTG
AGTCGGTTCTGCGCCTTCGCCGGCGTGGAATTTGATCCAGGGATGCTATCTTGGACGCCC
CAGGAATTGCCGGACTGGACCAAGTTCCGCGGCTGGCATGACGACGTGTCAGCAACCAGC
GGGTTCGTCCCTATCCCGCATCCACCTTCTGAGCTTCCTCCTGAAGTCGCCCAAGAGGCG
GAAATATGCGACCCGTACTACTATGCGGTGAAGTGGCAGACCAGCCTCGCTCGAGAACAG
TGGCCACTGCTCGCCGAGACTGCGGGCGCTGACGTTTCGATCCTTTGCATTTGCTCCGAC
AAGGATCTGCTCATCAAGCTGTTGGCCGCCAAGCTTGCAAAAGGCGGCCTCGCGTCGTTT
GTGCTCGACCCGATGGAGCTTGAGTCTGCACAGCAGCAGTTTGGCTTTATTTTCGATGGG
CCCCTCGTGATTGCGTGCGCTGCTGAGATGGCGCCCCAAGTTGCCAAAGAGCTTCAGCCC
TCTCGCTTGCGTGGTGAGGTGTGCATCCTTCGACTCATTGCCGTCGCCGAGGATTTGGCA
TCTGAAGCAGATCCTCATCTAGCTCATTTAGGGCTACCTGTCACCGTTGTCCTTCGTTCC
GACATCCTATGCAAGTACGACTCTGGGTCAACAAATAGCGACGCTTCCTTGCATTATCTC
AAGAGCATTCATTCGGTCATCGAGCAAGACCTCGTATCAGCTCGTGCAGAGACTCAAGCA
GCCCTCGACATCTACATCAAAGAGACGGGTTTGCGATCTGAGCCGGTACAGTCGTGGCGC
TCAATGTTTAGAGCGTCGCTGAAGGAGAACCCTTCAGCTCCAGCTGTGATTGACGAGGAT
GTGACATTCACATTACGCGATGTGCATGAACGTGCATCAATCATAGCTCAGGTTCTCAGA
GAACGAGGGGCCGCTAAGGGAACAGTCTGTATCTACATGGAGCGCAGCGGTGCCTGCTGC
TTGGCAGCAGTGGGCGCGCTCATGGTGCATACCACGTTCGTCGACTTGGCCGCATGGAAT
AAACCAAATGATTTAGTGCGCATTATCGGCGTTGTGAAACCAAATTTAGTGCTAACTACG
AAAGCACTTGCTCCCAATCTCGAAATAGCGCGAAAGGAGGTGCATCTTCCGGACATCGTT
CTTGTGGAAGACCTACCCGAGCCCAACAGCACTACGCAACTCGAATCTCTTGAAGATACA
CCCGAAGACGACCCGGAGCGCACAGCTTTCTCGGTACTCACCTCGGGCTCAACTTCTGTC
TCCAAAGTGGTGCTATGTCCTCAAGCCGCCCTCACAGATGCACTACCCTACTTCCGAGCA
TCACTGCATGATGGCGACCGTGTTGGGGTATTTTGGATATACTACTACTTCATTTGCCCG
ATTCTCATGAAGTGCACCACGGTCATCATCCCAGACAAGGCTTTTCTCGATCCCAAACTC
TTATTGGACTGCATCAAGCGGCAACGACTTGCAGCCATCTACGTGACGCCGTCCATACTT
GACCTTTGTGTTAAGAATTCGACGACAGAAGAGTTCTCCGATGCGTTTTCTCAGATGCGT
GTGATTTGGCTAACTGGAGAAAAATTGCGTGACGCTACACGCGAAGCGGTTCTAGAGAGG
GTTCCGCATGTGAAGGTTCTGAATGTCTACTCCACTAATGAAAGCGGTGATTTAGCTATC
GCGCATGCCGGTGGCGGTGTAACTCAGCTGCTGCCATACATCCAGCCGAAGGTAATAAAC
TCACAAGGAAACATTGTTCCACGAGGCAGCGTTGGCGCTCTGCACGTGCTCGCTGTCGCA
TGCTTTAATGGGTACTTGACCACTGGTGGTAAAGTTGTGCGCGAACGTCACGAGTTTTAC
AACACTGGTGATCTCGTCCGTTGGCTGGGCGACGGAAAACTAACGTTTGTTGCACGCCAA
TCGGGTGCACACATCAAGGTGCGAGGCTACAAAGTTTTTCCGTACCTGATCGAGGGAGTG
CTGAGCTCGCATCCATCGATTGGTTACGCTTGGGTTGCTGGCATCGGCTCGACTGACGAG
AATACTCAACTTGAAGCTGCTTTGTTCGTCAAGCCGGACGCTCCCCCTATACAGGACGAG
ATCGGACTGCGTGAATGGCTTCAAAAACGGCTACCTCATTACATGATTCCTCTACGTTTC
CATCGGTTGGCTGAGCCTCCGATCAATATGACGGGCAAAGCTAAGAGTAATCCTGCAGCA
AAATTTGCCGAGCTACCTCCTTTGTGCGCTGCGAAAGAGGAGATCGAACCTCTCACTCCA
GCGCTCGAGCAAATGGCAACCATCTGGCGCAAGACATTGCAGCTGCCTCTTCCTGGACTT
CAAGCCAAGTCAAACTTCTTCGATTTCGGTGGCTCGCTCCAGTTTGTGAAGCTCGCCGCC
ACAATTAAGGAAGAATTGAATGTCACAATCCCCCTCGCTGCTCTCCTCAAGCAGCCCACT
CTTGCTGGCGTCTCTGAGACTCTCGCTGCCGAAAACGAATCCACTGCTGAGGCTGAGTTC
GACGCTCAGAAGGAGGCTGACAAATTTCCATTGAAAGAGGGTCGCCCTCCCGTGCAAACT
GCATTCGAGGTGCTCGCAGCAGCCAGAGGAAAGAGCACCAAGTCAGTGTTGGTCACTGGA
TCAACTGGATGGCTAGGCGCGTTCGTCGTAAAAAGGTTGGCCAAGGACTCTCATGTGAAT
CAGGTATATTGCGTCATTCGCGCCAAGGATTCCGCAGCAGCCAAAGCGCGTCTTTTAGCC
ACGCTTAAGAAACGAGATTTACTACGCGGTGACACCAGCTGGCTTGATCGAGTGGTATGC
TATCCTGGTGATGTCTCGGAGACGGAGCTCGGTCTGTTGCCGTCTGACCTGCTTCTACTC
ATTGGTCAAACGGATGTAGTCGTGCATTGCGGGGCCGAGGTGAACATGATCAAGCCTTAC
TCGGTCCTCGCACGATCGAACGTTGGCGGCACCGCCAACGTCCTCGATTTCGCGGTTCGC
GCTAGCGCCCCTCATATTTTTACTTCGACGATTTTGCCCATGGAGGGCGAGCAAATTACT
GGGTATCGTCGTTCCAAGGAAGTCTCGGAGGTATTGTGCTTGCGCGCAAAGGAATCGCAC
GCTGTCCCGACAGCGGTGCTCCAGCTTGGCGACATCGGCATTTCTTCAGAGCCGGGAGCT
GCGGTACCAGACGACGACTTCCTCGTCATTTTGCTGCGAGCGTGTATGCATCTGAACTTA
TTCCCAGACGCCGATTGGGCAGTTTCCGTAATTTCTGTGGATCAATGCTGTGATAAGATC
GCTAGACTTGCGCTTCAAAACCCCGAATCCGCCTTCACAGCGATACCTGAAGAGGTCAAA
GGCAGATTGATTGCATGGAAGGAGCTGTTTTTATGGGTAGGAGACGAGCTTGGCCTTCGA
ATGGTGTCGCATGCAGGCTGGGAGAACGCAATCCGCGCCTCAGCTGCTGATGGGGATCCC
GAGATGCAACGAATGCTTATGCTGCTGCCTGCCATATCTGACGAGTCGCATGCAGAGGCA
CAGCGTATGCACGCCGGAGAGGGACTGGATGTTGAGTTCGCTGTGGACCGGGAATGGGGT
CTCAATCTTGCACGTTCGCTTAACAAGGAGCGCAAACAGCTCGCGATGGAAGCGGACGCC
AAAGCTTCAGACAAGAAAGACGCTACAGCACTTGAGAAGACCACTTCTTGGGTGGCGTTA
ACGTCATCGGAGCAACTTGTGCCCCTACAAACAATTTTAGCTCCCCTCGGCGAGCACCAG
GTGGATATTCGAGTGACTCACACAGGCCTGACAGCTGCAGACTTGAATATGATTGATGGA
CGCTTCGGCGCTGCGGAGACTCGTTTTCCTCACGTCGCTGGCGGACAGCTGGTTGGCACT
GTAGTTCGAACTGGAAGTGCTGTGAACAAGATAAAGCCCGGCGACCGAGTTGGCCTTGGG
TGGCTCAAAGGCGCCTGCCTCGAATGTCGCCATTGCTACGCTGGTAAGGAACACCTTTGC
AGCGCCGCAGTCTTCACTTGCTCCGGCGGTCAGCGTGGTGGGCTCTCGGAGCGGTATCAT
GCCGATGCTCGATTCGTGCACGCAATTCCAGAAAAGATGAGGTCTGCTGAAGCAGCACCA
CTGCTTGCGTGCGGTTTGACAGCATTTGTGGCTCTTCAACTCGCGCAACCCGGAGATGCA
GTGGGCGTCATCGGGATCGGTGCTGTGGGTCACTTGGCACTGCAGATTGCAGCAAAACGT
GGCTGCGTCGTAACTGCTATCTCGAGCAGCGCGAAAGAAATGAGTTCAAAGGAGCTTGGG
GCTGACCACTTCCTCAAGCTGGCAGATGTGCGCTCCTCCGAGGCGGGGTCTCTGGATTTT
ATCCTCGTTGCCTCTACAAATCACGTCGATCCAAGCGTCATCAGCCACCTGCTTGCACCC
GAAGGAACGGTGTGTTTCGTGATGGGCGGTGCTGCCAGCGCAGCAAAACTGGACTTGCAC
GACATGGCGCTGCGTGGCCAACGAGTCACGACAGCGGCTTCAGGTGGTCGGCGCGATATG
CAGGCGTTCATTCAGTTTGTGAAAGCTCATGGCATCAAGCCAAGAGTAGAGACGACCTCA
ATCAATGGAGTTAATGGCGCCATAGCGAAAATGCGCGCCAACGAAGCGCGTTTTTGCGTT
GTGAAGAGTGGTAGCAACGCTGTTTTTCAGGGCAAATATGAATGCTGGGTTGTGAGCAAG
GACTTCGACTTAAGGACGGACCACTAA
>103; 478 1 2185  LEN=2799
XXCAAACTCCTCGGCAATCTTCGGCTGCGTACGCTTGGCATTCTTGCAGTCATGTCGCAA
AGCGCTGCGGCGAGTATGGGTGGCCTTGAACCGCCATCCATAAAACGGCCGCGCAGCGGG
TCGAGCTTCCCAGGCGCGTCGTTTGCCCGCCCAATCGATGAGATTGCCGAGGAGTTTGGC
GTCGACACAGGCAGTACAGCATTTCAGAATAACTGTTTCATTAATGACAGCGACTTCGCC
AACCATCTGCTTGATCGGAATTGGTCGGACTCGTCCTTGTTAGCTGCAGGAGCAGCTCAG
TTTCTGAGTGAGGAGGAAGCTTCGCAGGAAATGCTTCTGCGCGAAGCATGCAGTCGGATG
TCCGATGACAATCACGAGAATCAGTACTCGCATGCCCACTTCAGCACAGCTCCATTCAGT
GCTCCTCCTTGGGCATCTCGCTCACAAGCACCATCTGCATGCTCCGATGACCCACATACC
GCACAGCATCATCGCTCATCGGCGAGCAATTCTGCAGCACAGCAAATCAGCCAGCCATCT
CAGCGTGGTGGTTGTGTCGCATCTGAGCGCGTGTCTCAAACTTCTGCGTCAGCAAGCCTC
GCGAGTGTTATGAACATGCAATCCCATCAGCCTATGCACACCACTCCTCTCGGCGCCTAC
AAATCGCGGCCCAAAGCGGATGATGTCCTATCTGAATCCGACGAGACAGAGGAAACTGTG
GTCAACAGAGCTGTGTCGAGCGGAGACGCTCTCGCTCTCCCAATCAAGTCGGATGGCACT
GCTACTGCTGCGCGTCCATCCATGAGTAATGGTGAATGGCAAATGCCGACGCAAATGCAC
AACTATGGATTGATGTACCCTCGGGAGCGACTGGTGGAGCGGATGCCTGGTGGTGGTGCT
AACATTAACGCAAGGGCTGCTTACTCCGAAAATGACCGCGCTGCGCGTGTGGTTCCCATG
CCGTCGTGTGGCATGCAATTGCCCCACTCGTACCAGTACGGCAGCACGAATGCCGACTCA
ATTCATGGCGCGCATCCTTATCCATTCCCACGTCCGTTTGCGCCGTCAGCTGCACCACCT
CAAATGCCTCCAAACGCATCGGCGTACCAGCCTCGGCAGCACAACTACGACTCATGCTCT
TGGAGCGACTCATGCTCTTTCCCGACAGGTTACCGCTACAGGGACTCTGAGCGTATGTCA
GCCATTCCGCACTCACGTGCAATTCATCAAGAGGGGGCAACGCCTTATCACCGCGAAAAT
TTGTTCAATTGGCCTGTCGAAGTCGGCCGACCAGGGCGAGATTCGATTCATGCCCAACCA
AATGTCGACCATAACATCATGGGCGAGCACATGGCCTCCTCAATCGTCGATCAACGCCTC
ATGATGTTGCGGCAACAATCGTCCAACCAGCCACGCTCCGCCGCGCTGGCTCAAATGGCT
CATGATGCTGCTCTCGCTGCTGCCGCCGCCTCTGCCGCCTCTGCTGTGAATGGTCGTCGC
TCATCATCGCGCACGGACACTGGTGCACACGCGGCCGCTGCAGCCGCTGCTGCCGCGGCG
TCTCGACTTATTCATGCCGAGGCCGAAGCTTCGGGCTCCGCACGCGGCTCGGTTCGCTCA
TCAAGCATCAACCGACGTGCCTGGTCAGCTGAAGAGGACCAGACAATCCGGGAATGCGTC
GCCCAAATGGGGATGAGATGGCGCCTCATCGCACCTCTCCTACCTGGGCGCTCCGATGAT
TCCGTCCGCAACCGATGGAAACGGCTTCAAGAGGAAGATGCTGGCGAGGCGGGCGATGAG
CCGCAAGACGACGACGAATCTCGCGCCGGCCGCGGCGACGGCGCGAAGAAACACAAAGCG
TCAGGCGAAAGCAAGCGCCACTCGAAAGTCGCCAAGACAACGCACGCCAAGCATGAGCGC
GATGGTGAGGAGGAGCAAGGGCAAAGGGTTAGTTGGAGCTCGTACGAGGATCAGGTCATC
GTTCAAGCTGTGCAAGAGCTTGGACCTCGGTGGTGTGCCGTGGCTGCTCGGCTACCCTCG
CGTACCGATCAGGCTGTGCGGAATAGGTGGAACCGGCTGCAACAGCGTGCACGAGTTCAG
GCTCGCACCATGCTTGCTCCATTTGGCGAACGTGACGCACCGGAGCACGGCGTTGTCAGC
AGGCCCCGGGTTAGTACTTGTGGTTAA
>232; 11 1 182  LEN=182; minus strand
XXCGAATCGATTCTCGGTGCTCTGAGAGGTCCGTTGAAAGGTTCTGTCTGCTCTTCTCCA
ACGCCTCCTCGCTGGCACGCCGAAGGATGTCATTTTTTTCGGCGAGTCGTCTCAAGGCAG
ACTTGGTGGAGAGGCCTCGCGCACGCGCTGGATGGTCGCGCCGCCGGGGCCGATGATGCG
CTTCXX
>221; 236 40 842  LEN=887; minus strand
ATGCATCCTTCCATGCCTGGTGAGTCGCTGACTTGTGATCGACGAACGCTTTGTGCCXCA
CAGGAAGTGGTGGTGCTGTCGTCGCAACGCGAGGCTGATGCAGCTGAGTCCATGGAGCGC
AGGAACATCAAATGGACGCGCGAACGCGACGTAGCTCTTCTTCGCCAGATCGTCTTCACC
GGCATCCCTGCGTTTTTGACGGCACGCCACAGCACAAAGACGACCAAGTACGATCAGTCG
AAGATCTGGACAGGTGAGGGAGGTATCATCCCACGCCTGTCTGAGGTGGAGTGCTTCGAA
GGGGTTCGAATGCCAGGGTATCAGTCGGTGATAAATCACGTGACTGCCCCTGCTTCGGGC
CTCCTCGCCAAGTACAGCCACCTCTACATGCCGGGTCAAGAGCAGGCGGAGCCAGCCGAG
GCAGGGACCGAGGGCACGAAGAACGAGGCTCCCCTCGGCGAGTTCGGAACCCTCATCGTG
GAGGTGGCCCAGCTGTGGAACGAGTCGAAGCTGCTGGAGAAGGAGAAGAAGGACGGCAAG
GAGAGCGCGCAGGTCGAGAGCCACAAGGAGCACTCCGAGATGCAGGCGGCGGCGGTCCAG
AAGAAGTACGGGAGCATGAGCGCACAGGAGCTCCACGGTTCTCGTTCGGTGCGGGTGGCT
GCGAGACGAGAGCGAGAGGCGCATGACTCCAGCACCTCCTCGAGTGATGATGTGCGCAAG
AAGCAGCGCAAGGAACCTGCTGTACATGCAATACCGGAATGGACCGTAGGTAGCGTTCCT
AGGAACCTACAACCTAGCTAGTAG
>230; 12 1 488  LEN=488
XXGCATGGAGCCGACGTTCAACAACTCGTCGACCGATGCGAAGGCGTGGCCTTGCTCCTG
CTCCTCGTACAGCCGGCTGAAGTTACGGATGAACTCGGCGCCTTGGCTGCGGAGGCGAGC
AAGGTTACGCAGCCCGTACCTCCAGGACAGCCTGGTAAGCGTCGTATCGTCCAAGAAGAC
TCCTCGAACACGAGTGAGCGTGGGCCGGCAGTGAACCCGGCCGGCGCCXTTGCCAACGAT
GGCGAGCAGCCCCTGACCGCGACCCACAGCCTCGCTCCGCATCTCGCGCGAGAGGCCCAG
CTCTGCCGCGGCGTCGGCGACGTACCTGTTCTGCACTATCGCGATCGCAGCGCCCAATTC
GATTGGCTTCTGCTCGTCGTCTGGCCGGAGCTCACCTGTGTCAAAGGTTCTGCCCCCGAT
GCGGGAGGCGCTCTCGAAGACTTCGATGTGCAGTCGCGTCCCTTCCGTCGCATTCCGCAG
CCAAGACGCGXX
>241; 110 42 224  LEN=224
ATGGCTGCCGTCCTGCCCTCACGGGAGTATTATCGCGCGAGCACTCTTGGAGAAGGGACC
TATGGTTCAGTCGCGTGTGTGTACGACATTGACGGCAATGAATATGCCGCAAAGATATTC
GATGAGGATGAGGATGACGAGTCATCCAGGGGACTTGACGTTGGGACGATTCGCGAAATA
TCG
>234; 24 1 207  LEN=207
XCTCAGATAAAGATCCTCTCGAGCGAAAGCTGTGGCATTCGTTACTTCGCTGCGGTGTCG
CCGTTGGCTGATATTCGGAACTTCGTTGCGATGTCGGCGTTGGCTGATATTCATGACTTC
GCTGCGGTGTCGGCGTTGGCTGATATTCATAACTTCGCTGTGGTGTCGCAGTCGGCTGGT
AAGCTCTCGCGCACGTGGCTGCTCCACCXX
>211; 327 1 1269  LEN=1684; minus strand
ATTGGCGAGAGCAAAGTGCTCGTCGGCCGAGGGCTGCTCGCGCACATCCCGTCGGAGCTC
ACCCCCGCCAACGGCATCCACGCGAGCAAGTTCGTCATCGTCTCCGACGACAACGTCTGG
CCGCTCTACGGCCCGCGCCTCGTCGATGCCTTCCGCTCACTCGGCGGAGTGACTGTGCAC
GACGTGGCGAGCGAGGCGGCCGACCGCGCGTCCCGGCCGATGGGCTTCGCGATGGGCTGC
AGCTGCGGCGCCGACGAGCCGGTGGAAGGCGAGGATGGCAAGCTGCTGCTCACCTTCCAG
GTCGTGGCGGGCGAGGCGAGCAAGTGCCGCGAGGTGAAGGCGGCGATCGAGGACTTCATG
CTGCTCCACCGCTGCAACCGCGACACGTGCATGATCGCGCTGGGCGGCGGCGTGGTCGGC
GACCTCGTCGGGTACGTCGCGGCGACGTTCATGCGCGGGGTGCCGTACGTGCAAGTGCCC
ACCTCGTCGACGGCGATGATCGACTCGAGTGTCGGGGGCAAGACCGCCATCAACGTGCCA
GCCGGGAAGAACCTGATCGGCGCCTTCCACCAGCCAGTGGTTGTCTACGCGGACATGGAT
CTGCTCGCCACGCTAGGCAGGAGAGAGCTGGTGGAAGGCATTGCGGAGGCGATCAAGATG
GGGGTGATCCGCATCCCGAGTCTCTTCGAACTTCTTGAAGCCAATCCTGAGCAAGTGATG
GCGCTTGAGCCAAAATTGATAGAGCAGGTGATGTACGACTCCATCCGAGGCAAGGCAGAG
GTCGTCGCACAAGATGAAAGGGAAGCTGGGCTTCGATCCACTCTCAACTGGGGGCATACC
ATTGGACATGCAATCGAGGCGTTGAAGTCACCAGCGATGATGCATGGCGAATGCATTGCT
GCAGGCTGCGTCGCAGAGGCGGAGCTGCCCTTGAGGCTCGGGATCCCCTCGCAGCTCGAC
CGGGCCAAGATCAAGCGCATTGCCGATTGCTTTGCTTCGTACGGCCTTCCGATTCACGTC
CCTCGCGGCCTGAGCATAGAGCAGCTGATGCGCAAGATGGCGCTGGACAAGAAGAACCGT
GGCAACACAATCAAGTGCACCATCGTCACCGACATTGGAGTATCTATCGCGCAGCCGCAG
CCGGTCCCACGCGAGATGATGCAGGCGGTCATGAGTGAGTCGATGGCTGAGGGTGCGCGC
CTTCCCGAATGGGTGCCACATGAAGGCAAAGTGAAGGCACAAGCTGCCGGCGGGCAAATG
GCCTCTTAG
>193; 618 1 2031  LEN=2332
CCTCCGCTCCCCCTCCCCCACACGCGCCGCACCCCCTTTCCCCTCATGTTCCACGACCCA
GCAGTCACGCGCCACGCGCTCCCTCCTTCTCTCATTCCCACCGCCTCCGCCCCTCCTTCT
CTCATTCCCGCCGCCTCCGCCCCGCCTTCTCTCATTCCCGCCGCCTCCGACCCTTCTTCT
CTCATTCCCGCCGCCTCCGCCCCTCCGCCCGCCGCCCCGCCGCCTCGCAGTGTGCCCTCG
CTGCTCGGCGGCGTGCTCGCCGTCTGCGAGGCGGCGCAGCGCGACGCTTTCCCTTCGGCC
GCCGCGGCGGTGAACATCGCGCCCACCGGCCGCGCGGGCGCCGACTACCAGAACAACTCG
GCGCTCGCGCTGTACGGCACGATGAAGGCGGCGGGCGCGCTGCCGGAGGGCGTGAAGTCG
CCGCGAGACGTGGCGGAGCGGCTGGCGGAGCGCATGCGCGCGCACGACCGCGAGGCGATC
TTCGCGAAGGTGGAGGTTGCGGGCGCGGGCTTCATCAACATCTTCCTCTCCGAGCGCTGG
CTCGCCGAGCGGGTGAAGGCGATCGTCACGCACGGCGTCCTCCCGCCGCCCTCGCGCCAG
CTGGAGGTCGTCGTCGACTTCTCCTCGCCTAACGTGGCGAAGGAGATGCACGTGGGCCAC
CTGCGCTCGACGATCATCGGAGACACCATCTGCCGCCTCCTCGAGTTCTGCGGCCACCAC
GTGCGTCGCGTCAACCACGTGGGCGACTGGGGCACGCAGTTCGGCATGCTGATCGCCCAC
CTAAAGAACGTCTTCCCCAACTACTCGAGCGAGCCGCCGCCGATCGCCAACCTGCAACAG
TTCTACAAGGACGCGAAGCTGCTCTTCGACAAGGACGAGGCGTTCAAGAAGACGGCGCAC
GAGGAGGTGGTGAAGCTGCAGGCCGGCGACGGCAACTCGCGCTACGCGTGGGAGCAGATC
TGCAACGTGTCGCGCCGCGAGTTCGAGAAGATCTACTCGCGGCTGGAGGTGGATCTGCAG
GAGGTGGGCGAGTCCTTCTACAACGAGTACATCCCCGGCGTCGTCGCGCACCTCGAGGAG
ATCGGGCTGGCCAAGCCCACCGATGAGGACGCGGAGGGGAGGTGCGCCAAGGTGATCTTC
CCACCGGGGTCGAAGCACGAGAACCCTCTGATCGTCACCAAGTCGGACGGCGGCTACGGC
TACGACTCGACCGACATGGCCGCCATTTGGTATCGAATCTTCGAACTCCGCGCCGACTGG
CTCGTCTACGTGACCGACGCAGGCCAAGGGCCTCACTTTGACCTCATCTTCGAGGCAGCC
AGGGCGGCGGGGTGGGTGACGCAGCAACGGCTGGACCACTGCCCGTTCGGGATGGTGTGC
GACGAGCATGGCAAGAAGTACAAGACCCGCTCGGGCGAGGTGGTGCGGCTGGTCGACCTG
CTCGACGAGGCAGTGCACCGCATGCGCGACGGGATGGAGGCGCGGCGCGTTGAGGCGGAG
GCGAGCGGCGCGTACGGTGGGCGTGCGCCCAACATGGCGGCGGAGGAGATGGACCACGCC
TCACGCGTGCTGGGGTACGGCGCCGTCAAGTACGCCGACCTCAAGGGCAACCGCAACTCC
AACTACAACTTCTCGTACGAGCGGATGCTCGACCCGAAGGGCAACACCGCGGTGTACCTG
CTGTACGCAGGCGCGCGCATCTCGTCCATCCTGCGCAACGCGCCCGTCACGCCCGCGCAA
CTCGTGGCGATGGGCGCGGCCGTCGAGTTGGGCTGCGAGGAGGAGACGGCGCTCGCGCGA
GAGATCCTCCGCTTCCAGGAGGTGGTAGAGGACGCGACGGCGACGCTGCTGCCCAACACG
CTGTGCGAGTACGCGTACGGGCTGTGCGGCCAGTTCACCAAGTTCTACCAGGTCTGCCGC
GTGATCGACTCGCCGCAGCAGAACAGCCGCATCCTCATGCTGTCCGCGCTCGAGGGCGTG
CTGCGCAAGACGTACCAGCTCCTGGGACTGGGTTACCTTGAGCGCATATAG
>251; 21 1 165  LEN=165
XACGATCAAAATTTGGGATGCAGCTACTCTGAAGCTCAAGAGCGAAAAGAGCAACGCCCA
CACGAGTTGCATCAGGTCACTGGCCGTCTCTCCAGCCGGCAAGATAATCGTGAGCGGTTC
AATCAACGGGACGATCAAAATTTGGGATTCAGGTACCCTGGAGCTCXX
>192_1; 257 1 2491  LEN=2933; minus strand
CCCGCATTCTGGGCGTTGTGCTACCTCGCCGAGGAGGTGCTCGTCGACCATTACGTTCAG
TCTATGATCGGACACAAGGTGGACCAACAAGTCGCAGAGCAACTCGTCGAGCAGGAGTTA
CCCAGAGTCTCGGCACACCTCCGCTCGCTATCGCTCTCTCTCTCGTTCGTCACCTCGCAG
TGGTTCCTCTGCCTCTTCCTCAACTCGCTGCCCTCCGAGACGGTGTTCCGTGTGTGGGAC
CTGGTATTCTGCCTCCATCCGTGCTGGATGTTCAAAATCTCACTAGCGCTGGTCGCTCTG
ATGGAAGCGAACTTTCTTCTAGACGCATCCGACCTGGGCCCCGCTGTCTTCATCATGCGC
GCAGTGCAGAACCACGCATTCGACGCCGACCAGTTGCTTGCCATCTGCGACCAGCGCTTC
TCGGGAATCACCAACGAAGGCATCGAGGGCTCCAGGCGCGAGTGGAGGCGCACGACCATG
GAGGCGCTTCAAGCCAAACTGCGGGTGCGCGAGATGCATGAGTCGTCCACGCAGGACTTC
CGGTTTGGCCACCTGCAGGCACGGTCACTCCTCATCGCGCTACGACTCGATGGCTCCGAG
AGGAATCGGCAGGTCAGCGAAGGCGAGCTGTACGAGTCGCTGGGGCGAGTGCTGCCAGAC
TACGAGTGCTCCATCGTGCTGTCCTTCCTCAAAGAGTGCAGCAAAGACCACAGCCGCAAC
TTGGCAAAGAGGAGCGACTCGCGGGTGTCAATCGGCTCCTCCAGCGACACATCCGGCTCG
GAGGCGGGCGCCAGCTACAACTCGCTCCCCGCGCTCGTCTCCGACGCCGACGATTCGCTG
CAAATCCGGGGGCAGCAGCTCGCGGTGGGCGTGGCAGTGCTGTGCGAAGGGGAAATCGGC
CCTCGACTCGCGCTTTGCTACGAGGCCTTCGACGGGAGCGGGGGAGGCGCAATGTCGCGC
GCAGAGCTGATCGCACTACTGCAGGCAGTTTACAAGACTTACTACAAGCAGCCGCCCTCG
GAGCGGGAAGTGCGCGCCTTCGCAGACTCTGTCTTCATGTATGAGGCGGGGCAGCTGCTT
CCTGCCTTAACGCTCGAGCGGTTCGTGCGCGAGGGGGCGACGCAGCAAACCCTCTCCGCG
TGCTTCTCGCAGCGTCGGCACGTGCTTTGCACCCCGCGCTCCGTCAACCAGCGCCGCGCG
TATCTGCAGCACGAGCTGCACAACGACCCACTGCACTCCATGCTCGGCGCCATCCCCAAC
TTTCCGGGGTGCCTCGGCCGGCCTGTCAGAGCTGTGGGGCGACGGCCGCCTAGCCTCCCG
GCGCCGAAGCCCGTCAACCCCACCACCCTCCGTCCGTCGGCCGCTCCGCCCGCTGACCTG
CTGCGCGGCAAGGATGTGGTGCCTGGCCAGTCTCAGTTGGGCAGCCTGGCGTCCTCCTTT
GGTTTGCTGGGGCAGGGGGCCGCGACGCTGCTCAGCGACGTGCTCGGAGGCGCACTGGAT
GGAGCCCTCGGCGTGATGCGGGTGCCACTGAAACGCAATCCGCTCGGGGCTAGCATTGCG
GACGCCGACGAGACAGCCACCGCATTGGCGAAGGCCGGCCTCGTACCACCGAAGCTAACC
ATCGCGGTGGGGATCGATTGCAGCACCATCCACCTCTCGCCCAGCCGCCCCTCGTCAAGT
GGGCAGCCACTCAACACTTCCCCACCTGAACTGGGGCCGAATCCCACTCCGTGCCAGCTC
GCGCTCTTCACGCTCGGCAAGGCACTCGAGGCGGTCGGCGTGCACGCAAGCACTAAGGTG
CGCTGTTTTAGCTTCAACGCGGCGCCTCCCGAAGTTGATCAGTCGAAAGAGGCGGCGTGG
GTTGATACCATCGGTCAGTTGCGGGCAGCTGCGGTAGCTGCGTCCATCTTATTGCTAGAA
GGAGAGACTCCTCAGGACACGCCACCAGTCGAGAGCAATGGCATGGAAGGAGCTCTGCTA
TATTACGACCAGCTTCCGCGCCACCGATCTGGCGGCGCAAACGGCAGTTCTGCCGCGGGT
TTCACACACGCTGTACGCTACGCTACCGCACTTGCGCAGGCGGATGCAAGAGGGGGCTCT
ACTCTTTCGCTGGTGATTCTCATCACTCCAGGCCAAGCCATCGATGGCGCATCTGCGCGG
CTCGCGCTCCGGCAAGCGTTCAACAGCCCCACCCCTCTGTCGGTGCTCGCCCTTGGAGTG
GGCGATGGCCCATTCCATGAATTAGGACGCCTCTCCGCTGCATCGCCTGAGATTATGAAT
GCAGTGGACTTTCACGCGGCCATCGATTGCAAGTTCCCAGATCGGCATCTGGCAGTCGAA
GCCTTTCGCGTGCTTCCCGAGCAGGCGGAGTTGGCTGGCGCGCGCGCGAGCCTGTTTCGC
GTCGCCACGAGCCAGCATGTGGATGAGCTCTTGCCAAATGCGCCGACATCCTTCTTTCGG
CTCTCAGCCTTAGCCAGCGAAACCGTATGA
>214_1; 136 1 1020  LEN=1212; minus strand
TGCATTCGCCTGATGCACCTCGGCGCCTGCCAGCTCGACCCGGAGATGAGGGCGCGCTGC
GCGCGCGTGTGCCAGACGGAGCCGCTCGCCGTCAAATGCGCCGCGTGGCGCGAGCGCGGC
CACTGCAAGCGAGTTCCCGCCTTCATGATGGTGCACTGCCAAGCAGTCTGTCCTCGGGAG
AGCCTGCAGTGCTTCCGCCCGCCTCCCAAGGACGAGCGAGCGGACTGTGCGTTCCTTGCT
GCGCGCGGCGAGTGCCACTTGAGCGTGCGCCAAGGCAACCCGTACTTCCTCTCCCAGTGC
TTTCATACTTGTGGGGTGCATGACCCTGACCTGTTGATGTCGACGATGCTGACGGTGCTG
GAGAACGTCACCTACTTCCCCAATGGACTCGCCAACGCGGCGGAGGTGGTCGGGGAGTCT
GTAGAGGTGGAACACGAGTCGTTCGCACAAAAGGTGCGTGTGGAGCGGCTGCACGATTCG
CCTCGAGTGCGGCTCTTGCACGACCTCATCACGGATGAAGAGGCGGAGCAGATCATGCTC
TTGGGGCTGCCACAGCTGCAGCCCTCCCCGACCATCGCAGCGTACCGGGCTACTGTCCGC
ACGTCCTCGACGGCGTACCTGACGAACAACCGCCACCCAACCCTCGCGAGAATCCGCTCG
CGGCTAGCCGTAGTTTCGGGTTACCCGGAGGAGAACATCGAGCCGCTCCAATTCTTGCAG
TATCAGCCTGGGCAGCAGTACGAGGGGCACAACGATTTTTTTGATGCATGCGACGTTGAC
CAGCTCTTTCGGGGAGGAGAGCGGCGTATGACGATTCTGATCTACCTCAACTCGCTGCCC
GAGGAGGATGCAGGCGGGAACACAACCTTCACGCGACTTGGTATTTCCGTAAGACCAAAA
AGGAATGCAGCCGTCGCGTTTGATAACTACTTGGAATCCCAACCACTGAAAGGCGATCAG
CGGTGTTTTCATGCCGGTACCCCACCACAGACTGGCACCAAGTATGCAGTAAATGTCTGG
>247; 78 1 318  LEN=673; minus strand
GGGGCAGCCAAGCGCTCGGCGCCCGCGGCGGCCTCGCCCGAGGATCGTCGGCGTTCTCCG
CGCTCGCGCATCACGGAGCCTGCTCAAATTTCCTTGAAAGCTGTAACACTAGAAGGGGAA
GAACAGTTGTTCATGTGCAAGACGAACACGCAGTTCGCGCAACTCTTTACCATCATCTGC
CGGCATTTTCAGTTGGACCCAAAAGAGATTCAGGTCCTTTACGAGGGCTCAAGGCTGATA
CCGTACCTGACCCCACAAGACTACGACATGGAGGACGGCGACATCATCGACATAATGATG
CAGCAGACTGGCTGCTGA
>253; 18 1 702  LEN=702; minus strand
TCCTCCGCTCCCCCTCCGAGCATCTGCATCGCCACACCTGAXGACCCTGCGCTCCCACCA
CCCCGCTCGCTCTGCCCCACCCATCTCATGGCGCCAGCCTCCTCTCCATCTGAGCTCCGA
GTGTATTCGGTGCCCTCAGCCATCGTGTTCAAACGGTGGGGCACGCACCCAGGGACGCAG
ACCCGCCGGCTGCTCCTCAGAAACGATGGAGCGACACTGGTGTCCCTCCGCCTCACCTTG
CCGGAGCACCCCGCCTTCAGGGTGACAGGAGGCGGCGTGGAGCAGGCAGCAGACGGGCTG
AACTGCATTGAGCTGGAGCCCAAGGCTACTCTGCCGCTCGTCGTGACGCTGCGGCCCGAC
CTCGCGCTAGAAGCCGAGCTCCACCAGAAGCTCGTCGTGCGGACGCGCCGCGGCTGGCTG
CACGTGCCGCTGTGCGCACTTCGCGAGACGGACGCGCCGCTGCCCCCGGATGCATACCTC
AGCGCGCCCGAGTACCGCGAGCACTGGGACGACGATTCCGACGAGGAGGACGAGCGGGAC
GCGGGCGCACACGCGGCGCCGGCGCAGCGGGGAGACGCGAGGAGGCGGCTGCCGAAGGCG
GGGGCGGACGGCGACCTGCGCGTGACTCCGGCGGGGTGCACCGAGCCGGAGGAGCTGATC
TTCTACAAGCAGCTGATCAAGGAGGAGCTGAGCTCGGAGGCGGXX
>244_1; 70 1 465  LEN=465
ACCTCGTTGCTGCGGGAGCACGGCCGCGAGACCATGCAGTTCGGTGTCCCGGCGCTCTGC
TACACGCTTCAGAACCACCTGTGGTACTACGCGCTCTCCCACTTGAACCCTGTGGCAGCT
GCGCTCACGTCGCAAATGAAAGTCATCACGACAGCGATCGCCTCGGTTCTGATGCTCTCG
CGACGGCTCACACGCATGCAGTGGGCGTCGATCTGCGTGCTGGCGGCAGGTATGGTCGTG
ATTCAGCTGCATGACTCGGCGCCGTCGCCTGCCGCCGCGGCXGCGTGTGTGGCAGAGCAA
CGACTGGAACGACGCGCCGCCGCCGCCGTCTCTCGAGCGGCACGAGAACTCACTCGGGGG
CGCTGGCGCGATGCTGTTGTCGACGATACTCTCTGCGTATGCGGGCGTATTTCTCGAGCG
GCTTTTCAAGACAATCAAGCTGTCACTCTGGATGCAGTCGCTCCAGXX
>240; 365 1 1334  LEN=1334; minus strand
XXGCGCTGCCCTCCGCCTCTCGCGGCTGGCGTCGTCGCTTCTTCACTGGCACTCACTCCT
CCAGAGGTGTCGAACCAGCCGGAAGTGGCGGAGGTGCTCATGTTCTTCCGGGCGCACGTG
CCCAATCCCGACCCCGAGGCTCTGCCAAAGTTTGTGGAGACGTATGCTCGCAGTGCCACT
GGAGCTCTGATCGGACGAGTCGTGGCGGATCTGAATCAGATGATGGCGATGTACCTCCTC
CTCGAGAAGAGAGGCGAGTACTTCGGCACTTGGTCCTTCCAAGAGCCCATCTCCAAGCTT
TGGAGCAAAAAATACCTGCCGACGAACGCTGCTGACGCCTCCAACGAGCGCCGGCTGAAG
ACGGCACTTTCCGCTTTATGCTCCGACTCAAAGGAGCTCGCACGACATACCGTTAGGAAA
TGCGATCTGATGTGTGAGCACATGGCCGCGTGGCACTTGCTCGCTCAGCAGAAAGCGCTC
GCCTCGTTCATGCTAGGAGCGCGGGACTACATCCGTCAGAATGGACTCAAAGATAGCTAC
TTTGGCCGCGCCATGATGATTCGCAGCACTTTTGCCATCCCACATGCCGCCACAAAGGCG
AGTTTTCTGGCCATCGCGCAGGACTTCCTTAATCGTGATGAAGGAGCAACCTATGCGATA
TTCTCTATGATGAGCAACGAAGTAGTACTCGACGCCGCCAAGTTGGTGCTTGATAGCGGA
GCGCTGCATAGTCCAGTGTACACACCTCCGATGAGTAAAGAGGAGGAGGAGGAGCTAGAA
CAGAAGCTTCAGCAGCTTACGATTACCGAGGGGTCCTGCTGGGCTGAGGAGGAGCGAGAG
GAGGTGTTGAGACATGCTCGTGAGCAAGGGCTGAAGGGGGTGTCTGTCTCTTGCAATCGT
CTGAGTGACTTGGCGGATTTAGACCGTGAGGTTGGATACTATGAGACAAACGGAATGTGG
GCTACTCGCCTTGGCACGACACTTTCCAACAGGAAGGCGATCTCACGCGATGATGTCATC
GACGTGGGTGTGACTCACTTTCGTCGTCTCATTCGGCGGTGGATTGACACCGGGCCTCAG
ACGCTTGATGGCCTCTTCGAGCATGCACAAGAGGATGCGGAGGTAGCCCTCAAGTTGGCT
GACTCTCTTATGACAGGTGCTTATGGGGAAGGCGAAGGCGAGGAGCGGCGCGATCCAATG
CTGGCGTGCCAGTGGTACTACCACGCGGCGCAGATGGGCAATTTGGAGGCAATGATTGCT
GTTGCAAAAATCTGTGAGATCAAACTGCTTGGGACTGAATGGGAGGGGAAACGGAGGAGT
TTCCAAGCGAGCGACGXX
>20_1; 108 162 746  LEN=918
ATGGGGGATGAGGAGATGGAGGTCGAGACAGAGGAGAAGGGCGGCGACGGACAGCGCTTC
GTCGTGAAGAAATGGAACGCTGTGACCTTCTGGTCCTGGGACATTTGTACAGACACATGT
GCGATCTGCCGCAACAAGCTGTATGAGCCTTCCATCGAAGCTCAGGCCAACCCGGGGCTT
GCTGACGACGCCGGATACAGCATTGXCATGGGGCTGCTGCGGCCACGTGTTCCACCTGGA
CTGCATTTCGCGCTGGTTGAAAACTCGGTCAGTATGCCCGTTGTGCAACAGAGAGTGGGA
GTTTGCCAAAATCGAGAAGATAGCAACCTACGGGGATTCGAACTGCACGCCGTGCCAATC
TCACTCGTCATCCTCGCCTCGGTTATCTCGCGCGTCGCGCGTCGTGCTAGCGGCTTGCAA
TGGGAGATCCAGGTCCTCGCGGGGGACAGCACCTCGGCGCACATGCCCGACGGACAAGGT
TTCACAACCGCGAGGCAAATTTGGGCAAGTAGAGATGTGGGTGTGCTTTGTTTAGACCAC
CGTCTGAAGCGCTCGGCCGAACGCGACGGGCGCTGCACCTGCTAA
>265; 161 1 199  LEN=199
GAAGAAGCGGCGGCGGTGCATCTTCCGGATGATGCCACGGAGCAAGAAAAGCGTAGGGAG
CAGGAAGGCGAAGCGCAGGAGCGCGATCCCCATGATGGCGCCGGGGCGGATGACGAAGCT
GAACCAGAAGTACGCGACGTCGTACAAGCCGAAGACGGTGGAGAAGAAGAGCAGCAGCTC
GCACTGCTTCAGCAGCAGCXX
>248; 193 56 943  LEN=1016
ATGTCGATCATTGCTCAATGTGGGACCACGATCGACTGCCCGCCACGATATGACGCTGTC
AGTCGAATATTAGCAAGCGCCGCCGACTGGGATCCACACGACCCAGACTTTCATCTTGCT
CTGCGCGAGCGCCATGCGACTGTCAGCGCCGCATGCATTGATCGTCGATCAATTACGAGC
GTCCTCCCAAACGGTTCGTGGTGCTTATCGGCTCCTTTTCCAGGGACTTCCGGAAGACAT
TCAGGGGGCGTTGTTTCCCTGGGAAACGAGACACATATCCTTCCCAGATCCCATTACCCC
CCTGATCGAATCGTTGTAGCTGTTCTTCATGCGTTGCTGCATAACCGTATTCCGTCTCTG
GAAATGGATCGACCACAGAGTGTGAACGACTTTGGAGCTGGTGTTGGTCAGTATGGTCAC
GCCCTAAGAATGCTGGACCCTGGCGTCGATTGGCGCGGCTACGATGGTGCTGGTAACGTT
GAAAACTACACGAGCGGATTCGTGCGGTTCTTCGATCTGACGATGCCGTTGTCACTACCC
AAAGCAGACTGGCTGCTGTCATTGGAGGTTGGTGAGCATGTGCCACATCAATGGGAGTAC
ATGGTGCTGCGAAATCTTCACGTGCATCAACGTCGTGGCATTATTGTTTCTTGGGCAGCA
CTTGGCCAGCTCGGCACTGGTCATGTTAACAATCACAATCAATCTTATGTAAGAGATCGC
TTCCTGGAGCTTGGCTATGAACCGCACACCGAGCTTGAGCGCCTCTTGCACAACGGCGAT
TCACAACTGCTTCGTGCCGCGCCAGCATCCTTGCCGAGCTATGGCCAGATGCGGCGAAAC
ATTCTCGCGTTCATAAAGAAGAGGAGCCCGGAGGTTGAGCGCTCGTGG
>231; 215 1 1215  LEN=1501
GACGCCACTCCAGCCGAGAGGCCCACCACTTTGTCGAGAGCAAGGAGGAGCAGCAGGACC
CAGCAGCTCGCTGCCGTCAGACTAGCTTCTGCAGAGGCGGACGCTGGGGACACACAGGGT
GGGAGCGGTGCTTCTCGAGAATCCATCGAGGAGGAGGAACGGCAGCAGCTGCAGGCGCAG
CTGCGGCGGCAGAAGGAGGCGCAAGATCAACTGGAGCGTCAGAAGGCAGCGGAGTTAGAG
GCACTCGAGCGGAAGCAGGCGAAGGAGTTGGAGGAGCGGCAGAAAGCGGACGAGGAGCGC
AGGAGAAGGGAGCGAGAGGCGGCGGAGCGGCAAGAAGAGGAGGCGGAGCTGGCTCGAGAG
CGACTGAGGGTCGAGAGGGTTCTGCAGAAGCACGGCGTGCATCCGTCCTCGTGTCCGGCG
GCGCCTCGCGCGTCAGGCGCCAGTGCAGTTGGCTCGGGTGCCGACGATTGTGGGCACGAC
GAGGCAGACGAGTGGTTCTACGTGGACCACCTCGGAGAGAGGGCAGGCCCCGTGACCGCT
CTGCAAGTGCGGCGGATGACGGAGGAAGGCACACTCAGCGTCGACCACCTCGTCTGGGCG
ACGCACCTCCCCGAGTGGCGCTCGATACGACAGCTGGGGCTCCACCAAACCCACGCGAGC
GCCGCCGCCGCACCTCCCGCCGCGCCCCTCGCGACGCACCACAGCTTCAGCAGCTCGCCG
CGGAGGGCGCCGTCGCGTGCGGACGAGCGGCTGTCCTCCCAGCGAAAGAGCGAGGCTAGG
CCGACTACCCGAGAGGAGGAGGCGCTGCAGCAGCTGCGGGCGGAGCGGTCGGTCATCGAC
CTGGTCCGGTCGCACCACGTGAGCAGACTGGTGCTGGACGACCAGCACTTGGGCCTCTCG
ACAACCTTGGCGCCCGAGGAGCCCAAGCGCGCGCGGAGTTCGTTTGTGCGCGTGCCCTCG
GGCAAGCCCCGAGGGGCGGCGAAGGAACCTCGCAAGCTGCACAGCCGGCTGAAAGGGCAG
CCTGCTGCCGGCGAGAAGCTCGAGGACAGTGCTGTCAATGGCCATGGCGCGCATGGGAGC
AGCCAGGCCGTGGTGTTCACGACGGAAGACCTCCTTCTTCGTGGCGCGCAGCAGCCCCAT
CGACACAGCGTGCTGACGGTCGAGAGTCACGATGCGCAGGCGGCCATCGGCTCCACATTC
ACTGCATCCATATAG
>250_1; 32 1 216  LEN=216
TGCGTCGCGCCGACGGGCGACTCGGACGGCTTCACGCAGCGCTTCTACTACATCCTCGCC
GCCGGCTGCATCCCCGTCCGCGTCGACACCTACTACTCCGACTTCTCCTTCGGCCGCGTC
GCGTGGCCTTTCAAGCAGACCATCGAGTGGCGCCGCGCCGCGCTCCTCGTCCCGCCGCCC
CGCCTTCGCCGCGACGGCCTGCTGCCCATCCTACGT
>266; 15 1 198  LEN=198
XXCTCCTTGAGGTCCGCTGCTCGCAACCCGGACCACATAACTCCCTTCCCTCACCCCACG
CACTCCCCGCATCAGCTCCTCCGTCCGCCTCCCCCATCGCTGCGGATGGGAGAGCCACAC
TGTGTGGTGTGGGAGAATGCGACTCTTCACAACGCGACCAACGCGACCACCTCGGCCGAC
TCCGTGCTCTTCGAGCCGTCX
>215; 104 1 1635  LEN=1907
XCCGCCATGTGCCATCCGCGGCACGCACAGCCCTTCCCCTGGCCGCGGGTGCTCATCCTT
CTGCTGGTCAACGTCAGCGAGCCACTCGCCATCACCCTGTGCTTCCCGATCGCCCCCTTC
ATGGTCGCCGACTGGGTCCACCCGGACTCCGTCGGCGTGTGGGCTGGCGCGCTCGCCTCT
GTCTACTCATTCGCCGGCATCCCGTCGAATGTGGCGTGGGGATGGCTGAGCGACCGCGCG
GGGCGTCGCGCCACGCTGACCGTGATGGTCGTCGGCACCGCGCTCATGCTCGTCGGCTTC
GGCCTCTCCGGCTCCCTCGTCGAGGCGATCTTCTGGCGCACCTGCGGCGGCATCTTCTCC
GGCATCGGCGGCGTCTGCCGCGCCGCGCTCGCCGAGGTCACCACCGCGTCGCAGCGGGGG
CGCGCCTTCAGTCTGCTCGGCTGGACGTGGTCGATCGGACTGTTCGTCGGCCCGATGATC
GGAGGGCTGCTGTCGCGGCCGGCGGACTCGGTGCCCGCGCTCCGCGGCGGGCTGCTCGAG
TCGCGGCCGTACCTCCTGCCGTGCGTCGCCTCCACCCTCTTCTGCGCCGGCGGCGTCCTC
GCCCTCTGCTCGCTCAGAGAGTCGCCTCCCGCCGCGCCCGCCGCGCCCGCCGCCGCCTCC
GCCGACGTGGGGCACGCGAAGGCGGAGGAGGGGGCGGTGGAGGAGGGCGGCGCGCCGGCG
GATGGCGCGCCGCGCCCCGACGACGGCGAGGTCCTCCTCCGCTCGCACGTGAGGAAGCGG
CGGTGCTGCCGCAAACTCTGCCGCGGCGGGCCGAGCTGTGTGCTGCTCTGCTCGCGGCTG
TACATGCTGGTGTACGTACAGGGGCTGGTGTACCTCGCGGTCACCGGCATGAGCGAGCTC
TTCCCGCTGCTCTGCGAGCGCGCCGCGCGCGACGGAGGGCTGGGGCTGCGCCCGGCGGCC
ATTGGCGCCGCGCTCGTCCCTCTCAGCCTCACGCTCCTCGTCACGCCGCTGCTCTACCCG
CACATCGAGGCGAAAGTCGGCCACTACGGCTGCTTCCGCCTCGGCGCGACGCTGCTCGTG
TGCGCGACCCTCCTCATGTCGCTGCTCCCCCTCCTCCGCTCTCACTCGAAGGCGCTCTTG
TGGGTGGGCATCTGTACACTCGGCGTACTGCGGGGCGGCACGGGGCCGCTCATCTTCTGC
TCGACCTCAGTCATCTTCAACAACATGCTTGTCTCTGATATGGGCTATTGGAACGGCTTG
TCAAGCAGCTGCAGCGCCCTCTGCCGAGGGCTCGCGCCCGTCGTGTTCGGATCGATCTTC
GCCTTCGTGCAAACCACACGCGCGCCCTTCCCGTTCGATGGCCACCTGCCCTTCCTCCTC
ATCGTAGTCGTCATCGTACTGCTTGTGATCCTCGTTGGCCGAGACCCCAACCAAACAAGC
ACGCGCTCCTTGAAGCAAAGCGGGACTCGCCAGCCTTCCATACCTTCATCGTCTGCTCGC
CAGGCTCTGGAGCTGGAGCAACTACAGAACACTGATGCCGTGCTTAGCATGATTGCACAC
TTGGCCCTTCAAATTCTTCTAGATGCAGCAGTCGCTGCAGTCCGAACTATGGGCGCCTCA
GCCTGCAGGCTGTAA
>271; 54 1 359  LEN=422; minus strand
XCGGAGCGGGTGGCGACGGGGAGCTATGACGAGAGAGTGCGCTTGTGGGACAGCCGCCTG
CTGCGGCAGCCTCTGGAGGAGATGAGCTGTGGCGGTGGTGTTTGGAGGCTCAAGTGGCAC
CCTACACGGAGCGAGTTGCTTCTTGCCGCGTGTATGCACGCGGGGTTCTGTGTCATCAGC
TCGCCTTGCGATGGCGGGATGCATGTTGTGGCGGAGTATACAGCTCACGGCACAGGCGCC
GCGCTCGCCTATGGGGCAGACTGGTCGCATGCCACCACTTCCGCACAAGGTGGCCTTGCT
GCCGCGACGGCTTCATTTTATGACAAGTTGTTGCACACCTGGGAGCTATGTGGCTTGTAG
>259; 227 1 655  LEN=746
XXCGAGGACGACGGCGGCCGATCGCTCGACGAGCCACGTTCGGTGCACCTTCCCAAGGCA
GCATACAGCAATGCAGGGTATGCCTCCTTCCTATCGAAGGTGATGGACACAGGCCGCGCG
CCGCCCGTCGCCGTGGAGTTTGACAGCGATGAGCTCATGGTGGATGAAGAGCTCCCACGT
GCGCACGCGGCTGAAGCTGACCCTGTCGAGGCGGAGGCCGCTGTTCTCGACGAGATGGTC
AACGTTCGATCTCAGTGGGTGCTGCGTGAGGAGTCACGCATTCGTCAGTTGGAGGCTGTG
GAAGAGGACATTGGCACTTCCGCAGCGATCGAGGTCGGTGGAGTTGCCAGGCTCGCGCCG
TGGAGCAACGAGGAAACACAGCGATCGGAGGCCGAGGCGGAATGGGACGCCCTGACCTCG
TTCAACGAAGCTGCGCATGCGTCAGGCCATGGTATGATGGCCGCCAGCGAATCTGGCGAT
GAGACAGCAAGGACGGAAGCCCCACTACATTCAGAATGTGGAAGGCCAAAGCAGACAGAG
TACTCTTCAGCCGACGAAACCACAACCGATGACGAGAGCGATAACCCACGAGAGCAGCTT
CGTGCTCAAGCTGTGCCACATGACAGCGATTCTGATGGTCAGGTCGAGTTTGGGTGA
>197; 298 212 1669  LEN=2035; minus strand
ATGGACGTGCTACCCTCCGATCTCCTCCCATCGTTGCTTGCACACCTACCAGCGGAGGAA
GTGCCGCGTCTTGCCACGCTGGGACACTCGTGGAACCGAGCCACAAACGACAACACGTTA
TGGCGATCTCTCGCGCGTGCCGCGTTCGGTGAGAGGTCCACTGCAGATGCCACTCAATGT
AAGCTCCTCTTCCAGCGAGAGGCGTGGACGAGAGCCAACCTGCGGTCACCCGCTCCGAAC
ATTCGTATCCACGTGATCGACGTGGACGCGCCGGCAGCCTGGTTCCCCACAGCGCTCGCT
CACTCGGTGGTCGACGGCTCGGAAGTCACCGCTTGCGGCGGGACCGACGGCACCATCTTC
CTCATCTCCACGCCGACGCATCAGGTTTCGCGCGTCCTACGTGGGCACACCGCCTCCATC
ACCGCCCTCATCATCGACGAGAAGCGCCAGCTGCTATATAGCGGCTCTTGGGACAAGACC
ATCCGCATCTGGGACCTCTCCTCCGGCAACTGCACCCGCCACTGGCAAGCGGGCGCGCGC
GCGGTCATGTGCCTCTCGCTACGGCAGCACGCCCCCTCTGGCGACGTCACGCTCGTCTCT
GGCGGCGGCGATGGGCGTGTGAGCTTCTGGCTTGTCGGCGACGCTCCCGCCCAGGTGCTC
GCACAGCCGCTGCGGGTGTGCAGCGGGCGCGACTGGCCGGTGATGTCTCTTTCCTACCCG
CATCTGCCGGCCGAAGGCCTCGAGAGCGTGGATGCTGCCTACGCGGATGGGAGCGTGCGG
CGGTGGGAGTGCGCAAGCGAGACGCTCGCGCTGGGGGCGCAGGAGCTGGCACCGGTGCTC
GAAGACGAGGTGGAGCCCGCGGCGGCGAGGTCGCGTGGGCCGCTGGAGCAGCAGCCAGCG
ACGGTCGCGCTCGTGCTGCTGCGGGAGGCACTTGTCGTCGCGAGCCGATCGGACGTTCGA
TGCCGCCCACGCGGCTTTGTCAGCTCTGTCGGCTCTGCCTCGGGCGGTGGTGGGACGGGT
GACGCCGCTGCATGGGAGTGGAATGCGAGCCTGCACATGGGGACCATCACATGCCTCGTC
GCCGACGAGCGGCGGGTCGTCGTAGGCGGTCTTGCCAAACGAGAGCCTGCGACTGCGCCG
ATCGTTGGGGTGCTTGCCATGCTCAGTCGCGACGGCAAACTGTTGCACATGGTCTCCCTC
GACTCACCGCCCATGACGATGCTTCTGTGCGAGCCGCGAGTGCTTGTCGGCGGCAAAGAT
GGGATCATCAGGTGTCTCGACTACTATGCTGACGTCGCGCCGGTAAACATCAAGAACACC
GTCACGAAATCTCGCGTTTGGAGTGCAGTGCACTTTCTCCGAACACCGACTCCCAAGGGC
ATTTTATCGTTATCACTTATGGTGCTCTTCTTCGCCATTTTCGCGATGCTTCCATGGTCT
GGTCTCGCTGCTTCATGA
>278; 33 1 297  LEN=297; minus strand
AGGGAGGATGTCGAGGCGGGCTTGCTTTCGCCGAAGAAGCGTAGGATCTCGCCAAGAGCA
CGCGAGGACCTCGCCTGTGTCGGGCTCATCCTTGTTTCTGGAGTTTTCGGCCTCATCTTT
GGCGACCTGCTCTGGTCAATGGTCAACAAGCCGATGGAGATGAAGCGTGCACATAACGAA
GGCAAGGCTGGCCTGCTCTCTTTCTTCGCGTTCGGGGACAGCTCCGCAACTCCCGATGAC
CTATTCCCACCGTCGTCACCCTCCGAATCGCCTCTGCCCCCATCCCCCCCTTCCCTT
>235; 137 226 1092  LEN=1325
ATGCTGTGTTCTGCCTCTATTCAGCTCGTCTCGACGCTTCTGTACGTGATCGGCGCCCTA
GCCATGTCGACTGACGAGTCGCTGGTGCGGACATTTGCCTGGGCTTCGTTCGAGCTTTGG
TCGAGCGAGCTGAACGTGACAGGCAGCGTACAGCTCGGGATCCAATCTCGAGTAGTCTCG
CTTCGCGGCGTCGCTTTCAACGGCAGCCACTTCGTGCTAGATCCGGCCGGTGTGATTCAC
AACACTGTGCGGTGGGATAACACGTCATGCTTTCAATATACAAGCGCGCCGAGCGCGCTG
GTGGAAGCATGCAGCGCTTGCCGGCACTCAATGCACGCCTCGGTATCTTTCATCTTGCTG
TCGATCATCGCTCAAGTGCCGACGATTTCAACGAACCTACAGCGCACAACACCCTATGCT
GACGTCAACTGCCAAAAGTTCATGGGGATTGCAACGGGCCTATGCGGGTTGTTCACTGGG
CTGATGACACTTCGTAGTTTCGGCTACGACTGCTGGCGCTCGGTTCCCAATGTTACAACA
TTGGGGCCGTACAAATTCTCCTTCACTGGCAAAGGTGGTACCGGGTTTTTCCTCTTCCTG
GTAGGAATATGCCTGAAGATCACAGATGTGCTTGCGCACCTGCTTCTCCCAACACCAGCA
CCTAAACGGCAACCTGTTGAGCCAGGCCTTTCATTCTCAGCATATTTGCAGCGGTGTCCT
GAAATTACTGTATTCGGCGCTCCCGTGGAAAGTCAGCGCGGCACCCTTGACGATGGTACT
GGTACTTCGGCACCTCCACTTGAAGCTTTGCCACCGCCGTCAACTTCGAACAATCCGTGT
AGTAGCGTCTCCACAGGTGTCAACTGA
>217; 705 1 3115  LEN=3565
XXGACCGGCGATGGACGAGGGAGTGGCCATGACGCGTCCGCAGCACAACGCGAGGTGCAG
AAGCGCGATAAGAACGGGCTTCCTCTCAACTACGGCCCCTTCCGCAATGGGTACTATGTG
GGCCACGAGCGCAAGCCGAGCGCAACGCCCGAGTCTACCGGGCTCGGCGCCGCGCACGCG
GAGAAGATCAGCAGCTTGCTCAATGACGCCGCGGCGAGCGGCGGCACCTCACGGCAAGCT
GCGGAAGGCAGCGCGAAGGGTGCGCCACAAGAGGGCGCGGTGGTGGAGACGCTTGCGGAC
GCCTACAAGGAGGCGGTCTCCCTCTCGACCACGCCGCCGCCCGTCGTTGCGGAGGGGGCT
GGGGGGGAAAGGCGTGGAAAGCAACGCAGTAGAGCCCCCCGGCGGCGTGAACCTGCGGCG
GAGTGGCAGCGCGAGGAGAGCGCTCGGCTAGCGGCGGCGCAGCGAGAGCTCGAGGCGGCG
CCGCAGCACCAGGAGATGCGGTCGGCGCGGCAATCGCTCCCGGCGTTCACGAAGCGGGCC
GCGTTGCTGCAGGCGCTGGCGGACTCGGAGGCACTTGTCGTGTGCGGGGAGACAGGCTGC
GGCAAGTCGACGCAGGTGCCGCAGTATATCCTCGAGGAGGCCATCGCCCTTGGGGAGGGC
AGCGCGTGCACAGTCCTCATCGCTCAGCCGCGGCGAGTGGCGGCCGTGTCGCTCGCTGAG
CGCGTGGCGGCCGAGCGAGGCGAGGGCGTGGGGAAGAGCGTGGGCTACTCGATACGCCAC
GAGGCGAAGCAGGCACAGTCCACCCGTCTGCTCTTCTGCACCACGGGTGTCATCCTGCGC
CGACTGCAGGACGACCCTCTGCTCACTGCGGTCAGCCACGTCGTCGTCGATGAGGCGCAC
GAGCGCACCGCGGACGGCGACTTCCTGCTGATGGTCCTCCGCCGCGCGCTCGCGCGGCGC
AACGACCCGCAGGAGGCACACGCGCCGCTCAAGGTCATCTTGATGAGCGCGACGATCGAC
GCCGCGCTGTTCGGCGGCTACTTCGACGGCGCCGCGGAGCTGTACATCCCGGGGCGCACG
TTCGCCGTCACTCCTCTGTTTCTGGAGGATGCACTAGAGCTTACGGCCCACAAGGTGAAG
ACGAACGCCGACTGGGCCAAGAGACAGCCGAGAGAGGGGCCCGTGGCGACGCTGGCCTCC
ACTGGGGCGGGAGTGGAGGCGGCGGATGACGAAGCCCTCACGGTGCAGCAGCTACGGGAT
CGGTACCCACTCCATTCGTCGGCGACCGCGCAGGCCCTCTCGCAGCTCTCCCACAGCGCG
ATAAATTTCGAGCTCCTCGCGCAATGCGTCACGGCGCTTCTACGTCATGACGCGACCTCT
CTTGCGCAGTTCGTCGCCAAGCACCGGCCGCCGCAGGACAGTTCGCAGCCTGCCGACGAA
GAGCTTCGCATCGACGCATCTGACGGGTACGCGTACAGCTTCGCGGAGTTCGTCGAGTTC
TACGGGGGACTGGCCGAAGGAGGGAAAGTATGGGAAAGCTCGCAGCGATGTGTTCTCAAA
CCGAAGGCGGCGCCTCCCTCCGCCCCGAAAGCCAAGCGAGGAGCCTCCGTCGAGGGCAAT
GATGGAGGGGCGATCCTGGTGTTCTTGCCAGGGATCAAGGAGATCACTACGCTCTACGAC
ATGCTCAAGACGAGCGAAGGAATCGATGTCCGCTGGCTTCTGCCGCTGCATTCCACGGTT
CCTGCGGAGCAGCAGATGCGCGCTTTCCAACGGCCACCTCAAGGCGTGCGGAAAGTAGTG
CTCGCCACCAATATCGCCGAGACCTCCATCACAATTGACGACGTCTCCTTCGTCGTCGAC
TGCGCGCGGCTCAAGGAGAACCGCTTCGATCCGCTGCGCCGCATGGAGTCACTCGTCGAA
GACTTCTGCTCGCGGGCCAACCTGCTGCAGCGGCGAGGGCGCGCTGGCCGCGTGAGGGAT
GGCTTCTGCATCCATCTTCTTACCTCGCATCGCTACGCAACTCGACCGGCGCAGCAGACG
CCCGAGCTGCAGCGCGTGCCTCTCGAGCACGTCGTCTTGCGCGCCAAGGTGCTCTACCCA
GACGCTGCCGCGCACGAGGTGCTCTCGGAGCTGCCCGAGCCGCCGAGCAGCAAGGCGGTG
CGCGCCGCCCTCTCGGTCCTCACGTCGCTCGGCGCCATTGAGCGCGGCGTGGCGCGCGGC
GTGCCGACCGAGGCGCTGACTGCGCTGGGCGAGCACCTCGCGCTGCTGCCTGTCGACGTG
CGCATCGGCAAGCTGCTGCTTCTCGGCGCGGTGCTGGGGTGCGGCGACGCCGCCGCCGCG
CTCGCCGCCGCCCTCTCTGTCCGTTCGCCCTTCTCCGCTCCGTTTGGCATGCGCAGCTCG
GCCGACGAGTCAAAGGCCAACTGGGCGATCGGCGGCTCCGATCATATCGCAGTACTCCGC
GCCTTTCTCGCGTGGGAGGCGATGCCGCGCGAGCGTGAGCGGCGCGAGTTCTGTCAGGAG
CACTTCTTAGCTTGGCGCACCCTCGAGTCGATCGCAGAGGTGAAGAAAGAGCTGAACCAA
TTGCTCTCCGAAATCGGCTTCATCAAACGCGGTGGCAACAGCGGAGCAAGTGCGCCGCCA
TTCGACGCCGAGATGCTGAAAGCCATCCTCGTCGGGGCAATGTGGCCGAAGGTAGCCAAA
ATCGAATTGCCTCTGCTGCAGAATTCCGGAAAGGGTCGCGGTAAGGGCGGCAAAGGAGGC
GGCGGCAAAGGTGGCGGAAAAGGCGCTAGTAGAGGCGGGGGTGGCTTCGCGGAGCCTAAA
CTCAAGGTCAAAGATGACACGGGCGTCAGCGAAGCCACACTGCACCCGTCATGTGTCTAT
GCCCAGCCGACATCGAAGCTACCACGTAGCGGACTGCTTGTTTATGGGGAGCTCGTAAAG
ACCTCCGCCCTTTACATACGTGACGTGACAGCTGTCTCGCCGACGGCCGTCATGCTGTTC
GGAGGACGCTTATCTGTGGACCCCAAGGTGTTGCTCGTAGAGCTGCTCATAGTTCACGAT
ATCTTGGCTATGTTCAATTTTGCCAGTCGCTGCCCTTCTCCTATTGCGGCTGACTAG
>257; 161 1 884  LEN=1381; minus strand
XTCGCAGCGAAAATTCGCAGCGCGATGAGGGCAAACCATCTACGAATGTGGCTGAGTCTC
ATACTGGCAGTTGTTGCTAATGCCGACGTGGAAGCAGCCCGGAGGGCCTCGCAGAGAGGC
TGTGCCGCACCGCAGATGAGAGAAATCGCACGTTGGCGCGACCTGCGTCATATGCCGCCG
CCTGTCGGCCTAGAGGCTGCACTTACAAAGCTGCAACGCGTGGCAGAGAGCAGATGGCAG
TCCGGGATGACAGATCGCAATGGTAGGCGGGATCCAATTCTTGGCTCCTCGCGCTTCAAT
CCTGCAGCTCTTGATTACTACTTCAGAACAGCAAATCAATCTGACATATCCACCATCTGC
GAAGTCGGCTACAACTGGGGTGCTTCAGCACTTGTCTGGCTGCATGCAAATACGCGTGCG
CGCGTGTTCACTTTTGATCTGGCTGAACGTCCGTACACAAACGCCACTCTGGATTGGCTC
AATTCACAGTATAACGGGCGCCTGACAATGATTGCTGGTGACTCTGATCGCACAATACCT
TGGTTCGCAAATTCTCACGCGGCAGTTTTATCGTGCGACTTGGTGTTCGTCGATGGCGCA
CACTCCTATGCTGGCGAACTTTCCAACATTCTGAACTTTCAAAGATTGGCGCGATGCACT
GGTTCTCATTACATCATGGACGATTGCTCCTGCACTGAGAGCAAGCTGCCGACGACAATG
GCGTTTGAAGAGGCGGTTCGCAGAAGTGCTCTCAAGCCAGTGAAGGCGCACAAGACTGTT
GAACTGTCCAAGGCATCACAGCAATTTAAGGCTCAGCAGGAGCAGCACTCTTTTTGCGCT
GGCATTATGTATGCTCATGCAGATCGAGGTTGCGCCTTGGCGTGA
>245; 94 1 241  LEN=640; minus strand
XXCTACACGGAGGAGCAGCAGGCCCGCCTGCGCGTCACTGAAGACGGCAAGCCGCTCGAC
CAGCCGGCGCCGGAGCGCCTCATGCCCGGACAGAACGGGGGAGGGATCGGCCCCGCGTGG
ACGCGCGGGGAGATCGAGAAGCCAGCGGGCACGAAGGACATGGGCGGGTGGACGGCGGCC
TTCTACACGGAGGAGCAGCAGGCCCGCCTGCGCGTCACCGAAGACGGCAAGCCGCTCGCG
TGA
>256; 217 1 455  LEN=731; minus strand
XCAAAGGCCATGGCGCCAGCACTTCCGAAGCTGGACGTGGATGCACTGGAGGACGCTCTA
CGGGCTGCCAAGGCGACGGGCAAAGTCGACCCCAAAGTGATCGCCAAGGCAGAGGCCAAG
CTGGAGCAAGCGAGAAAGCGCCGAGACGTGATCGAGTTGGGGCCGAAGCGCGAGGCGGCA
GAGAAGGCCTTGCGAGAGATCATGGCCACGGCTCCGTTTGATCTGAATGCTATGAAGAAC
GCGATCACTGAGGCAGAGGAGCAGAAAGTCAGCCCAGGACTCCTTGAAGCCGCAAAGGCA
AAGTGCGCCGAGCAAGAGCTCACAGAAGCCATGGAAAGAGGGGTGGAGGAACGAGAACGC
CTTCAGAAGGCGTTGGATGCTGCCAAGGCCGCAGGGGTGAATGATTCAGTGATCAGGGGG
GCGGAGAGGCGGCTTTCCGCTGCGTGGAGTGTGTGA
>222; 41 1 1688  LEN=1834
XXCCCCGCCGCCGCTTCCACGTGGCAGCGCGTGGGATCACCCAGCAGCAAGGGTCGCCGC
TCCACACGGCCGAATAGTCGACTACCGTCCGGCCGGGCCTCAATCGCCGGTGXCGTCGCC
GCCGTTCACGGGCGCTCGGCTGCCTCTGCCTCCAGTCGAGTGAGCCTCGGCCACTGCGTG
TGCTTGTGTCTACCCACGGCTAGCCGCGTGTGCGTCGTCTCCGCCTTCCGATGCCGTCCT
GCGATTCGTCGACGGAGATCGGCTCGCATGAGTTCTACGAACACGGCTGCAGCTATGGCA
GXGGCGGAGGCGATGGATGTGCTCCGCGAGCTCTCGGCCGCCGCAGATGACGACCGCGGC
GTCCTCGTGCCGCGAGAGGTGCGGCGACGCGCGACGATACGGAGGGTTCGACTGCTAGGC
CTCTGCTGCTCCTGCCTGCTCCTCTTCCCGACGTTCGGCACGATCATCTGCATCACCTCG
TACATGGCGGGCTCACGCAACCCTGTGCTGCTGATGACGATGGGGCTCGTGCTCCCGAGG
TACACCTACTACATCGAGAACATGGGGCTGCTGGCCGCGGTGGTGCGCCTCGTCGACCCA
CGGGCTGCGGCGAGTCACGCGCGAGCGAGCGCCTACTACCATCGGCAACGACCGATCTTT
GAGGCGGCAGCGAAGAGCTGGGTGCTGCACCCTTACTTCGCGGAGCAGGGCACCGCGCCG
GAGTTCCAGCGCATGGAGTCCACCTTGTACGACACGGTGATCGGTCGACTGCGAGTGATG
GGCGCGCAGCTTCGAGCCCTCGGCCGCGACGACTTCCGCATCGAGAAAGACAAGTGCAAG
ATGTACAGCTTCTTCCAGCGCAACCGGCTGCCCACCGTGCACGTCTTGAACGTCTGGTAC
ACACACAGCGAGTTCCTCGATCAGATGTACTCTGGAGTGGCATTCCAGAACACGTCTCAC
TGGCCTGTGTTTATCAAGTTCTGTCATTTAACACAGGGCTCGATGCTTTCCACTCGGCGC
ATCAAGAGCAATGAGTACCTCCATCAAAACTGGAAAGAGATAGTGGCATGGGTGGACTCG
AAATGGAATCTGCATGCCGACGACATCACGAGGCCATGGCGAGAGTACTCGAATGAGCTG
ACCGACTTTGTACCTCCAGGGGTGCTGGTTCAGCTACCGGCGAACCTGAGCTACAACCCG
GTTCGGAAGAAGTGGGGCGTGGTCGAGGTCAAGGTCGAGGTGGTGTGGGGCAGAGCATAC
CTGGGAGCATTGCTGCCTGACGATGACTCAACCGAGTTTCCGGTGGTCATGCGTGGTTCG
AACGACACCGATGGAGTGATCGAGGTGTTCGACTCGTATTTCTCTGTAGTGATACATCGA
GGCGTGCCACTCTCACCAGACGTTTGGTATGCTTGGGTGCTTGAGCCCGGCTATTTGAAC
TGCGCCTGGAAACTAGCAGAGCGCTCCGCCGCGATCATGCGTGCCGACCAGGTTCGCATC
GATATATTCATTACAGAAGGACAACCGGACAACTGCTTAATAAACGAGGACTCACTATCG
TCTGGACAGAACTATGGACCGCACACGCACTTTCTCAATCTGATTTGGTTAGAGCCATGG
GTTCACAAGTGGTTCAAAACAGCCAAGCTCACTGCTCCATACACGCCTGTCTACGATCAA
ATTATCCGGTGA
>280; 16 1 369  LEN=608; minus strand
XGCGCGGCAGCGACGCTCTATCACGACATGGACTACGAGGAGCTTCCCAGTTATGACGAC
ATGTGCAAGCCGGCTGGACCCACGTACAGTGCGCGGCCTGTGCACTACAGGTATCATCGC
AAGCGACTGCAGACTGCATCGAAACTCTCGACTTCAATGCGATCTGTCATTGCTCCTAGT
CGCCCAGACATGGCGCTCGAGCAGGGGTCGGAACACGATGATGGTCAATCATGCCTCATG
ATCGACTTCTCCCATGAAGTTGCAGCCTTGTATGCGACGGCTGCGTGCGACTCAGAGCTG
GGTTCCCCAGGTTCCCAGATTCTACGGGCGGTGGCGCGCTGTAGGCGCGGTGCCGCTTTC
GAACTATAG
>293; 50 1 440  LEN=440; minus strand
XTCAAGGCGCTCTCCAACCAGAAGTTCGGCGACTTCCAGCGGCAGTTCGGGCGCGAACGG
GTGGGCCTGCTCACGGGCGACGTGACGATCCGCCGCGACGCGCAGGTTCTGGTGATGACC
ACCGAAGTCTTCCGCAACATGCTGCTCCAGGAGGACGCTTCGTCGCGGCTGGCGAATGTC
TCTGCGGTCGTCCTCGACGAGTTCCACTACATGAACGACCCCTCGAGAGGCACGGTGTGG
GAGGAGTGCTGCATCCTCACGCCATCCTACATCCGGATCATTGCGCTATCCGCCACCATG
TCCAACGCGAAGCAGATCGTGTCATGGCTCTCCGAGATACATGGCGAGACCACACTCGTC
GCCTCTGAGTATCGGCCAGTGCCGCTGCGTTACTACTTCGCGGATAACTTAGGCGTGCTT
CCGCTCTTCTCGAAGCCTGGC
>56_1; 178 376 826  LEN=826
ATGGAAACGGATGAATGGCTCAGTAGGGCTGCGAATGGCGGTGGCGGCCAACTGCCGCAA
GTCCTTCCGGAGCACTTGGTTATGGCGTGGCGGTTACGAGGAGAGCAAGGGCTTCGAGCC
TTCGTTGAGGCCAACCTTCGCACGCCGCGAGCAGAGAAGCTTTGCGAGGGAGAGCAGGAT
CATGAGGAGGAGGAGCATCGCCAGGATAAAGCCCGCGCCGAGGGCGATGTACAATCTCGC
GTCAAGCTGCTCGCACCCTGCGCCCGCAAAGCCGAAGTCGCAGCTGCAGCACGGCGTGGA
GGAGAGGTTGGCGTTCCCCGCGCCACACTCCTTCCAGTCGGAGGTGCAGCCGCCGTGGCC
CGAGCACGTGAGGCGGCCGCTGCCGTCGGCAGTCGTCTGGCTGCCGTGCATCCAGTCGAG
CAGCAGCCCGCCGCCGCCGCTGCCCAGCTT
>56_2; 425 1 1495  LEN=1495; minus strand
XXCAGATCTCCAATGGGGAGGAATCGCCTCGCCCCCCTCGGCCTCGCCCTTCTCGCCACA
TGGCTGGCGGCGGCGGAGGGCAAGCGTGCTCAGGTGGTCGGGCGGCAGCTCATTCTCGAG
GGCAAGCCAACCATGCTGCGTGGCGTCTGCTACTCCCCCGTCCCCATCAACCAATCCGTT
TACTTCTCGCCGTACGGCGACTACTTCACGTCAGACTACAGCTTCATCTGGCTGCGGGAC
CTCCCGCTGATCAAGGCCATGGGCGCGAACGTTCTGCGCGTTTATGGCTGGCTGCTTGAG
AACGACCACTCCGACTTCCTGGACGCCGTCGCAGCCAACGGCCTTTACTTGATGGCGACC
TTCTACATGGGCGACGCCACCGAGGCGCCCGTGCAGACAGCGGCGCAGCGGCAGAAGGTC
ATCTCCGACTTCAGGAACCAAGTGGCGCAGTACTCCACCCACCCCGCGCTGCTCATCTGG
AGCTTCGGCAACGAGCTCAACGGCGTGTGGAACGGCTTCCTGCAGCAGTTCTCGCGGTCG
GACGACATGGGGCCAGGGTCGCAGGGCACACGGTGCGCGTGGGACGAGCGGTACGACGAC
CTGGGTGGCTGCTGGATCCACAAGGGCAAGCTGCCGCCGCCGGGCTCCGCCTGCTACAAC
TCCTCCGGCTGCGTCTACTCGCGCCTCTTCTCCTTCATCAACGACGCGGCGATCGCCGCC
AAGGAGGTGGCCGACGTGCTCGTCGTCTCTGCCTTCGCTGACGTCGACGGCCTCTACGAC
AAGGTGGCGCGGGCGGGTCAGTTTGCACCGCATCTGGACGCGTGGACCGCGCAGGTGTAC
CGCGGCAAAAGCTTTGGTGACTTTTTCCAGGCGATGGGCAATGCGACGGACAAGCCAGTG
TTGCTCACAGAGTATGGCGTCGACGCGTACCACGACGCGTGCGGCTCCAACTTGGAGGAC
CCGTGCTACAACACACTCGGCGACAGCTCCGCGTCCTACGAGGACGGCGAGGCGCAGGCG
GCCTACGCGCTCGCCCTCACAGGCGAGATCGCCTCGCACGGCTCTGACTTGAAGGGGTGC
GAGCACGCGCGCCAAGGCTGGGAGCAGTGCACCGCCATCGGCGGCTTCCTCATGTCTTGG
GTCGACGAGTTCTGGAAGGGCGCCAAGGCGCAGGCCTCGTGCGAGCCCACCATCTCCGAC
CCCGACTTCTCGCCGAAGAACTGCAAAGTGAAGGCGCACGTCACCTGCGGCAACTGGGAC
GCCAGCTACCACGACATCTGCGGTTACCAGCTGGACGCGGCGCCCGACCGCTACGTGAAC
GAGGAGTGGTTCGGCATCACCTCACCGACGCACTGCAGCGGCGCGATCAACTCGCTGCGG
CCGCGCCCCGTCTACTGGCGGATGCGCGAGCTGTGGAGTGGCGAGAAGAACGACACCGCG
GCCGCCGCGGCGCTCTTCGGCGACTGCGAGGCGCTCTTCACCGAGCAGTGCGTCAAG
>297; 113 155 317  LEN=317
ATGACAGGAACAGCGTCGAACATGGCXTCCACCGCCATTGCCACATCGCGGCTCGAACTC
AACCAAAGAGACGAGCATGCCTCCCCCACCTTCGGTACCAGCTCCTCTACGCAGCTCGAA
TTCAATCAGCAGAGCAAGCATGCCACCTCCTCCGCCTCCGCTTCX
>290; 242 1 501  LEN=625; minus strand
CCATCCACGTCCGACGGACCGACGATCACCGAGAAGATCAAAGCCAGACGCGCCTCAGGA
GGCGCCGAGGCTTGGGATGACTTCAAGGCACGTATCGCCTCGAAGCAGAAAGAAGAGTTT
GCAGCGGAGAATGTGGAGGTTGTGATGAGCGCACAGCACCGGGCCGTCCTCGATCGCGAG
CGGGAGATGCGATTAGCGGGACTCCGGCCGCCGGAAGACAGCGACTCCAGAGCGAAGCCC
TCAAAGAGGGAGAAGGAGAAGCACAAGCGGAAGCGGAAGTCATCTGAAAGTGATCGACAC
AAGGACAAGAAGCACAAGCACAAGGCTGACAAGAAGCGACGAAAGAAAGAGAGGAAGAGC
GAGCGTGCAGGCGGCGGGAAGGGGGGGGATAGCGAGTCCAGCAGCAGCGGTTCGGACGAA
GCAGCAGCCCCATCTCCGACGAAGAGTGTCACGCTTGAGGCGCAGCCTTCTTCTGCTGCC
CTCGCGCAGCAAGGCGAGTAG
>292; 122 1 530  LEN=530
XGCGCCCTTCTCGCCGCGGGGCTGGTGACGCGCTTCGCCCTGCTCTCGTACCCGCGGCAG
GTGGTGTGGGACGAGTATCACTTCGGCAAGTTCGTCAACGGGTACATCCACGGCGAGTAC
TTCTTCGACATCCACCCGCCCCTCGGCAAACTTCTGCTCGCCGCGACTGCCAGCGCGGGA
GGGTACGATGGACGGCAGTCGTGGGACAAGATCGGGCTCGACATCGCGCCGGACGTCCAG
CTCTACGCCCTCCGCTTCCTCCCGGCGTTGCAGGGCGCCGTCATCCCGTGGCTTCTCTTC
GCGACAGGCCGCGCGATGGACCTCTCGCTCCCCGCGGCGCTCCTGCCGGCGGTGGCGGCG
CTGTTAGACCTCTGCTTCCTGGTGGAGTCGCGGCTGGTGCTGACCGACGTCACGCTCCTC
CTCGGCATCATCCTGCAGCTCTACGGCGCCTTCTCCTCCGACGCCCACGCCCCCCTCTCC
CGCGGCTGGCTCACCGCCACCACACTGAGCGGCGTCGGCATCTCCCTCGCC
>206; 1115 1 3403  LEN=4006; minus strand
XXTTTGGAGGCGGGAGCCGAGGGGGGACGCGGGACGGGCGACTGCGGCGACGAGACAGCG
ATACAGATGGCGGACCCTTACGAGCAAATGGTGGTGGCCCTGATGTCTCCTGACAACAAC
ATGCGCAACCAAGCGGAGGCGGCTTTCAATCAGGCCAAGGGCAACCCGGACCAGCTGGTG
ACTGCGTTGATCACGCTGCTGCGAACGAATGCCAACGAGCAGGTTCGCCAGCTCTGCGCG
GTGCTTCTGCGCAAGGCTGTCACGTCGGCGGTGACGAAAGAGCAGCAGAGCATGCAGCTG
CTCAAGCTGCTCTCGCCGCAAGTGCAACAGGCTTTAAAGTCAGAGTTGCTTCAGTGCATC
GAGCAGGAGCCAGAGCGCGCCATACGCAAAAAGGCTTGCGATGCCGTAGGGCAGCTGGGT
GTGACGATCCTCAACGAGGATCCCAACTCGTGGCCCGAGCTGCTGCCCTTCATGCTGGCT
GCGACGCGCAACGGCAACGTCAACATGCACGAGGCGTCTTTGGTCATCTTCAACGCCCTC
TCAGACTTCATCGCCGAGAAGATGACGACGCATCACGGGATGCTGCTTGACGTATTCCGT
TCGTCTCTCCAGGGCGACCAGCAACTCCTCATCCGGATCGCTGCGCTCAAGGCGCTTGCA
AGCTTCCTGATGGCAGTCACGGAGGCCAAGGCGCGCCAACCGTTCCAGGAACTCGTCCCC
GCAATGCTGCAAACGATCGCCACCGCGCTAGAGAGCAGGTCAGAGGAGAGCTGTCGCTCG
GCGCTCGAGGTTTTCGTCGAGATCGCAGAGTCGCAGCCCAAATTTTTGAAGAAGCACATG
CACGAGTGCGTCACGGGGATGATGACGATCGCTCAGAACACTGACCTCGACGACTCAACC
CGCCAGCTTGCGCTGGAGTTCGTGCTGACGACCGCAGAGAATGCGCCGAGTGCCGCGCGC
AAGATGCCAGGCTTCTGCGCGACTGCTGTGACCGTGGCGCTGCAGATGACGCTTGAGATC
GAATGCGACACTGCTGAGGATCTCGTCGAGTGGGAGAATGAGGAGGAAGACGAGGAGGAT
ACGGACATCACGAATTACGACGTCGGCGAGCAGGCGCTCGACCGTCTCTCCATCGCGATG
GGCGGCAAGGCAATGGTGCCCGTGCTTTTCGAGCGCATCACCGAGTTCTTCAAGTCGGCG
GACTGGAAGCACCGCCACGCTGCGCTGATGGCCATCTCGCAGTCAGGCGAGGGGTGTAGG
GTGCAGATGGCCGAGCAGCTACAGCAGATCGTCCGAATGATCGTGCAGCGCTTCGGCGAT
GAGCACCCTCGTGTTCGCTGGGCGGCCATCAATGCCGTGGGGCAGATGAGCACCGACTTT
GGCCCGGAGCTGCAGGAGCAGCTGCATGAAGTGGTACTACCCGCTCTTGTCACGGTGATG
GACGACCAGTGCAAGCGGGTACAGGCACACGCCGCCGCCGCGGTGATCAACTTCTGCGAG
CACTGCGAGCGAAGCACGCTACAGCCCTACTTGCAGGGGGTACTAGGGAAGCTCTTTACG
CTTCTCAACAGGGACGTGCGCCGCGTGCAGGAGCAGGCAGTCACAGCTGTCGCGTCAGTG
GCAGACGTCGCGGAGGCAGACTTCGCACCGTTTTACGGCCATTTCATGCCGGGTCTCAAG
AGCATTCTACAGAATGCGCAGGGCAAGGAGGTGCGCGTGTTGCGAGGGAAAGCGATGGAG
TGCATCTCACTCGTCGGCATGGCTGTGGGCAAGGAGGTCTTCGGAGCCGACGCCAAAGAC
GTTATGGATATCCTTATCGCCACTCAGCAGGGCGAGCTGGAGGCGGACGACCCGCAGGTC
TCATTTATGTTGCAGGCCTGTGCTCGCATCTGCAAGACGTTGGGCGAGCACTTCAAGCCG
TACCTTCCTTTCGTGATCCCGCCGCTGCTGAAGAGCGCGCAGATCGACCCGGAGCTTCAC
GTCACCGATGCCGACGACCCGGATGTCGACGAAGAGGACGAGGAGGGCATGGAGTCAGTG
ACCGTTGCCATCCGCGGGCAGGGCAACAAGCGTATCTCGATCAAGACGTCCGCACTGGAA
GAGAAAGCCACAGCGTGCCAGATGCTGCAGTCGTACGCCGCCGACCTTAAGGAGGGCTTC
CTCCCGTACGTGCAGGAAGTGGCGGGTGTCCTCGTCCCGCTCATTAAGTTCCAGTACATG
GACGAAGTGCGGACAGCGTCTATGTGTGCGATGCCCGAGCTACTCCAGTCGACAATCCTC
GCGATGCAGGCCGGGCTACCGGGAGCCACGCCACAGCTAGTGCTGCAGCTTAAAGACTTC
ATGCTTGAGCCAATCCTCGCGCAACTTAAGGCGGAGCCCGACACTGAGACTCTCGACCTT
TTGGTCTCCACTTTCTCCGAGGTGATTGAGAAATGCGGCGAGTGCGAGGCCGCGCACTTC
ACGCCCCAGCAGCAGCTGGAAATCGTGCAAACGTTGCTGGTGTTGTTTAAAGAATCATTT
GAGCGGCGGGATGAAAAGAAAGATGACGACGAAGCAGACGAGGACGAGGAGGATCAGCTT
GCGGAGGAAGCCGAGCGCGAGGAGAGCTTGGTGCAGAATCTGGTGCAGTGCATCGGCATG
CTACTCAAGGTACTCAAGAGTGGTGTCTTGCAGCTGCTCGACGATCAAGGCCTCATTCGC
GTCTTCTGGGCGATGCTGCAGTCAGCAACAGCGTCTGACCGCTCTGCAGCACTCTGTGCG
TTCGATGACATCCTTGAACACTGCTCCGCGGATGGTGGGAGCAACAGATACGTGCCGCAG
CTGATCCAGGTGTTGATGCAAGCTTCCCTCGACCCGGACGCAAGCGTGCGCCAGGCGGCG
GTATATGGCGTGGGTATGCTGGCGCAGCATGTCGGGGAGCTTTTCGATGAGGCTTCGCAG
CAAAACTGCGCGAAGGTGATGATGCAAGTCTGCGAGGCGCAAGCGGCCTTTGACGATGAG
AATATCGCAGCAACGGAAAACGCAATCTCGGCGCTAGGCAAGCTTTGCAAACGATCTGAG
AGCATTGCTGCCGCGCTGCTGCCACGCTGGCTCAGCTTCCTTCCCGTCCTGGTCGACAAG
CAAGAAGCACGCGACGTGCACAAGATGCTGGTCGACTTCGTAGCTGCGTCGAATGTTCAC
CTGCTTGGTGCGCAAACCGAGCGGCTACCAGACGTGATCATCGTCTTCGGCCTGATACTT
GGCACCGACCTTATTACTGAGGAGTCGGCTGCTCAGATTAGAGGCCTACTCAAGCAGGTG
CATCACGGTCTACCTCATGTGCTGCATGCGCTGCCGTCGCACCCCGGCTTCGCCAGGTTG
AATGATGAGCAGCGGCAGCAGCTCGAGAAAGCGATTTCCAGCTGA
>294; 66 1 626  LEN=626
XXCCTAGGTTCCTATCTGGTAACTGGTGTCAAGAGCAGCGAAGTCCGATTCCACTGGATC
CAGCCGCAGCTCGTCTACATTCGGATGTCGTTGAGTGGAATGAGAGTGCCCCTCCGAGCC
TCGCGGCCCCGCGCCCGTCACGGCAGCGCCGCGGCTGGACAGCGCCTGCCGCGGCGCCTA
GCGCGTCTGGCCACACGCGGCGATGACCACGCGCCCCGCCACGGCACCATGCGGCGTGCC
CGCGACGGCGGCCAGCGCCTGGACGAAGGGCATGCCTTGCGTCACCTCTCCGAAGACGAC
GTGCTTGCCGTCGAGGTGCGGCAGTGCGTCGAGAGTGATGAAGAACTGCGAGCCATTGCT
GTTCCTCCCCGCATTGGCCATCGAGAGCAACCCCTTGCTGCTGTGCTGCCCCGCGCGGCC
CTCGAAGCTCTCGTCGGCGAACGTGCGGCCGTAGATGCTCTCCCCGCCCCTCCCGTCGCC
CGTCGTGAAGTCGCCCGCCTGGAACACCTGCTCGGGCACGATCCGGTGCACCGCGCAGCC
CTTGAAGTGCAGCGGCGGCGCGCCGAACGCCTGCGCCTTCCCCTTCTCCCCAGTGCACAG
GCAGCGGAAGTTCTCCGCCGTGCGCGG
>260; 203 543 1642  LEN=1642; minus strand
ATGGCCTCGGAGCGCATGGACGACAAAGGGAACAGCACTCTCCTCAGCGGGGTGGCCACT
TGGAGCTACACGCGGAGCTTTGGCCACTCTTGGAGGAAGGAGAGCGCGTGGCGGCACTCC
CAGACTGCGCACACCACACGGCTGCGGCTACCAGCCCGGCACGTTGACGGCGCACTCGCC
GTCGAGGTCGGCGTCGGCGCCATCGGCGAGCGCGAAGCTCTGCTCCGTGGCGGCGCCGCG
CGCGGCGGTGTACGCGGCGTGCGGGGGTCGCATCTGCCGCTCCTGCAGCGCGCGCCAGTC
GAGGCCCCAGAAGAAGGGGTGCGGCCGCAGGTTGGCGGAGGTGGTGCTCGCGCCGCCGAG
GCGCCGCCCCGCGTCGCGATCGAGCAGCGAGTCGATGAGCGCGCACGCGTGCTCGCTCGA
GCGCGCGGAGTAGAGCTGCTCGCGCCGCGAGGTGATCTTGTTGGCGAGGATGTTCTCGAA
GGTCTTCTGCGGCCGGCGGTGCGGGTCCTCGAAGGGCGTGGTGAGCGTGAGGCACTGCGT
CATCAGGATGCCGAGCGACCACCAGTCGACGGCGGTGCCGTAGCCGCGGTGCTGCAGCAC
CTCGGGCGCCATGAACTCGGGCGTGCCGCAGAGGGAGAAGAGCGGGTGCTCGTGGAGCGT
GAAGCCGGCGAGGCCGAGGTCGGCGAGCACCGGCCAGCCGTCGGCGTGCAGCAGCACGTT
CTCCGGCTTGAGGTCGCGGTAGACCACGCCGAGCGAGTGGAGCTTCTCGAGCGCGATGAT
GAGGCAAGCGACGTAGAAGCGGAGGTGGTCCTCGTCCATCGGCCCGTACTCGGCGAGCAC
GTCCCAGAGCTCGCCGCCGAGGCACGCGGGGAGCACGATGTGCAGGTTGTGCTCGTCCTG
CCCGCTCGCCACCATGTGAATCACCCAGCGGCACGGCTCCCCCCGCTCCGCGTTGGCCAT
CATCCGAAGCAGGTCGCGCTCGCGCTCGAGGTTGCGCAGCACGCGCTTCCCCGCGTCGGT
GTGCAGGTGCTTCTTCGAGAAGGACTTGACCGCATACAGCCTGCCGGAGAGCACGTCCCT
CGCCAGCCGCACCAGCCCCGX
>196_1; 309 1 686  LEN=686
CGTGTCGTCGCGCCCTCGCAGTCCACCACTTCCCGCCGCTCCACACACCGCCCCTACCTG
CACCCCTCCCGCTCCCGCTCACGCGCACCACTAAGCCTCACACGCTCACGTTCCCACAAC
CTACAAATCGTGCTCATGGCGTCTTTCTGGGGCCTCGTCGTCAAGCCAGGGAAGCAGACA
CCTCTCCGTAGCGGGAGTGAGCAGCCGTACACGATCGTTCTCAAACAGGCGGCACTGGCT
CCAGAGCCGACCAAGTCGGGAGAGAGCAGCGTGCTCTCCGTCTCGGTTGGCGGGAAACAG
AGCGAAAAATTCGTGCTGTGCCACCTGACGGCTGGCGTTGTGGACCAGTGGTCCCTTGAC
CTTGGGTTCGCTCAGGAGGACGGCGATGTCACGTTTTCTCTCACGGGGAAGGCAACCGTG
CACTTGACGGGGTTCTATGAGAAGGATGACGACGAGGAAATCGATGATGATGACTTCGAC
GAGGACGAAGAAATGGAAGAGGCGGATGCGGTCGCCGAGCCTCCCGCCGCTGCGAAAGCG
ACGGCGAAAGCGGCGGCGAAGGCCGTGCCCGCTGCGAAAGGGAAGCCAGCGCCCAAGGTA
GAGGAGGAGAGTGAAGAGGGCGAGGTGGAGGGCGAGGAGGAGGAGGGTGAGGAGGAAGAG
GGCGAGGAGGAAGAGGGCGAGGAGGAX
>289_1; 125 1 338  LEN=338
XXCGACAACCCGGAGCAGCGCATCTCTTCCGACCTGAACACCTACATCAAGCTCTCCTGC
GGCGGCGTCTCCCCGCCGCTGCAGTCGCTCTACCTCGGCCTCGTCGCCGACCTCTTCCTC
ATCTGCTGGTCGTTCGTCTACGTCATCACCAGAATACGCATGGAACGCGCCGTCGAGTAC
TCCTGCTTGTACAACTTCATCACCATCGGCATGGCAGTCGCGCTCGCCATCCCCATCGCT
GGGTTCACCGCGAAGCAGGAGGAGTTGGAGGGAGAGTTCCGGCAGGCACACTGGCAGCTG
CACGACCACGCCGAGCAGATCGCCATGATCAATGGCGAGCXX
>298; 237 1 1026  LEN=1026
XXCTCGGACTTAGGGGGGGAGCCGGACATCTACAACATTTCTTTCACGGCATACTTAGAA
TTCTGCCGCGTAGGGCAGCTCGGGCACAAGCGCGACCTTCCGTCGAGTGAGCTTGAGCTG
ATTTGGGTGTCCGTGAATTCAGAAGACAAAAAAGTCAAGGAGAGGGATAGTTTCAACAAG
CAACGTTACCTCAACCAACAAGAATTCTTGCAGGTGATTGTCCGTGTGGCAATTGCTCGA
TATGTGCGATCTGGCAAGTGTACCAAGCCGGCGGACGCCGTCGACTTGTTGTGCCATCAG
CACTTGCTGCCCTTGATGCCCAAGGAGTGCCATCATATCTCGAACAACTTCCGCTCGACG
TACTGCTACATTCCGAACATGGATCCGATCATCCGGCGCCATATGGTGACTCTGCAAAGT
ATTTTCCGTCGCTACTCCGATGGAGACCAGAAGCATGAACTCATGTCGAACTCGGCGCTG
TCCATTGGTGAGTGGCTGTCCTTTCTAGAGGACTTGGGGCTCGCCGGAGTCGAAGCGCGA
GGAGCAAAGAATGTGAGCGACACGGAAGCGAAGCTCATTTTCCTTTGGAGCCGCATCCGT
GCAAGCACCTCTTCATCCATCACAACATATGTGAGGCTCCGCCATTTGTATTGGGAAGAC
TTCCTGGAAGCAATGGTCCGGCTTGCTGCGATCTTGGCCCTGCCTACTGACATGGAGATC
GAACATTCAGAGGCGGCCGATGCCGGAGAATTCCTACTTTCGCTTCGTGCGAACTCAGAG
ACGGAGTACATGAGGTTTGTGCAGAAGACCAAGGGAAGCTTCTTTCAAGAGCCGCGACAG
AAGATCTGGCGCTGTTTCGATCATATGATGATGCTGTTGGTACGAACTATCGAAGGGAAC
ACGTCAAGGCAGAAGTATGGCGAGGCCGACAACGTGGTGACCGAAAAAGAGGCGTCTCAA
TTCTTTCAAAAGCGTCGGAGCGGCCTGTCGTTGATGAGGCTGCAGAGTATGGGCGACTCA
CTCGACGGX
>305; 89 1 213  LEN=319; minus strand
TCCATCAATCTGTGTGGGCAGGAGGACTGGAAGGCAAGTTATACCAAGCATTTGGTAAAG
GATACCACTCCTCCATATCGCACCACATATGGTTGGGAGTTTTCTGAAGTCAAGCGTGTG
CATCCTCCTATTGCGATCGGACGGGTATGTGGAGCTCAAATCATTCAATATGGGCCACAT
GGCAAGCACCCTTCCAAGAAGCAGAAGAAGTAG
>224_2; 134 1 483  LEN=577; minus strand
GCGGGCCTGCTGCAGCGCGAGTACGGCGGCGGCGCGAACGGCGAGGCGGAGGGCGCGCTG
TTGGGCGAGCTGCAGCTCGCGTTCATCCTCTTCCTGCAGCTCTCCTCGCTGCGCGCGCTT
ACGCAGTGGAAGTTGCTGGTTCACACTCTGTGCAAGTGTGAGGCGCTGCTCATGTCAAGG
CCTGGGCTTTTCACAAAGTTCCTATCTACTCTGCGAGCGCAGCTCCACTTCGCGCCCCAC
GACTTCTTTGTTGACTCGGAGCTCAGCGAGGACAATTTCCTTCTCGGTGCTCTCACCAAT
CTTGCATCGGCTACTGAAGATCAAACTTACTGCGAGCAGTTGACAGAGGAGCTGGATCGG
TTTTGGAAGTTTGTTCACATGCGCTTTGAGGTGGACGTACGTCAACTGAGATGCGACTCG
GCTCTAGATGACGATGCCCCTGTTGTGGTCGAGGAAGAGATTGACAGCAGCGTTCCTATG
TGA
>306; 150 49 273  LEN=326; minus strand
ATGACGGACGTCCAGCTTGCGCTGCGCCCTGCAATGCAGGCGCTGCTGCCGCCGTCGGCT
CATCGACTTGGAGACTCTCCCGCTCAGCTTCGTCCGATCATCTGGGCAAAACTCTTGACG
CCACCTTCCGTGCCCTCAAGCTTGTCGTTCCGCTTGCCACTCGCCCCCGATAGTCCAAGG
GTAGCTGCGAAGCCAGGGCGAAGTAGCGAATCCACGGCGAAGTAG
>279_1; 196 1 801  LEN=801
XTCGCCATGCGCACCGCTGAGCTGTGCGCTCTCCCGCTGGAGTCATTCCTCGCCAAGGTC
GGCGGCGTGTACGAGAAGTCCCCGTGGATCGCGGAGAAGGTCTACGGCCGCGGTCCCTTC
GCCTCCCTCACTTCCCTCGCGGAGGCGCTCCGCCAGATCGTCGACGACTCTTCGCCGGAG
GAGCAAGTCGCCTTGCTCTGCGCGCACCCCGACCTGGCGGGCAAGGCTGCCCTCGCGGGA
GAGCTCACCGCCGAGTCCACCTCCGAGCAGCGCCGCGCGGGGCTGGGCAGCCTGAGCGCG
CCGGAGCTCGCGCGCTTCACCGCGATGAACGAGGCCTACCGAGCCAAGTTCCGCTTCCCC
TTCATCCTCGCCGTCCGCCACGCCTCGAAGCGCACCATCCTCCGCGCCTTCGCCGCGCGG
CTCGAGCACTCGGCGGCGGAGGAGCAGGCGGAGGCGGTGCGGCAGGTGCACAAGATCGCG
TGGATGCGGCTGCGAGAGCTGCTCGAGCCGGAGCCGACGGGGAAGCTCACCTGCCACGTC
CTCGACACCGCGAGGGGCGTGCCCGCCGCGGGGATGCTACTCTCGCTGCGACGGCAGGGC
GAGGGCGAGGGCGAGGCGTGGGAGTTGCTCGGTGAGTTCGAGACCAATGCCGACGGACGG
CTGGGCGGCGCGGCGGTGGAGGGCGCGCGGCTGCTGCCGGGCACGTACGAGTGGACCTTC
GACGTGGGCGACTACTTCGCCGCCGCCGGCGTGCCGACGGCGGGCACGCCCTTCCTCCAG
CAGGTGCCACTGCGCTTTGGGGXX
>299_1; 116 373 546  LEN=683; minus strand
ATGCCCCCCAATGCTTTCCCGGCCATCGTCCGCATGCCGCGGCACCGAGAGCGCCCGCGC
AAGTGCGCGCGAGCCATCGAAGAAACCGTCCAGGACGTGAGCGATCACCAGGTTGAACAT
GACCACGACGGCAAGCACGTACCACGAGATGAAGTAGATGATGCTCCAGTATGA
>255_1; 322 1 988  LEN=988
XXCCCCTCCTCCCCCTCTCTCCAGTACCCCTCGCCCCCCGTCAGCCCACCGGCACACCCC
TCGATCGAGATGCCCGGCCCATTCCGCGGGCGCATCGCCTACGCCTCGTACGTCGATGAG
TCCCTCTTCGGCAACCCTCACGCGACTGCCGTGCAGCGCGCGCGCCTCTCCGCGCCGGAG
CTGAGCGACGCGGCGGTGCTCAGCGCCTCCGAGCTCCACAACATCAGCTTCCGCGCGCGC
TCGACCGGCCGCGAGATGTCGCAGAAGCAGCTCGACCGCGAGCGCCTGCACGCGCTGTCG
AATGCGCGGAAGGCCAAGTGGCCGAATACCATCGAGGCCAACCGCGAGAGGAAGGAGAGG
GTACGGCAGGAGAAGCTCGACGCGGAGGAGCGGATGCGGCAGGAGATCGACAAGGAGGAG
GAGGCGCTGCAGGCGGAGAAGCGCCGGCTGGCGATCGAGAGGGCGAACAAGATGCTGTAC
GACTCGACGGACCGCGTGAAGGCGCTGCACAGCAAGCTGATGCTCTCGGACGTGCTGCAC
GAGCGGGAGCGGCAGCTCGAGCTGAAGAAGGTGCAGGAGGCGAAGGAGATCGCCACGGAG
GAGCGGTGGTACCAGAAGCAGCAGGAGGCCATCCGGCGGATGGACGCGGAGGAGGACTTG
CGCGACGAGGAGGAGTTGCTCAAGCGGCAGGAGGTGGCGCAGGTGCGCAACACGCAGATC
CAGCAGCAGAAGGAGCTGCACGCCAAGAAGATGGCGGAGCTGCGCCGCGAGGGCGAGATG
ATCAAGCAGATGGCGCAGGCGGACGCGGAGGCGGAGGCACGCCAGCGCCTCGAGGAGTTG
GAGCGCGCCAAGCTGGCGCATGCCGAGGTGGTGGAGGCGAACCAGTACCTGCTGCGCGCC
AAGGAGGAGGAGCACGCCATCGAGCGCGCCGAGGAGGCGCGGATGCTCGCGTACGCCAAG
CAGAAGGAGCGCGACCTCCTTGAGCGCCGC
>255_2; 391 1 612  LEN=960
CGCGACCTCCTCGAGCGCCGCGCGCGCGAGGAGGAGCGCTTCCAGAAGAAACAAGCCTTC
CGGCAGCAGCTGATCGACGCGCAGGTGGCCAAGCTGACCGACCTGAACGCGGCGACCAAC
CAGCGACTAGAGAGGCAGGCGAACGAAGTGCAGGCCAAGGCGCAGGAGGCGCGGAACAAG
ATGGACGAGCAGCGGAAGAACGAGCTGCTCGTCATGCAAATGAGCCGGCAGCAGCAGATG
CGCTGGAAGCGGGAGCGCAAGGCGCAGGCAGAGATTGACGACCTGCACTACGCCACGGAG
CTCAAGAAGCTCAACCAGAGGCTGCGCGAGGAGGAGGCCATGGCGATCCGCGACAAGTTC
GAGCGGGCCAAGGCGCGCGACGAGTTCTTGCTCAAGCAAGTCGACGAGAAGCGCTCACGT
GCGGAGGAGGAGCAGATCATGGACATGTATGAGGCGGAGCAGACCAAGCAGTGGACACAG
GACGACGATGCTATCTTCGACCAGTACGCACAGCTCTGCTTGGATGAGTACGTGGCGGAA
GGGAAGAACCCGAAACCCATCCAGCTGGTCATGCAGAAAATCAAGTCTCGCCAAGCAGGG
ATCGACAGCTAA
>302_1; 60 1 345  LEN=469; minus strand
CACGCGTGGCCGCCGCGCGATACCCCCAAGCGGCGCCGCACGCGAGGAGGGGGCGGCCGA
CCGGCGGCAAGCAACACGGCGGCGGCAGGACGGCTCTGGTGCATCCAGCAGCCGGGCACC
GCCATCTACTTGCCGGCGCACTGGGCGCATGGGACCCTGTCGCTGGAAGAAAGCCTTGGA
GTGGGCGGGTTCCTGCGCGACAGTGAGGGGCTCGGGCTGCACATGCAACTCCTCCATGCG
CCGCTAGGCATGGGAAGCCTCCAAAACGCCATCGCGGCTCACCGCGATTGGTATAGCCGC
CTGGCCGACGCGTTTCCCGCGCAAGACATGCGCGAGTTTGATTAA
>243; 823 140 3394  LEN=3877
ATGCAGAAACAACGGGCATGCGACGGGCAGCTGTCGATGAAGAGTTTCTTTGCTGGCACA
CCAAAGCACAAGCCTGAGACACCACCTTCCGCATCGCCAATGGAAACCGAGGGCTCCGAG
ACGAAGAGCTCGAAGCGCGGAAGGAGCGACGAAGACGAAGCTGTCTTGGCGAAGAGCGCC
AAGCCTGCCTCCAAGGTCACACCAATCCAGCGGCATTCCACGCCCATCGCACGCACAGAG
GCAACATGCAAGCGGCCAACCAGCGCCTCCACAGATGGGGCACCCTCCTCGTCCAACGCA
AGCGCCGTCTGCGCGGCGATCCGCGCCTCATCCGACCCCCGCCCCTCGCCCCCGGCGGGG
TCAGGCACCTCTGCTCGCGCGAGCTTTGCACACACGCCATCACCTCTGGCACGCACAGGC
GCGGCGCCGAATGTGAACGAGAGAGCGCTGAGCTACCGCTTCCTTCGCGATAAGCGGGAC
GCACAAGGGCGGCGGGAGGGCGAAGCCGGCTTCGACAAGAGCACTTTGCTCGTCCAGCTC
AAAGGCGACGAGCGGTTCACCCCAGGGCAGCAGCAGTACTGGGACATAAAACGCCACCAC
AACGATGTGATCATCTTCTTCAAGATGGGGAAGTTCTACGAGCTCTTCGAGGAGGACGCT
CTTGTCGGTCATCGTGAGCTCGACCTGAGCTTCATGGGTAAGGACTCGCCGCATGTCGGC
TTTCCGGAAGCGGCCCTCGGGAAGTATGCAGAGAAGCTAGTGTCCTTGGGGTACAAGGTC
GGTGTGGTGGAGCAGATGGAGACGCCACAACAGCTTGAGGAGCGGAACAAACTCGCGCCA
AAGGGACAAAAAGACAAGGCGGTGCGCCGTGAGCTGTGCTCGGTCCTTACCAAGGGTGTG
GCGTTCCACCGCGACGACGCGGCAACTTACCTTCTCTCCGTGTGCGAAGACGGCGCCGGC
ACTCTTGGGGTCTGCTTCGTTGACGCCGCCTCCGGGAAATTTTCCTTAGGCCAATGTTGC
GAGGATGCGTCAAACAGCCGTTTGCTCACGCTCCTCACGCAACTGCGCCCAGCCGAGGTC
GTGGTAGACGAGTCTCGCATCTCGCGCAGCGCGTTCACACTCCTCCGCCGTTCTGTGCCG
GAAGGACTATTTAACATGCTGCCTCCCAGTGCCTTCTGGGATGCAGAGGAGGCGACTTCA
CAGATAAATTCTTCCGATTACTTTCACAACTTGGACAATGCTGCTTGGCCGAAAGCTCTT
CAGGATGCGCGCCAGTCCTCACCTGTTGCTCTTGCGGCCTTCGGCGGTTGCGTCTCGTAC
CTGCGCAAACTTCTCTTGGATAAACAGCTTCTCTCTTTAGGCGCAGTGAACCAGTGGCAA
CCCACTGATGCCACGGAGCAGGGTGCGCGCCACTTGATTTTGGATGCGAAGGCTCTCGAA
AACCTCGAGGTCTTCGAGAACTCTTCCGATAAGGGAAGTAAGGGCACACTGTTCTCAGTG
GTCGATCTGTGCGCCTCGCCCTTCGGCAAGCGCACCCTGCGGAGCTGGCTGTGTTGCCCC
CTTGCGCGCCTCGACGATATCCACGAACGTCAGCAGGCTGTTGCAGCGCTCATCGAATCG
AGCGAGCTGCGCAAGCTGTTGCAGACCGAGCTGCGCAAACTTCCGGACTTGGAGCGGCTG
GTGGCGACGATCAATGCGTTTTCGATCGCCCAGGCGTCAAATCAAGCGACCAACTACACC
GACATCGGGCGTAAGCGACTCAATGAGTTCATCCGCTGCCTCGAAGGGTTCGAGGCGCTT
GCGGCGATGGTAGAAAAGGCGCAGACGCTGGGCGACGAGCTGCGCGAGACCTCTCCGCTC
CTGGCTCAGGCATTGACGAAGGGCGACGGCTTCCCTGCGATCGACGCCGAGCTGGCAAGT
CTGCGCGGCACGTTCGACTGGCAGGCCGCCAAGTCGGAGGGGCGTGTGGTGCCCAAGGAG
GGCGCGGACGATGACCACGACGCGGCGAAGAGGGACCTCGAGGCAGCTACAGCACGGCTG
GAAGAGATCCGTCGAGAGTGGCAAAAGCACTTCGGAGATCGATCTATTGAGTATTGGATG
CCGGCGGGCTCTACCACGGAACCTTTCCAATTGGTGGTTTCAGAAGAAACCCTGAAGCGC
AAAGGGACGCCTGATGAGTTCACTCTCATGTCGCAGAAGAAAGGGTGGAGGAGGTTTTGG
GACGAAGACATTCGCGAGCAGGTGGGCGTGTACCTCGAGGCGAAGGAGAGGCTAGAGCAC
GCACTTGCACAAGGAGCGAACCGACTCTTCGGCCGGTTTGCAAAGTTCTTCGCCCTGTGG
AATCGTGCTGTCAGCTGTGCCGCCGAGCTTGACTGTCTCGTCTCTTTGGCGCGGGTCTCC
TCATCGCCGGGCATGTGCCGCCCTGTGTTCGTGGAACAGCAGACCCCTTTCCTGGAGATA
CGGCAGGGTGTCAACACGTGTGTGCAGGCTAGTCGCCCCGGGGCTGACTGCATTCCTAAT
GACATACTCATCGGGAAGGAAGATGATGGGCTGGACGAGGAACCACGCATGCTGCTCGTG
ACCGGGCCTAACATGGGTGGTAAATCGACTATTCTACGGCAGGCATGCCTCACGACGCTC
ATGGCGCATTTGGGCTGCTGGGTAAGTGCATCGTCTTGTCGGCTTACGCCTGTAGACCGC
ATCTTCACTCGTGTTGGGGCGAACGACGCCATCATGGCAGGACTTTCCACCTTTCGAATT
GAGCTGGAGGAAACCGCTCAGATCCTCCACCATGCTACCGAGCGTTCGCTCGTCATCTTA
GATGAGCTTGGTCGGGGCACCGCCACATTTGATGGTATGGCTATCGCGCACGCTGTTATG
ACGCATTTACTGCAACAGACGCGGTGCTGTACTCTTTTTGCCACGCACTACCACGCGCTT
ACACGCGCATACGAGGCAAAAAATCCGCATGTGGCCCTCTACCACATGGCTTGCGTGGTT
GACGAAGCGACACGCAATGTCACGTTCCTCTACAAGTTCGAGCGTGGTGCCTCATCAAAG
TCGCATGGTGTCAACGTTGCCAAACTTGCCGGATTGCCGGACGCCATCCTCTCTCAGGCT
GAGGTTAAGTCTCGAGAGCTTGAGGCCGCCCTTGAGGATAAGCTAGTTTTGCAATCAGCA
CGGCGGCTACTGCACACGCACGACTCGTCTACGTTGCGCGAGGTTTGGCACGAGCTGCGC
GCCCGCTCAACTTGA
>303; 83 1 969  LEN=969; minus strand
CTGCTTCTTTCGATTGGCGCATCTCCTCACCTTGCCCCTCCCGGTCGTTCTGTCGATGGA
GCAACAGGAGCTATTTCTCGCTCTCTGCTCAAGCGGGAAGACCGTGGGCTGGGCGCTCTT
CATCTTGCTTGTCGCACTGGACCGTTGCAGCTGGTGTGCATGTTACTCGAGGCGCAAGCG
GACCCTTACCAAGAAGCTGGTGCAGAGCATCTGCTGCCTGTCGAGTGTATTCAGCTCTTC
CGCACCCAAGAGTACTCCCCAGTTCTCGAATTCATGGCGCGGCTGACTCTCCACAAGGCG
CTTTACCACGGTTGGCTGTTTCGACTATCTCGGCTCGATAAGACGTGGCGGCGTTTCTAC
TGCCTCGTCACTCCCTACAAGCCTGCGCAGATTCGCTTTTATGCCGATCAAAATCTCGAA
AGGTGCTTCTCTCGAATGATTCTCAATTCGTTCGACAAACACCATATGTGGCGGTACCCG
GCTGTTGTGAGCGGATCTCCTCAGTATACTTTCCAAGATGGTGTACAGGAGCCTGGAGAC
CACATCTTTGAGGTGAGAGGGGACAATCGCACGTGGTCATTCTGCACGCATTCGAAAGCA
GATGCTCTCTCTTGGCGTGACGCACTTGAAAAAGCTGCGGGCGCTCCCACGTATGAGTTT
ACATGTGGCATCGAAAACGACTCTACAGATGTGCTGAGAGTTGAAAGCCCCCGATCTGCG
CTTCCAAAAGTGGGCACCGACGATTCCTCAGCAGCCGTCGGCTTGCGAATACATGTTGGC
CATGGACTGGAAACTATTAGGGCAGGCGCCCTTGAGGTTGGGAGCACGGTGCACATTGTG
AAGCCCTCCGATGAGCGAGACGATAGCGAACGCGATGGCAAGACGTGGGTCGGAAACGAC
GCTGACGAACAGGACGGCTTGGCAAAATCGCGCATTTCGCAGATGGTTGGGATAGTTGTG
GACATGGAG
>258; 357 142 948  LEN=1272; minus strand
ATGATTTCCAGCGACACAGAGCAGATCCTCTTGAGCCACCCCGAGTTCCTCGACTGCATT
GCGGAGAATGTCTATACCGATTTCGAGGGCGAGGTGCCGGGCGCCCACCAGGACATACAG
GCGGGGGCGAGAGCGCCATCAGTCGGCGGGAAGACTCGGTCGCCCAAGAAGAAGGAGTAC
GTCAAGGTGGACCGTGCGGAGCCGTCGGTGCTGGTGCATGTGGTGGCGGCGAGCGAAGGC
GCCGACGCCGCAGAAGACCTTCCCGAGGGCATCCGCACCCCGAGGGAGCTGACCGCCGCG
CGCAAGTGCATCACTCCTCCCGAGGCGATGCGGTACCTCTTCAACGTCAGCAACGAGATC
CCGACGAGAGCGCGGCATCATCTGGACGAGCCCTCCTGCCAGTCGACGCTGTACTACTAC
CAGACCACCAATACGAGGGGATCCAAAAGGGCCGATTTCAAGTTTGGGGGTCCAGTTTCG
GGAGAAATCCATTGGTCCAAAGAAAACCCGCGTTTCGAGGTGGTGCGAGTTGTTGGAACT
AAGGCAGCTGAGGTTCCTCAAGAGCTCTGCATCGTCAAGTATGAGCTGGTGATGCGCAAT
GAGAGCCAGACCTTCGACACGGAGGTTACGTTCAACGGTAAGGTGTTTGTGACGAACTCG
GCTGGTGAGAAGATCAATCTTGTGGAGACCATTGAGAAGATCCAACAGGAGATACTGGAG
GCCGCGGCCACCAAAAAGCGTAGTCGGGAAGCTGATGAAGTTGCCGAATATCTCGAGAGT
GGTGCTTCCTTGCAGTCCGGAAACTGA
>254; 276 1 2185  LEN=2620
XCCCCCCCGCCGCCGATGGTATCTCAGCCCCCCAGCCGGGATGCGAAGACATCGCAGACC
CCTCGCACGTCCGGCCGCGGCGCGTCCTCAGCTAGGCGGGCCGGTGCCAATGACAACGAG
ACGGGCAGCTCGATGCAAGTCGATTCACATGTCGCAGTGCGCGCCGCATCAGAGGCGGGA
TCTATCCTCTCTGATCGAATGGAGTCTGCGGCGCTTGCCGCCGCAGAACTGCTGCGCGCA
CCTATGCGTTGCCTCGCCGCCGGTGCGATCTTCATCTTTCTTCCCAGCGCGCTTCTCGTC
TTGGCTCCCCTCGTCATGGTCCTCCTGCCTCTCTTGCTCCCTATTGGCTTCATGCTGATG
CTCTTCGGAGGCGTGCGCATCGTTTACATCGTATTGCTGTCACGCGAGGAAGAGGATGGC
GCCCCTCTCATCACACTGACCAGAGCAATGGCCTCAGTCAACACTCTCGCACAGAACTCG
AATGCCATGCATGCTGGGAAGACTACTCCTGGGGAGAGCTCTGCTGAGCTCCGTCGACGG
CGTTCCAAGACGTTAGTTGAGGACATGGAGCCGCACTCTCCCGTGCGCGAGAGGCGAGCC
ACTGACGGCACTCTGGAGGAGCTTAAGGGACTCGCGGCCACGAGAGGTCAACGAATGGCC
CATCAGTTAGCTAGTCTTCTCAAGCGAAGCGTCGGGAGGGTGACCACAGATTTCGCCGTA
GAAGTCGAGTTGCAACTGCGCGCACTGCAGCGAGAGCTGCAATCGTGGGCGGGAGTCAAC
CCCAACTTGAAGCCGTACGCCAAGGGGCACATTGGCTGGCTCCTGAAGCAGGAGACCGAG
GGACAAAACTGCGCGTATGCCATGTCTCCGGACGGTGGCGGTGGCGGCGAGGCTGCGTGC
TCTGTGATCAATTCACGCGCGGCGCGCCTCAAGCAGCAGTCGGCTCACTTGAACGTGACT
CATGAGTTCGAGACGTTGCTGGCGTCCCTTCCCAATGCCGAGGCTCCACTTGGCGAGGAA
GGATTGGAGATGCTTCCTCTGCCCCCTGGCGTGCGATGGAGGGAGCTGGGATACCTGCTT
ATTCCCGGACTTCTGACCAAGTGGTACCCGCTATATATGGGCCAGCTCCGTGCCGACATG
AAGCGTCTGGGCCTATCCGTCCAATTCTCTCGGATCGACACCGACCAGCCCGTGCGTGTC
AATGCCGCGAGGCTGCGTCACGAGATACTCGAGATTGGACAGTCGGGCCGGAAGGTGGTG
CTCCTCGGCCACTCCAAGGGAGCCGTTGACGCCGCGGCGGCGCTCTCCATCTTCCCTGAG
CTTGCAGACTCAGTCGCGGCGCTGGTGTCTCTCCAAGGCCCGCACGGCGGCTCCGCCATT
GCGCACGACCTCGTGCACACCAACATACAGAAGTCAATCACGCTCGGCGCGATCGAGAAG
CTGCTGCGCGGCTGCAGGCACGCAGTGCTCGACCTCGCCTTCCACTCGCGCATGGAGTTC
CTCCAGCGCCATCCGTACCCGCGCCATCGCGTCCCCACTCTCTGCGTTGCCACTTGTGAC
CGACGGCCCTCGTCTCTCCTCAAGCCCACCATCGATTACGTCGCCGTTCGTTACGGAGAG
TACTCCGACGGCTGTGTCTGCCAAGCCGATGCCATCTTACCGCATTGCCCACGGGTGCTT
CTGGATGATATGGACCACTTCGGCCCTGCGTGGCCGTCGTTTCCCGCGACTGACCGATAC
GACCCAGCTCGCCTCTGGCTAACGTGCGTCTCCATCGCCCTGCGCAACGGCGGTGCGCCG
TACAAATGCGTCGGCAGCGTCGCGACCGACATGCACTCCGCCTCCACCCCCGTCGCGCCC
GCTTCGAGCGTTGCCGCCGCGTTCACCGCCGCGAGTCAAGAAGTTGAACAACTTTACGAC
GACCTCTACGAACCGAGCGCCAGCAACCTGCGCGACGACATCCTTTCTCCGTGCGAGCAT
GCCCGGACTCACCGACGCGTTGCCCTCTCCCGTGTGAGCGCTGACAGTTGGGATTTGGTG
TGTTTGAGATCGAAACCCAAAATTGATGACATCAAGGCTGGCGATGGAAGCCTGAAGCAG
CAGGCTCAGGCCAGAGCCATACTGCAGCCGCGCATGGACAAGCTAGGCCTCGAAAGCTCG
CCTTTCCACGCCATCGATCAATAG
>313; -62 1 541  LEN=541; minus strand
ATTTTTTTCGTGGCCATAGACCAGGCTGAGGCGCTTGGCTGGATCCGGGCAATCGAGGAG
CAGCTCAGGCGTGCTCGGGAGCAGGGGCATTCACGAGGAGCGCGCGCTGCCCTAACCCAA
TCAGGGATTCCCGGCTTGCAAACGATTGAGAGTGGGCTCTTACCAGACCTCGACTCCCCC
CTGCCATCAAACGTTGGGCTGCCGCTAGTTACCTCAGGTTCAAGGCCTATCCCGGCGAAC
GTAGACACATGGCGGAAGCTAGAAGACCGTTCTGTTCGAGCTGACAGCACGGGGAGTAAT
GAGTCTTTTGCGCTCTTCCGATCGTTTCAGAACAGCTTAGATTCTGTCGTTTCCTTCGGA
ACACCGCAACCTCCCAAGCTTATCATGACGAATTCCCAAGCTGGAGCGCGCCACGTTCTG
CCAGCACCAACGCCAGTGATGGCAAGGCAAGGCATCGTTCTCTCCGGGGGCCGTGCGAGT
CCTATCTTCTCAAATACACCAATTGGTCGACAACAACTGTTCGCATTTGGGGCGTCTGAA
GXX
>285; 233 1 1184  LEN=1529; minus strand
XCGTACGGGCTGCCCGCCAGCCTCTCGGCGCGCGACGCGCGCACCACGGTGATGGTGTGG
GGGCCGGGTACCTTCGGCTACTCGCCGCTCGCGCTGCGGCTCTTCAAGCTGACGCACGGC
GTGCCGATCAACCTGGAGAAGGTGCGGTTCGACACGGCGCACCACGGCACGCCCGGCGGC
GACAACTTCGGCGAGGGCTCGCTCGACGTGCGGATGGCCGCGTCGTTCGCGCTCAACGCG
ACGGTGCTCGTCTCCAACACCAACACCTCGGTCGCGACCGAGGAGGGCGCCGGCTTCGGC
GTGGCGCTGCTCGACTTCCTCTCGTCGCTCGCCTCCCGCGAGACGCTGCCGCAAGTCCTC
TCGCTCTCGCTCGGCTCGCTCTCGCCGCGCTCGTGCAACCTGCTGTGCGCGCACGCCGCG
CGGGAGTACGCCGTCGAGCCGAAGGAGTGCGCCAGCTTCCTGCAGGCGCAGCGGCAGGTG
TGCATGTTCGAGTCGGAGGCGCAGGTGGCGCTCATCGACCGCGCGTTGCAGGTGCTCGGC
TTGCGCGGCGTGACAGTCGTCGGCTCTAGCGGCGACGGCGGCTCCCACTGGTCCTTCGGC
CCCTTCGAGGGGTCCTCGCCGATCGCCGCCGCACTCAACAAAGTGGGGTGCGAGTTTCAG
TTCCCCATCTACCCGTCGCCCTCCCCGTTCATGCTCTCCATCGGCGGCACCGCGTGGAAG
GACATGGACCCCTCGCAGCCCATCAGCTGGAGCGGATCGGGCGGCGGCTTCTCGTGGCAG
TGCCCCATGCCCGCCTTCCAGCGCGAGGTCGTCCACGCGTACCTCAGCGGCACGGCGGGC
ACGCCGCCCGCCGCGTCCTTCAACGCGTCGGGCCGCGCGTACCCCGACGTCTCCGCCATC
GCGGTGGAAGGCACCTCCGAGTCAGCACCCACCGTCGGCGGGATCTTTGCGCTCGCCATC
GACGCGCGGCTGCGCGCCGGCCTGCCGCCGCTCGGCTTTGTGGGCACGCGCGTGTGGCAG
GTGGCACAGCAGCACCCCGGCGAGGCGTTCGAGGACGTGACGGTGGGCAACTCGAAGACC
AGCTGCGAGAACGGCTTCCCCGCGGCCAAGGGGTGGGATCCGGTCACGGGCTGGGGGCGC
ATCAAGTGGGAGGGCTTCTCCAAATACTTCGCCGCGGCGCCCTGA
>286_1; 137 1 437  LEN=558
XCTTTGCAAGGCATGGAGCCAAAGGTTAGACGAACTAGTCAGCAGGCGGCCATCGACAGT
CTGAGGCAGCAGGTAGAAGAGGTAGAGGGACGGCAAATCAGGAAGGCAGAAGAGGATGCT
ACCTCGCACAGGCTCATGGATCAGCTCTCGGTGCTTAACACTGGGTTGAGTGGGCTCACT
GGCTCCTTGGACTCAATTGCTCAAATAGCAGAGGCTGAAGACGCAGAAGTGAGGGAGTTC
TCTCGCTTCAAACTCATGCTGCAGGAGCTCCAGCAGGCAGTGCAGGCGTCTCATCGTGAC
ATCCAAGCTGGTGGCGGCGTGGCGGTCGCGCCACCACTATCGATCAAGGATAGCGCAGCA
TTCAAGCAGGCGGGTGGTATGCTTCGAGGTTGGATCGAACAGTTTGAACAAAGCAACTCG
ACCGAAGCCCCTGTGTGA
>322; 10 1 311  LEN=311; minus strand
XXCGGGCTGCTCTTCATGAAGCCGACTGCCATGAGGCTGTGCGCAAGGCTCGAAGCCCTT
GCGGCCAGAGATGCTGCGCGCGTGCAGAAGGAAGTCTCTGCCTCCGCAGCAATGGCAGCG
GCGGCCTCAGCCGTAGCGAATGCTCAGGGCTGCGAGTCTGCCACCTCCGCCGCCGTACAA
GGCATGTCTCAGATCGCAGCCGCGGCTGCCATAAGGCGAAACGACTCCGCGGCTGCGCGG
AAGCGCAAGGTTCGGTGCCGCCTGCTCCACTCGTCAAGCGATGCGAACGAGGCGGCCATT
CGAATGAGCCTCAXX
>325; -54 1 279  LEN=279
XCTCTCGCTCTGCTCCCTCCGCTGCAGTCTGTAAGCTGCGCCCCCTCGCATCATGGATCT
CGAGGAGTTCTGCTGCGCGATCTGCTTGGAGACGCTGTACAAGCCGGCCGTCTCCCACTG
CGGCCATTGCTTCTGCTTCTGGTGTTTCCACCACGGGATGTCCAACTTAGGAAGCTCGCA
CTGCCCACTCTGCCGCGCAGAGCTGCGGCACCTTCCGGCCATCTGCGAGCCGCTGCACGC
GTACATCTGCGCCACGTTCCCCGCGCGCGGGGAACGTGGCXX
>236_1; 125 1 323  LEN=323; minus strand
XGTGCGCCCGCCGCTGTCGACGCGGACGCCGCGGCATCGCATCACGCAGATGCCGCAGAG
GATGCGCACGGCCTGCAGCGCCTCGCTGCACTCGACGACTCCGTCGGAGTCGACGTCCCA
CGCGAGCGCGGTGAGCTGCAGGATGCCGTAGAGCTCCACGCCGATGAGCAGCAAGAGGAG
GACGAGGCCGGTGGCGAAGCAGATCCACACGAACGAGCCGACGAACGCGCGCGTGTCGAG
CCCGTCCTCCACCTGCGCGCGGAGGAAACTCGCGCACCAGTCGACGTCACGCCACCAGCA
CTGCCCCGCCGCCGCAGAGAGCTC
>273_1; 26 1 362  LEN=362; minus strand
XXCGTGGCACACAGCGCACGGGTGCGCGCGGCCGCAGCATGGGAAGCGGAGCCAGCGGTA
CGAGTGCGAGTAGTGGCGGCAGGTGCCCTTGTTGGGGAGCGGCTTGCCGATCACGAGGCC
GAGCGTCTTGAACTGGTCGAGGTTCTTCTTGCGCAGCTTTTTGAGCAGCTGCTCCATCTC
GTCGTCGTCGTCCGCGCCGCCGCGCGCCGCCTTGGAGCCCAGCACGCCCAGCACCGAGAG
CTGCACGTTACTCATGTGCAGCGAGAGAGGCGCGTGGCACCCGCGGCAGCCTGCTTGTAC
CGTGCGCCCGCGGAGAAGCTCTGGCAGCCTGAGCTCCGCGTCGCACCGGCCGCACTGCCC
GGGCXX
>273_2; 90 1 327  LEN=870
GTGTGCCACGCCGCCTCCGACTGCCCCGCAGCCGACCAAGGCGTGTGGGCCAACCGCATG
CTCTGCGGCAAGTGCTCGAGGGAGCTGCCTTACTCGGACACGCCCTGTCCGCACTGCGGC
AACACCTTCGCCAAGCCTGGCGGTGCGCATTGGCAAGGCGGCGCTGGGTGCCGAGACCAG
CAGACCCTCTCTTGCAAAGACAGCAGGAAGCACAAAGGCACCTCGGCGTCCGGTGCGAAG
AAGACAAGCAGCGCCAAGGCCTTGCGCGTGGGAGTGCAGGGCAAGCGGCTCACCGCAGCA
AAGGCTGCGGCGAAAGCCGCGCCTTAG
>308; 271 1 1066  LEN=1205; minus strand
XXGCCGCTGCACGAGGCGACGGACGTGCTCGCTCGCGAGGGGCTGCTCCGCCAGCTGCGC
AAGGAGCATTTCGACGGGCGGCATGAGCTGCACCGCTTCGCTCCGTACTTCAATCCTCAC
TACAATATCCGCAAGGCAACGGTCCCACCATCAATCAGGTTTACGCACGCGGAAGATCGA
TTGTTTGCGCTCGGGCTCCGGCGGTATGGCTTTTCGAATTACGGGTTGATCCGCGCGCTG
CTTCTCCCCACGAAGACAGTCGACCAGCTTCAGAGTCGCTTTGAGAGCGAGACGAAGCGA
AAGTCCAACCCCAACAATCCGATCAAGCGCGCGAAGCTGGACCACCAAACCGTCATCCTC
ACGTCGGCTGAGGAGACCCTTCTCGCTCGCGGCGTGAAGCTATACGGCGAGGATTGGGCC
CGCATCCGTGCGCAGATGCTTCCCCATCGGTCTCTCCACGAGTTGCACAACTGCTGGCGC
TTCAAGCTCGGCGTCACCGACGGAGTCCGCCGCCTCGCTGCTCCGCAGGCGCCTCCAGTT
TTTGCGGCCGACCCATCGCAGCTTCCCGCGGGGATTCCACTGCTCACCGCCGCCGCCACC
CGCCTCGCCCCTGCGCGCCGCGCATCTCAGCTGCAGGACATCAGCGCGGACGCCTTCGAT
CACGACGAGCTCTCCACTTCGTCAGAGGAAGAAGACGACGAGACTGACGGCGCTGCCTCG
GAGCATAGTACTGCGCAGGCCCGCATGCACGCGGAGGCGGAGCAGGTGGCATGGGTCGAC
TCGCCCGAGCACGAGGGGTCAGCGTCGGCCCAAGAGAACAGTGGGGAGTGGCAGGCTGAG
GGCAGGCCCGTGGACTCTCTGGGATCTCGCAAAGGCATACGGGAGGAAGATGCACACCCG
CCGGCTGTGGATGTGGCTATTATGGCTGCGATGCTCCGACCTGGCGCATGCGAGGGTGAT
GCAGTAGAGGCCCGACGTCTGCTCTGTGGGCAAGGCGTCCTGCACGACTCCTATAGTGCC
CAAGCTCTCTTGAATCGTTTCCGGACCATCATTTCGGTGCAGCGGTAG
>284; 236 1 1085  LEN=1205
XCCTCTGCGCCAATGGTGGATGTGACCAACAAGCCCCAGATCATCGAGCACGTGAACCAG
AGCCTCAGCCAGACCGTGTATGACACCAAGTGGATCCCGTGCTCCGCGCGCTTCGTCCTG
CTCGGCTCGCCGGCCCGGCAGACAGGCCTCGTCCAGGTCTACAACCTCGTGAAAGGCGGC
ATTGAGTTGCAGGTGGAGCTGGAGCGGCCGAAAGCGTTCAAGTGTGGGACGTTTGGCGCC
TCTACGCTGGCGGAGCGCCACCTCGCCACCGGAGACTTCGCGGGCGGCCTCGACATGTGG
GATCTGGAGAAGTTAACACAGCCCATTTTCTCGGTCAAGGCGCATGAGACCATCATTAAT
GCAATCGATGGTTGCGGAGGGCTGAAAGGGGCAGGCGCTCCAGAGATTGCCACTGGTGGC
CGCGATGGGTGTGTGCATGTGTGGGATCCCAGACAAAAAGAGAGGCCGGTTGCCAGCATG
GAACCGGAAGAGGGTGCCCCGGTGCGTGATTGCTGGAGCGTCGCGTTTGGTGATGCTCAT
TCAGCCAGCAGCCGAGTCGTCGCAGCAGGATACGACAATGGCGACGTGAAACTTTTGGAC
TTGGTGGCTGGCAAGATCAGATGGGAGACAAACGTATCGAATGGAGTTTGTGGACTGGAA
TTCGACCGGAAAGACATTGAGACAAATAAACTGGTGATGACTACGCTTGAGTCGCGCTAT
CGTCTGTACGACATGCGCACGCTCCATCCCGTCCACGGCTACTCATTCCTCTCCCAGCCA
GCTCACGAGTCGACTGTGTGGGGAGTCAAGCACTTGCCACAAAACCGAGATGTTTTTATG
ACCTGTGGCGGCAACGGTTCTTTGGAGCTATGGAAGTACTCTTATCCTACTCAACGGAAA
ATCATGGAGCGCGATGGACACGAGAAAGGGGTACTCGGCTCGGTGGAGCAATTGCAGAAG
AAGACGTTTTCGACGCAGCCAGTCGCCTCCTTCGATTGGAATGCAGATAAGGAGGGCCTT
GCTGTCATGGGAATCCTGGATCAGACTGTACGAGTGGTTGTCTGCACCAAGCTCAACCTG
TTGTAG
>316; 172 1 478  LEN=533; minus strand
XXGGGTGGAACTATCGATAAGGACTATCCTCGCTCCCAGATGGGCTATGCGTTTGAAATC
GACGAGCCCGCTGCCAAACGAATCTTGGAAGGTCTTCCTCACTCTGGCATAGAGTTCGAC
GTCATCAGTATCTGTCGGAAGGACTCGACGGAGATCACGAGCGGGGATCGCGATCAGCTT
GTGCATGCCGTACGAAGTACGAGCAGCAAACGCATTGTGGTCACTCATGGTACCGACACG
ATGATCGAAACCGCCCAATACTTGCGTGCGAGCGGAGCTGCGACTGGGAAAGTGGTGGCG
TTCACAGGTGCCATGAAGCCAGAACGCTTCAAGGACTCAGATGCTCACTTCAACTTGGGT
GCAGCGGTGGCCGCAACAAGTTTCTTGCCTGAAGGCAATGTCTTTGTGTGCATGGGTGGC
AATGTAATGGACTGCCAAAAGGTTACCCGGACCTCCGCTGGTCTCTTCGTAGATGAGTAA
>296_1; 61 1 207  LEN=207
XAGCGCGAGGAGGAGCGGGTTGGCGAACCAGATGGGCGCGAAGAACCAGGGGCGGAAGAG
GAAGGGCACGCCCCAGAAGGGGCCGTAGAAGCCGACGCCGCCGACCTGCTGGACGACGAC
GGTCTGGCGGGCCGTCGCGTGGGCGTGGTGGCCGTGTGCGCTGTGGTGAAGGCTGTGGAA
GTCGTGGTGGTGAGCGGGGCGGTGGTGTXX
>301; 303 1 1148  LEN=1233
XACGTCGTGCGCGCCAAGGCTGGCCTCCCGTCGCGGATGGCAGTGCCCAAACGGATCGCG
CAGAAAGCCCGCTCCAAGCTCAAGCGCTCGAACGACGGCGTGCTCCCTTCCCTCCGCGGC
GCACAGCTCGAGCAGCTGCTGCAGTTGGAGCGGCAGAGAGTCGCCGCGCGCACTCACCAC
CAGCTCAAGGAGCTGCAGCAGGTGCTCAAGAAGGCGCGCGCCTTCCTGCTTCGCAAGCTG
ATTCGCAAGGCCCGTGAGGCCACCGGCGAGGCACCGGGAAGTGCCGCCTCTCGCGCGGCG
GAGAACCGGCTGCGAGTCGTCAAGGCAATGCCTGTGGCTTTTCTCGCGGAGGCTGCGCGC
GCGCGTGCTGGGATCGAGACGCCCGAGCGCGACCCATCTCGCGTGGAGCCCCGGGATGGG
GCCTCTTCCGATTGGGACAAGATCATGATGGAGCTGCCAGAAGTATGTTCTGCAATCGAA
CGGCAGCTGCTTGCGTCGACCGCCGTACAGCAGCAGCTTGACAAGCTAAGAGCCGCCACC
GACGCCGTGCGACATCACGAGCAGCAGACCCCCACAGCAATCCCTGTGAAGGAACCGAAG
GCACCCAAATCCGCGACTCCCCGGCGAGGGAAAATAATCGCGCCTGCGGGCCGTCTAGGC
GCAGGACAGTCGATGTTCGTTGAGTCACTGGCCGACCTGGACAAGCTCGAGGAAGCTGAG
GCTGAGGAGGAGGCAGAACCTGATGGCTTGGCAGGGCTTGGGAGCGCGCGAGAGAAGTAC
GATCACGAGGGCAAACCGCAAAAGAAGAAAAATTTGATCAGCAGTAGTGGTAATCGGATG
GGGCAACGCCAACGCCAAAAGTTGATGGGCCTTTCCAGCGGGTCGACCTCCTCTTCCTCG
GCACCAGCCAAGAAAGGTGCTCGTGTCGGTGGCAAGGCATTAGGCGGCAAGAGTCTCGCC
AGTCGCAATTTAAGAGCCAAGAAAGACCACGCCCCCAAAGACTCGAGCCATGCCTTAGGA
ATCAGAGCTGATAACCGCAGGCAGGAGTCTTCGATGGAGTCTCTGCATCCATCTTGGGCG
GCTAAATTGCGGGGTCGTGAGACTGCCACGATTAAAGCTTTTGAAGGCAAAAGAGTGGTC
TTTGACTAG
>311; 116 1 439  LEN=796; minus strand
TCGTTGCCGCGCGACGAGAAGACGGCATCGGCGCTGCAGGCCGAGCTGAGCAGCTTCCTT
GGCATGGGCCTCGAGCAAGACTACGCGGCGAGCGGTGGGCTTTGCCTCGGCCAGAGTATG
GTCACAAGCAAGAAGTCGCGGCTCCGTGCGCACAATGCCACCGTCAAGGCGGTCAAGAGC
TCGTTCAAAGCAACCCAGGCTGCCAACGACCTCAAGACCTTCTTGGATGGCCATGACCAA
ATGCTGAAGCTTCTGTTGCAGCGAGAGCGTGTGGCGTCTATTGAGGATGCCTCCGTCTCA
AGTGGGGCAAGCACGGCTCTGAACGCACCTGGGATTCCTTTGCAAACGATCAATGCAACG
CGAGGCACTTTGAGTTCCCATGGGCTGGATGCCTCGCACGCAAGCCAGTACGATGACTCA
GTGCCTGTGGCGCCCTGA
>330; -8 1 274  LEN=274
XCTGCTCGCCGCGGCGGCAATAGCAGATGGGCCACCAACCCGATGCGCCGATCGCCTTCA
TCGCCGAGTTCGCTGGCCACCGCGGTGCTGCCGCACGTGCGCCAGCCGCTGCGGTGCTGC
GAGTGGAGACTGGTGACTGGAGAGTCTCGTGCCGTACGTGCGGAACCTTGTGGTGAAGCC
TACGCCGTACGCCCTGATCTCCGAAGCCTATACAGCGCCGATGTCGTCCTCGCGCTCCAG
GTAGGCCCTCCCCTCCCCATCCCGGAAGGAACCTAX
>324; 88 1 275  LEN=645; minus strand
XCCTCCAGCTCGGCGGAGGCGCGCGCGGCGGAGCCTGCGGGGGAGGATCAGGTGATGCAG
CAGTTGCTGATGCAGCAGCAGGTGGAGAGCCTGAGAGTACTGCAGGAGAACCAGCTGCTC
CGCCAGTACTTGCAGCAGTGCCAGACGCTCATCTCGCTGCAGAACGAGCAGTACGTCCAG
CTGGCCAGAGCGATGCAGGCGCAGGCCGCGTCTGCGAGAGCGGCGGCGACGGCCCCTTCC
ATGGAACCTCCTTCGAGCTCTGCGGGGAGCACATGA
>304; 296 1 1392  LEN=1392; minus strand
XTGCGGTATGCGCTCGTCACCAGGTGCATCAAGGCTGGTGCCGAGTTCATCTCCACGCCC
AACTCGAAAGAGGCCGCTGCAGAGCTGCGAGATGGCCTTGCCAAGGCGCTGTACGCGCGC
ATCTTCAACCACCTGCTGTCGGTGATCAACTGCAGCCTGGCGAGGACGGCCCGCAGAGGC
GACAAGTCGGAGTGGCAGGGAAGCGCTCTCGACAAGCAGTCCGCCTCAGTAGGCGCCGTC
GGCAGCGACTTGGGGTCGAGGGGCAACTTTATCGGGCTGCTTGACATCTTCGGCTTTGAG
ATCTTTGAGAGGAACTCACTCGAGCAGCTGTTGATCAATTTCACGAACGAGCAGCTTCAA
GCCATCTTCAACGAGATCATCTTCACCGCCGCGCAGGAGGAGAACGTTGCCGAAGGCCTT
CCGAGGGACGAGTACGATGCTGAGACGGTTAGCAACGCCCATGTTATCTCGCTCCTCTCC
GCGAGTGGGACCGGCCTGTTCGCTCTTCTCAATGATGAGTGCGTCTTCCCAAAAGGCACG
GACTCCACATTTCTCCTCAAGTTCACGAAAGCAAACGCGGAATCTCCTCGCCTGAAGGAG
CTGCCTCCAAAGAGAGGCTCCACCGGCACGCCCGAGCCCAGGTTCAGCGTACAGCACTAC
GCCGGCGAAGTCGAGTACTGCGCTGCGGGCATGCTGGACAAGAACAAAGACGCGCTCTCC
GAGGACTTGCAGGTGCTTATGCGAAGCTCCTCCCAGCCGCTCGTCTCGGAAATCTTCTCC
GCGACGCCTGCCGCGAAGAACTTGACCCGCCGGTCGCGTGGCGGCGGCTTCCGAGGCGTC
GCCGTGCAGTTCATCTCGCAGCTAGACGCCTTGCTGCGCGTGATTGGCAGCTCACAGCCG
CATTTCATCCGGTGCATCCGGCCCAACTCTCTGAAGCGTGCCCACCTCTTTGACGACGAG
CTTGTTTTGAACCAGCTGCGCTGCGGCGGCGTTCTCGAGGCGGTGCGCGTCTTCTCCTCT
GGCTATCCGGACCGCATGCTCATCAAGGAATTCGTCGGCCGCTACTCAGCCATCGTTCCG
CACGGCACACTGCCCCCCCGGCTGCTCAACTCCATCCCAGAGGAGGAGCAGCTGCCCGAG
ACGGAAGTGTCTGCGTGGGAGGTTGAGGCGTGCCAGGCTCTTCTCCGCGCCCTTGGCGTG
CCGCCACAACAAGCCGCGCTCGGCCGTACGAAAGTCTTCATGCGCGCGGGTGTTGCCGCG
CGGCTGCAGGCGTTGCGCGAGTTGCGGATCTTGAACTGCGTCGCCCGTTGCCAGGCCGCC
ATACGCGGCAGGCTGGTGCGCCGCTGGTCGGCGCGTCGTATCGCCGAGGCGCGCAACGAG
CGGCTCGAGCGCGXX
>321; 266 1 774  LEN=831; minus strand
CGATCGCCTGCGCAGCGTACAGAAGAGCTAGTCGAGTTCATTGTCGGCTCCGGCTCGGTG
CTCCCCGCCATCGACCGCGCGGTGTTAGAAATGCAAGCTGGAAGCCGGTGCCGCCTTTCG
TCGGCGCCCACATGGGCGTACGGCGCGCCGTCAGCAGACGCTTTGCACGTGCCGCCCGAA
GATTTCGAAGCAAGGTTTGGGCAGAGCGCCGTGGAGATCGACCTGACACTCGTCGACTTC
GTCGCACCGAGAAAGATCCACGAGCTGACGACAAAGGAGGCGGTCGAGCTTCAGGCGCTC
AAGAAAGGGCAGGGGGACGCGCTGTTCAAGCGAGGACAGTATGACCTTGCTGTTGCACGA
TATGAGAAATCGAACGCCGCTGCCAGGCATCCATATGATGTCATGCACGGCCCTGAGTCG
CAAATGGAAAAGGAAGCGCTGAAGGCCACTATTGCCAGTGTCCGGCTCGCGTCGTACTTG
AACCTTGCTGCCTGTCACATCAAGATCGGGGGAAAGGAGCGTGCGGAGTCTGCTTTGGCG
GCCGCTGAGGAAGCACTCACCATTGAAGCGGGACACCCAAAGGCTCTGTATCGTCGTGGA
CAGGCACGAACTGAATTGGGTGAGCTTGATCTCGCCAGAACAGATCTGATCGAGGCGGCG
CGTAAAGATCCAAACAATCGCGAGATCCGAGGAGCGCTCGAGCTCTTGAAGGAGAAACAG
GCGCAGTTGCATGCCAATGACGTCATGATGTACGGTGGAATGTTTCAAAAATAG
>314; 181 1 819  LEN=1030; minus strand
GTGCCCCTCGAGGACTTCTTCGTCGACGACAGTGGCGAAGGTGCGGGCACGTTCTACTCC
TACGACGCGTCCGCCATCGAGGAGGAGCTGGCGCAGGCAAAGTCGCTGTATCGTTCCGCA
CAGCCGGTGCCTTCACATCTTCCTCCTCTAGGTAGCTCGCGCTTCGCCAAGACCCAATGG
TTGGTACGCGCCCTCGCAGCGATGAGCCTCACGGCGTCGCGGGTGGTCGTTTTCGGAAGC
ATCGATCCGTTCGAGGAGTGCCTTTGCCTCGCGGCGGGCGCAGCTCATGTCACGACAGTA
GACTACAATCGCCTCAGCTTCGAGCACCCATCGCTGTCGACCATGACCTTGGACGAGCTG
AGCGGCTCGCCGCCGGGTTCACTCCAGTTCGACGTGGCACTCTCCCTTTCTTCGTTTGAT
CACGACGGGCTTGGCCGGTACGGAGATCGGCTGCACCCCATGGGCGACCTACTCGCCATG
CGAACGGCCTGGCGTGTGCTACGGCCGGGGGGTCGGCTACTGCTCTCGGTGCCCGTCGGC
CCGGATGTGCTCGTGTGGAATCTGCACCGCAGATACGGCCCGAAGCGCCTGCCGCTGTTG
CTGCGGGGCTGGGAAGAAGTCACTAGGTTTGGATGGGAGGAAAGCAGACTGAACGAACCG
GCGAGCTACCTCCATTCTTACGAGCCCCTCTTTCTTCTTCGGCGCAACGGTACAACATCA
GATGACATATGGGATTCTGTGCCGGCTGTCCCACCGCTTCCTGTAGTTCCTGATGCTACG
GTGGAGTCCGAGCATCATTGTGCTCACGACGAGGTATGA
>343; 37 1 250  LEN=250; minus strand
CGCCGCGCGGTGCATGCGCGGCAGGAGGCCTTCCTCGAGCCGGGCGATGTGCTCTTCTTG
CCTGCGCTGTGGTTCCACAACGTCACGAGCATTGGCTTCAGCGTCGCGATCAATGTGTTC
TGGCGGTCGCACCACGGGTACAACCAGCTGCTTCCGCGCTCCCACTCGGATGTCTACGGG
AAGGACTTGTACGGCAACCGAGACCCTCCTGCGGCATCCGCCGCGCTCGACAGTGCAGCC
GCGGCGGCAAXX
>229; 672 166 2651  LEN=3165
ATGTATGGTTCATACGGCTACCAAGGAAATGAGGATGATATCTATGAAGGGTACAACCAA
GGAAAGCCTCAGCCACTGAATGTGCCACCGCCCTCCACCGGCGCTGCTGGTCCTCCGCCG
GGAACAGGCTTTCGAGCCCCTGGGACTGGATCAATGCGTGGTGGCGGCATTGCATCCCGC
GGTGGCATGTCGCGTGGTGGTGCGCAGGGCGAGGAGAATCGGCCGATGACTGCTGTCCGT
GCAGCTGGGTATACGGCGTCTGGACCAAAAACGTCGGGCGGCGTCTTCGACCCCGCCAAC
ATGGGGTCAGCAGGGCGAGGGCCTGCTCCCCCTCTGCAAAAGCGTGCAGATAACAGTGTC
GAGGACAAGTGCCGCGACATGGAGAAGGATGTGAACGGGCTGATCGAGGAAAGCGCGACG
CTTAGCCTCAAAAAGCAGTATCAGCCTGCGTTGGAGAAAGCGAAAGAAGCCGGAAAACTT
GAGCGCCAGCTTTGTAAGAAACGAGAAGAGAACGGGCTGGCAGAGCAGATCAACATTGAT
CTCACATATTCGGTATGCTTTAACTTGGCCAATCAGTACCATATGTGTGGGATGTACATG
GAGGCACTCAACACGTACACACTCATTGTGAAGAACAAGCAGTACGCTCAGTCAGGCCGG
TTGCGCGTCAATATGGGGAACATCTATTACGAGCAGAAAAAATACTCTGCTGCGATTAAG
ATGTACCGGATGGCACTCGATCAAATTCCAACCACGGGTCGTGAAGTGCGCTTTAAGATC
ATGCGCAACATTGGTAACGCCTTTGTCCGCTTGGGTCAATTTCAGGATGCAATTGCTTCA
TTTGAGCAGATAATGGAAGGTTCACCAGATCTTCAGACAGGGTTCAACCTTGTGCTGTGC
TACTATGCCGCTGGTGAGAAGGAGCGCATGAAGAAAGGGTTCACACGGCTGCTCTCAGTC
CGTCAACTGGGGATGGACGACGATGCGCTGGAAACTGATATTGATGATGTCTTGCAGGAG
GATGGTCTAAAGGATGCGATCCGCGAGAGGAACAAGCAGAGTTACAAGTACCTTTCTATC
GCCTCGAAATTGCTCGCCCCAGTCATCGATACTGACATCATCTCTGGGTTCAATTGGGTG
TGCGACACCCTCCGTTCACAGTCGCAGCTCGCTCTGGCAACAGAGATGGAGATTGCAAAG
GCATTATTCTTCATGCGCTCACGTCAGTTCGACAAAGCGATTGAGACGCTGAAGTCATAT
GAAAAGAAGGACAAACAGCTGATGGCGCACGCAGCGACGAACCTTTCGTTCATCTATTTC
CATGAAGGCGATCATCAGAATGCCACCAAATACGCTGAACTGGCCATGCAGCACAACCGG
TACAATGCTAAGGCATTGGTCAACAAAGGAAACTGTATGTTCCTTCGCGGAGAATATGAT
CATGCTCGCTCCATGTACCAGGAAGCGATGGGGGCTGAAGCTGATTGTCTCGAGGCCATT
TACAACTTGGGCATAGTCAATAAGCGGCTCGGGGAGTACGCAGCCGCCCGGGGTCTGTTT
GAGAAGCTCCACGCAATCCTTCCCAACTCTGTTGAGGTTGTGTTGCAGTCGCTACTATTT
ACTGTGCTTAGCTCGCACAACTTGATGTACACACAGCTGATGCATCTGGATACTGTGGTA
GGTCCTTTGGATATTGCCGACTTGTGCGACTCTGCGAATGAATCACGCGCTGCTATTAAA
TGGTTCAAGATACTCAATGCACTCGTGCCTACGGATCCTACCGTGCTGGCACGGATGGGG
AATATCTACTTAAAGGAGGATGACGAGACTCAGGCTTTCCACTTCCACCAGGAATCATAT
CGCTACTACCCCGTCAACATGAATGTGATTTCGTGGTTGGGCGCCTATTTTGTTAAGAGC
GAGATGTACGAAAAGGCTGTAACTTACTTCGAGCGGGCGGCGCAGATTCAGCCTAATGAA
GTGAAATGGAAGCTAATGGTTGCAAGTTGCCACCGTCGGAGTGGAGACTACAACTTGGCT
CTCGAAATTTACCGCCAAATCGACAATGATTTCCCTGACAACATCGAGTGCTTGCGCTAT
TTGGTCCACCTGTGTGACGAACTCAACAAGAAAGATCAAAGGCACGAGTATGTGAAAAAG
CTGCGCAAGGCTGAGCGAGCCCTAGAGAGCCAAACCGCAATGGAGACTCAGACTAATTTG
GCGCAGCAACAGCAAATGATGATGCAGCAGCAGCAAAATGCGCAGCAATCTGGAGGCTAC
TCGGGCGGCTATTACGATGAGAATCGCGCTCACAACCAAATGCAGCGTGAAGAGCCTGGT
GAGTCGGAATATGAGCAATCTCAAGTGCTTGCAGCTGGTGCTGACCGCAAGTCGGGTTTG
CCGACAAAGAAAGTTGCTTCTGGCAATGTCGATGACGATCACTTCGCTGATGTGGATTTG
GACGATAATCTGTTACCCACATAA
>252_1; 23 1 187  LEN=187
XXGCTCCATCGAACGCGACCTCCGACGGGAGGTCTCGCCGACAAGACCACGCCTTCTTCG
AGCCACGACGTCCACCACTGGATTGACGCGTTGCCTTTCCCGCCGAGTTACGACTGGATG
GGCGCATGCCCACGGGTGCGGATGCCAGCGGGCCACTACGTCTCCACGACGGCGGCCAGC
TTTCGTGGG
>252_2; 233 920 1296  LEN=1296
ATGACTGACAGTCTGACACGTGTGACGACTGACGTGACAGCTGGCATCAACAAAGTCTTA
AAGGTCACCCCTGCAGCTCCCACCAAGGAAGCCACCCCTGACAAGGACGCAGCTGCGGAG
CAAGTGCCGCAGACTGATGAAGCGGCCGCCAACGGCCCCACTAGCGATACCGCGGCTCCC
GCTGCGGAGCCAGCAGCCGAGACGCCTGCCGAGACACCAGCTGAGACGCCTGAACCGGAG
AAGAAGAAGACGAAAAAGGTGAAACGCATTTCCCTTATGGTCGAGCCCAAGGGCAGCGGC
ATTTCAGCGCAAGCGCTCATGGAAGCTCAAGAAGCCGAAGCACAGATGACATTGCAGGAT
CGCCTGATCGCCGAAACX
>307_1; 89 1 250  LEN=250; minus strand
CCTCGAGCGCCGCCGCCGCGCCTTCTCCCTCCGCACGCCGCCCTCCTCCTCGCCCTCCCC
TCCAGCGGAGGGGAGGGCGAGGAGCGACGCCTGGCAGCCCTGCGGCGAGGGCTCGAGCAG
CGCGGCGTCGTGGCGCGGCGGGCCCCACGAGGCGCCGCCGTCGGAGGAGGTCTGCACGAC
GCGGCGGAAGGCGCCGCTCCAGTCGCGGCAGTTGAGGAGCAGCTCGCCGCTCGGCAGCGC
GGCGAGCTGCXX
>283; 297 1 1333  LEN=1752; minus strand
XXTGCGCCCCCACGCGCCGCGTGGCTCCCCAGAAGGCTCTCCTCGAGCGCGGCGCCGCCG
CACGCCCTACCCGCCAGCGACTGCGTCAAGTTCGAGGACTGCGTCCGCGCCTCCCACCGC
ATTCGCTCCGGAATCATTCACACCGAGTGCTCTCGCTCGCACTGGCTCTCGGAGACGACG
GCGTGCCACATCTACCTGAAGAAGGAGCAGATGCAGTTCACCGGCTCGTTCAAGGAGCGC
GGCGCGCGCAACGCCATCATGTCGCTCAGCCCGCAGCAGCGCGAGAAGGGAGTGATCGCC
GCATCGGCGGGCAACCATGCGCTCGCGCTCGCGTGGCACGGGCGGCAGCTCAACGTGCCG
GTGACGGTGGTCATGCCCACCGTCGCGCCCATGACCAAGGTCCAAAACTGCAAGTCTTTC
GGAGCCAACGTGATCATCCACGGCGCGCACATCGGTGAGGCGAAGGAGTGGGCCCTCACA
GGCGACCCTGCCAACTTCGAGAAGACGTACATCAACGGGTATGACGACGTGGAGATCATC
GCGGGAACTGGCACGCTCGGCATCGAGATGCTGCAGGACGTGCCCAACGCCGACGTGATC
GTCGTCCCCGTCGGCGGCGCAGGGCTGATCGCCGGCATCGCGCTCGCGGCGAAGACGCTA
AACCCCACCATCAAGATCATCGGCGTCGAGCCTCGCAGGTGCGCCTCGTACACGGCGGCG
CTCGAGGCAGGCTACCCCGTGAAGGCGCACGTCCTGCCGACGCTAGCGGACGGGCTGGCC
GTGCCTCAAGTGGGGCCGCACGCATTCGTGGTGGCGCGGCGGTGGGTGGATGAGGTGGTG
TGCGTGGACGAGAAGGACGTGGCGCTCGCCGTGCTGCGCCTCGTGGAGCAGCAGAAGATG
GTGGTCGAGGGCGGCGGCGCGACGGGGCTGGCCGCGCTGCTGCCGGGCGGACCGCTCGAC
CGGCCGGATATGAAGGGGAAGCACGTGCTCGTCCCGCTGTGCGGCGGCAACATCGACGTG
AACGTCCTCGGCCGCGTGATCGAGCGAGGGCTGGCGGCGGACGGTCGTCTGGTGCGGCTC
ACGATTGCAGTGAGCGATCGGCCGGGCGGGATAGCAGACCTCGCCAGCGTGCTCGCGAAG
AACGGGGCCAGTGTGAAGGACATCTTCCATGAGCGCGCGTGGCTGCACACATCCGTCGAC
CAGGTCACGATCAAGGCAGTCCTCGAGACACTCGGCCCGGAGCACAACAACTTGTTGATG
AAGAGCCTCACAACAGCATACCCAGGGGTGGACATCAAGCTGGAAGGCACTTGGTGCAAA
GATTCCATTGATTGA
>288; 773 165 2514  LEN=3109; minus strand
ATGCTTATCCTAATCACCGTGGCCTACGAGCTCGTGACAGAATGGCTGGAGCAGAATTGG
TTCAAGGAAGGCATCGCGGAGAAGTTGATGCAGAAGATGGTGAAGGAGCTGGCCATTCTG
GGGTTTGTGTCGTTCACCGCGACGGTGATCCTACAGTTCGTGCACACCGCTGAAGACAAG
AAGATGCTCTTCGAGTATGCCCACGTTCTCATGTTCGGGACGGCGATCGCCTACGCAAAA
GAGATCGCACTGATCTCATCGCAGATCTCGCAGATCAGTAACGCGTACGCCACAGCGAAC
AGCGTAGGCGAGGAGCAGGTGTTGCAGTACGCGCGAAGTCAGGTGGGGAAGAAGGGCAAG
CTGAGCGTGCTGGCGCAGCCTGCTTCCTCTTTGCTGAGCAAGGTCTTCGACGCGCTCACC
TTCAAGTCCCTCCGGACGCAGCGACACACCGCTGGCATCAGCACCTTCCACGTCCTCAAG
TTCCACTTCCTTGGCTTCATGGGCCTGCTCACCACGCGAAAGTTCAGCTGGCACCAGTAT
CTTACAAAGGCGATGGAGAACTACGTCGAGTCCATGATCGACATCTCTACCGTCACATGG
TTCTTGCTCTTCGGCTTCGTGGGCTCGACGATCGCCATCGATCTTGAGGAGGGCTTTGGC
CTTGTCTTGATGATTTTCTCCGGCTGGCTCCTACTTATCTTCGAGCTCTTCGTCCTCCAC
CGTAGCGAGGCGGTCATCTCGTCGCTCGTGATCGAGGGGCATACCCTTCGCTTAGGGGGC
GCCGACCACGAGTCTTCGACCGGCCACGCCGAGTCGCACGACTTGGCGAGTATCTACGTC
GACGAGCTGCGCGCGTACATCAGCGCACAGAAGGCACCCAGCCTGCTGGCCGCCACGATG
ACTGAGATGCAGACGGTATACCAGGCTGCGGTCTCCAAGACAGGTGGCACCAAGTCTGTG
ACGGAGCATCACGGCCACCACTCGGAGACGACGGTCTTCCGCGGCGGGCGCGAGCTGCGG
CTGTGCCAATACGCGCTGCAGCTCTCGCTGCTGATGCAGTGCCTGCTGCAGGCGCTGATC
GTCACGATGCTCGCGCGCGAAGTCATCTGCAGCTACGGCTTGGAGACGGGGCTGCTGCTC
ACAATCTTCATGTCGGTGCCGACGCTCTTCATGTCCAAGATCGTCACGCCGCTCGTGCTG
CAGAAGTGCGCGTTAGCGCACGCGGTGGTGATGAAGCAGGTGGACGTATTGCAGGAGATG
GAGTCGGAGCACGAGCAGTCGGGCGACTACGCCCACGCGTCGCAGATGCTCGAGGTGGCG
ATGGCGCTCCGGCTGACGGGGGAAGACTTGGCCGACGCCAAGATCGTCCGCGCCAAGGTG
AAGGATCTCAACAAGCTGGGCGAGCTCAAGTGGCGCTACCGCGTGGTCGAGGAGGGGCAA
AACCCGCGCGACGAGGCGATCAAGGTGTTGGACGAGGCGAGACGGCTGGTCGAGTCGCAT
ATCGAACTGGCGGTCAAGGAGAAGTCGGCCAAGTCGCGGCGCGGCAGCATCCTGATGGAG
CGACGCAACTCGTCGGCGGTCGAGGAGAGCAACCTCGAGAAGCTGCAGGAGGAGTGGGCG
CCGGAACTCTCCGAGATCTGCCAAGGCCTGGCGGTCGCGCGCCTCATCTTCAACACAGAC
CGGTCGGAGGACGGCGAGATCGCCAAGCTCCTCAAGGAGGCGCTCGACCTGCGCGAGAAA
GTGCAGGCGACGGACAAGATGGCGGAGACGCTCAACTCGCTGGGGATGCTCAAACAGAAG
CAGAAGGCGCACAAGGACGCGGAGGCGTACTTCCTCAAGTCGCTCGAGCTGCGCCGGCAG
CTGAAGCCGAGCTTTGGCGTCAAAGAGAAGGCCCAAGTCATCGCACAGTCCCTCACGTCC
CTTGGGATGCTGTGGGTGGACATCGGGGATGCGGAGGCCAGCGCGCACGGCAAGGCCCCT
TCGCAGTACGAGAAGGCGCTCGACTTCCTCATGAAAGCGAAGGACGCGTACGAGGAGGGC
TTCTCTGAGGGGCACCCGAAAGTAGCATGGGCTATTGAAGGCATCGCCAACTGCCACACG
AAGATAGGAGATCTCCGTAAGGCAGATGAAGCGTGGGAAGAGGTGATTCGGATTCGAATG
AAGCTGCAGCAAGAGGGGGGCGGCAAGAAGCTCTTCGCCAAAGAGCTCTCGAAAGCGAAT
GATGCCAAGAGCAAGGTCATGGAAGTACGCGCGGCAACTCGCAGCAAACTGAAGCAGAAT
TTCCTGAAGGCCAAAGAAGCTCCGGCAGTGGAGGAGAGGCATCAGTTGGAGGCACAGGAA
ATTACTTAG
>342; 79 1 584  LEN=584
XXACCGCATGCAGCACACCAACACGTCCGACTCACCGCGAGCTCCAACACGCCACCACCA
CATGCGCGGGACCAGGACGTTTGGGCGGTGCTCGAACGCACAGACGACCAAGCGCCAATG
CTCCGACGAGAGCACATCAGCGCCACTCGCATAGCGCCCCAACTGAACAAAGGTGGCGCG
GTCGCCGAAATCTGTGCCGAGCTGCGATGCGCGCCAGAGAGCGCTCTGTTCATCGACGAC
AACCCATCGGAGTGCGCAATGGTACGTGCGGTGCTGCCGGCGACGCCCGTCTGGTGCTAC
CCGCCGTCGCACGCCGAGGCTAAAACTCAACTGACGCATGTGTGGCGATTGGATCTGTTT
GGCGCAGCCTCCAACGGCGGACACGCCGATGCGCGGCTTCGGAAAGAGTCGCTTGCGGCG
GAACCGCTGCGCATGCAGTTGCGGAGCGAGAGCAGCTCTCTCGCCGAGTACCTCGAGCAG
CTGCGCGTGAAGATTCGTGTGGAGCGAGTGTCGCCCGCACCCGACGGCGAGCAGAGCGCG
GCGCACTCTTCGATTGCGGAGCGCCTGCAGGAGCTCCACGCGCGGAXX
>340; 88 1 650  LEN=650; minus strand
CTCTCGTACAGCTTCTTCGGGCAGGCAGGCCACTCCGTGCGGAGCATTGTCGTTCGGCGT
GGGGATGGCGCCGTCCCAGCGCAGCGCATCGTTCGTCCGTTCGAAGTGCCGCACCACGTC
GTCGACCTTGTGCGGCGGGCGCGAGAGCTGTCGCTCAAGAACCTGTTCGCGCACAGCGGG
CACATGCTCTACGACCGGGCTGTCGGCCACTTCTCGCCGGAACGGCTGTGCGGCCAGCTT
CTCGCACTGGACGAGGCGATGCCTCGCCAATGCCCGGATGGGTGGCTTCTGGGCAGTGTG
GGCGTGGTGGCGTGCCTCGCCGTGGGGTGGGGGGACGCCGACTCTGCGCTTTCGGCCGAG
GAGCAGCGGGTGTGGGTCGATATGTCGCACGAGATGCCTCTCGACATCGTACAGGAGGTC
GCGATGAGTTGTGCTCTCGAGACACTCGCAGCGGCGGTGCCTCACCTCGCCGCCGGCTCG
AGCCTCGAGCTACGGCTCAGCCGGTGCATCCGGCATCGACACTTGGCAACCAAGCTGCTG
CGGCGGCTGCAGACGTCGCTGCAGACCGCAAGCTTGACGCGGTGCACGCTGTACGTCGCG
CTCGATTCCGCCTTTCGGCAGGAGGATGGCGAACTCCTCGCCGCCGCCGCX
>223_1; 90 1 246  LEN=396; minus strand
GCCTTCAGCGAGTTGGCGAAGCAAGCTGGATGTGAGGCGGTCACGCAGGAGCTCAGTGCG
GATCATTTGTCGAAGTTGCTCAACGTGGACATGGCCGTGGCAGAAGAGATAGTCTTCTTG
GCGGATCTCGACCGCTTCTCGAATAATCCACCATTTCAGATCACAAAAAGAACTAGTACT
GCGGACTTCAAAGAACCCACCATCGACCTAATCGAATTGTATCGCCTCATTGTTGGCTGG
ACCTGA
>223_2; 1098 1 3198  LEN=3198
XXCGCCCTCGCCTGCCTCTCCTTGTGCCGTATCATCCCGGCGGCCACCAAGAGCTTGTGC
TTGCTAATGTCTCCCGAGGCGTCGGCGTCGACGTTGTCCATCAGCTCCTCCATGGCCGAG
CGGGTAGGAAGCGTGAAGCCGCCTGCTCGCAGCAACCGCACCGCCGCCCTCCGGCTGACC
CGGCTGACCCGCCCAGAGGAGCTCGCGGCGGCGGCGGCGGCGTGCTCGTCTTCCATCCAC
GCCACCAGCGTCGCCGGCAGATCGGCGACGAGGTTCTGCCGGAGGAACTCGAGGAAGTCG
TCGCGGGAGAGGGAACCGGCGAGGTCGGAGCTGATGTCTCGCAGCATCTCCGCTAGCGGG
CCGGAGGGGACGGTCCTGCCGACGGAGCTCATGTACGCCTCCAGCTCGTCCACCGTGATC
AXTGCCGGAGCCGTCGGCGTCGATGAGCGCGAAGACCTCCGTGAACCTCTCGAGCTGGAA
CTGCGTGAGCTCGACGCGGTGGGGCTTGAGGTTGGCGGAGGAGGCGAACGCGGCGAGCGA
GGGGACCGACGGGATGGCGAGCGCCGGGTCTTTCGTCGGCAGCAGCCGCGTCCTCCCCGG
CCGCTGCAGCTCCGACTGCCGGATGACGGCGAGCAGCAGCTGCATGGCGAGCGCGGGCTC
GTCGCGCTGCAGCGTGGCGAAGCTGTCGCGAGAGAACTTGAGCAGCACCGCCGCGGTGAG
CGCCGTCGCCGAGGCGGGCGCGCCGCCGTGCCCCCCCTGCCTCCCGCCGCCGGAGTGCAC
CGCGGCCTCGAAGAGGAGGGCGCGCTGGTAGTTGACGAGCGTGCCGGGGAAGACGGTGCG
CCGCTGGACGGTGTAGCCCTGCTGCTCGGTGAGGAGGAGCTCGCCGACGAAGAGGAGGAA
GAGCGCCTCCTCCGGCGCGTCGATGTGATCGAAGACCACCTCGCCCGCCGCGAAGGCGAC
GCGGGTGGAGTACTTGATCAGCCGCGGCGTGGGGATGCGGTCGGGGGAGGTGGTGGCGAT
GGAGAAGGCGGAGGCGAGGGTGGAGCGGTGGTGGATGGTCTTCAGCGTGGGGTGTGCGCC
GAGGAGAATGCCGGTGAGCGCCGCGGCGTGGCGGAGGAACTCGTCCTCCACCCACTTGAG
CGCCACGTCGAGCGAGCCGAAGTGGCGCGTGCCCTGGAAGAGGCCGCCCTTCCTCATCTC
GTTGGAGAACTTGAGGTTGAGCCCCGCCCACAGCAGCTCGAGGCGGCTCTCCTCTTTCAC
CAGCCGGTGGACTTTCGTGAGGGTATTGCGCGCCGTGGGGTCGATCCCCGTCAGCCCCGA
GCAGTCCAGCAGGACGATGCGGATGCGCTCTGCGCGCGGCTTGCGCATCTCAGTGGAGAT
GAGCGCCTTGAGGCGCTGGTAGAAGACTGTCGCCGAGCCGAAGAAGACGAAGCCGTGCAG
CGGCAGCACGACGTACCAGCTCGCCATCTCGCCCAGCCGCAGCTCGACCGGCTTGGGGCG
GAGCGCGGTGGAGCAGATGTCGACGCCGCGGATGGGGTTGGCGGGCGGGTCTTTGTGCAT
GAAGGAGGCGATGAACTCGAAGGCGGCGAGGATAATGCCAAGCACGAAGACGACCAGCAA
GCCGGGGAGGAGCGGCGAGACGGTGTTGGACAGCTCCGACTTGACGAAGAACTCCCACAC
GAAGTTGACGCTGAAGATGATCCACACGATGGAGAAGGAGACGCGCGTGAGGCGCAGCCG
TCCTTCGATGAGGTTCTCGACGATGAAGCCGGCGCCGCTGTTGATGAGCAGCCCCGCGAG
CAAGAAGCGCGGGAGCACGTTGATGATCGGCCCCGCGACGCCCGAGAAGATGGTGAGGAA
GCAGAGCAGCCCGCACGTGATCGTGGGCACCGGGTCGGTCGTGGAGTGCACGATCGAGTA
GTTGATCAGGTTGAACTTGGTCTGCCCGTAGCACGGCATCCCCGTGAGCAGCGCGGAGAC
CAACGTGGCGAGGCCGCCCACTTGCATCTCGTGGTTGTAGTCGAGGTCCACCTTGAGCGC
CGTCTCCGACGACGAGAGCTTGAGCATGTTGTCGAGCGCGGTGATCATCGCGCCCATCAG
CCAAATGCCAATGCACTCGGCAGCGCCTCCCACGCGATCAACCCCTCCGACGAGTACACG
ATCTCCAGTGACAGCCAXGAAGTCGACGCGGGAGAACTCGCAGAAGGGGCCCTCCTTCCC
GCCCGCGAGGCGGCGGTGGCTGCCGTGAGCGGAAGGCTCGCTGCTGCCGCCGCCGCCGCC
GTCGGCGCAGCCGTACGGCGTGGTGAGGAACCACCCGGTGTCCCGAAGCTCCTGCATCGA
CTTGCCGGAGATGGCGACGCCGACGTAGAAGATGGCGAGCGGGACGAGGATGAAGGTCAG
GATGAGAATGTCCGTGCGGAGCACGTGCCTGCGCTTGAGCATGTACAGCGACACGCCGAT
GATCACCGCGAGGAGGATCGGCACCCACGGGTCGACCCGGTCGTCGTAGTCGCGGACCAG
CTCGCCGAGGTACTTGGCCTTGAGGTCATGCGTCGTGGAGATGAACACGGCCAGCTTGAT
CACTTTGTAGCCGATGCACGAGAGGAAGCCAGAGATCACCGACGCGGGGACGAAGCCTAT
GGCGGCGCTGGTCTTCTTCGTGTGCCCCAGCGCGAAGAAGAGGGCGCCGACGACCACGTT
GCCGATGACCATCGAGACGAGCGTGGTCGGCAGCACCTTGGTCGCGCCGTCCGGGTCGGA
CTTGAGGAAGGTGCGGATGGCAATGCCGCTCTCCTGCACGAAGACGATCGGCAGCAGGTC
CGGCCCCGCGATGATGGCCTTGCAGTGGGAGCCGCGCGCGAAGGCGAGGCAGCCGATCGC
CACGCCGAGGAGCACGACCCCGACGCCGTCCGCGTCGCCGAAGGACGAGGCGCCCGACGC
GAGGTCCTGGAAGATGATGGTGGAGAAGACGATCGAGAAGAAGAAGTAGAGGATGAAGCA
GACGGCGCCGGAGAAGAAGCCGCCGAGCTTCTGCTGCGTCTTGTGGAAGTGGGTCGACAG
CTCCTCCTCCGCGCCGAAGATGGTCTGCGCCACCGAGAACTCCAGCGAAGTGCGCGAGAG
CTTCTTCGCGCCGATGTTCACCGCGAGCGCAGACGGGTGGAAGCGCGTCTTCTGCGGCGG
GGCTTCAAGCTCGTCGGCGGC
>269; 317 1 1380  LEN=1537; minus strand
XCCGCTCCATCAGCGCCTGCGATGGGCAACTTCCTCGACACGCCCATCGTTGAGAAGGAG
ACGGAGGTTGGGGAGGAACCCTCGAAAGGCCTGAAATATGGACTTTCTGCTATGCAAGGC
TGGAGGGCTCAGATGGAGGACGACCATGTGCAGCTTCTGAACTTGCCAGAGATACCGGAG
CTATCACTCTTCGGGGTTTATGACGGTCATGGTGGTGACATGGTCGCCCATTACGCCGCT
AAACATCTGCCCTCGTTTCTCTTGAAGACTGAGTTGTTGCAACCTGGAATGCCTGATGAG
GCATTCGTGGTCAAAGCGAAGGAAGCTTTCGAAGTTTCGTTGCTGCAAATTGACGATGTC
TTGCGCCAGCTTCCTGAGGTCGAGAATGGGCAAGACCAAAGTGGTTCCACCTCGGTGATG
ACGCTCGTTGGCCCCAGGCACATTGTTTGTGCGAACACCGGCGATTCTCGTGCAGTCCTC
GCTCGGGGAGGACAGGCCGTTACGTTGTCCAACGACCATAAGCCTTTCTTGCCGGTTGAG
AAGGAGAGAATAGAGAAGGCGGGCGGGCAAGTGAAGTTCAACCGTGTCAACGGAGATCTT
GCTGTCTCTCGCGCTCTTGGAGATTTCGCCTATAAGCGGAGTCCGAATGTTAGCTTTAAG
GAGCAGGCTGTCACAGCGTTCCCAGAAGTTATTATTGAAGAAAGGGACAAAGACAAGGAC
CAATTCATCATACTGGCCTGCGATGGTATTTGGGACGTTATGAGCTCCCAGGAAGTCGTC
GACAAGGTGCTTGACCTGCTACGCAACGGGCGCCCGAGCGACCCGCCAGAGGAGGATGTC
GCCATGAACGAAGAGGAAGGCGCGGAACCAAAGCCGCCGCGGGAGAAACGGCCATGGGAT
CTTGGTGCTGTTTGCGAAGCTCTGATCGACCATTGTCTGCAGCTCGGCAGCCGTGACAAC
ATGAGTGTCATCATTGTTCTCATGGATCCTGCCCTCACTCCTATTCCAGCAGCTGATCAC
TTTCAGCAACACACTTCGGACCTGGGCGTACTGGGTATGTGCTTTGCTTCCTCTGGTGAA
GTGTCAGATCCTGGTTGTCGGATTATCGATGGCGCCCGGACTACGAGCGGTCACGCTGCA
CAAATCTTTTCTGCAGTATGCATGAGGTACCCCTGTTCCAGACTTTTACCAGTGATGCAG
CAGTGGGTGGGAACAAATGGCTTGCGTGTTTCTGTAGAGGCGATGTCAAAAGTGGAGGGG
TGTCGCACCCAGGCAAGCCAAAGCTATGCTGTCAAGGTGACTCTAAATGACTGCGCGTAC
CTCTTGTTGACGCGACAGAGGGAGCATGAGATACTTCAATTGGAAATGTGCCTGAAATGG
>323; 148 1 587  LEN=702
XTGGCGCTGCTGCTCCCGTGCGCCGCCCTCTCGCTGAGACCCACTCCGCGTCCTGCCTCC
AATCATCCCCATCGCATATTCGGACGGCGGTCGGCGCTGGGGCTCGGCTGGGTCGCGACA
CATGGCTTCACTCCTCTGACTGCGCAAGCATATGATTCCGTGAAGAGCGCCGAGCCAACT
TTTGAAGAACTGGAAAAGAAGCGACTGGCTCGTAGAGCTCAAATGGAATCCAGCAGAAAG
CGAGTGAAGCCGTATCTAGATGCGCTCACATCAGCAGCGGACGGGAAATCCTTCGCAAAG
GCAGCAGATGACCTATCGTTGTGGCTGATCGGCGAGGGCAAGCTTCCTGAAGGCCTCGAT
GCTTCACTCATTCGAGATTTGATTCAAGATGCATACAAGGCCCTCCCGATGGAGAAGTAC
TACTGCGAGGAAACTCGTACAAATCAAGGCATATGCTTTACTCCAGGTCCTGCAGCGGAA
GATGCGTACAAGGCGGTCATTCGTGAGCTTCGAAAGGCCTCTAGTTCAAAGGGAAAAGGA
GCCCTCATGAGTGACGGCGTGAGTGCGGCGAACAGTGCAGCCTTTTGA
>356; -38 1 310  LEN=310; minus strand
TTCTACGTGGGCGTCTTGAGCTTCTGGCGCCGGATAGTCAACGAGATCGGGCGGCAGCCG
TTGCGCGTGGTGCAGGAGGCGGAGCCTGCGGCTGACCCCTCCGCGGCGCCGCGCAGTCAA
AAAGTAGAAACGGGAATGGTTGCCGATGAGCGAGCGCTCTACGCGGCXGAGAACAATACG
CAAGCGCGGCAAGTGCAAAAGGGCGGGCGCTGCATGATGCGCATGGCTAGGGAGAAGACT
ATTCTGTCGTGTCTACCAGTACGTCGCTCCATCGCATATGCGATGATCTTGGCGCTAGTT
GCGCCCTGCAGX
>339; 183 1 340  LEN=441; minus strand
XXGGCGACTTCGCGCTCGGCGAAGGCGGGACTGCAGTTCCCCGTCGGCCGTGTGCACCGT
CACATCAAGCTCGGCCGTTATGCCTCCCGCATTGGCGCTGGTGCCCCAGTGTACCTTGCG
GCCGTGCTCGAGTACATGGCGGCTGAAGTCCTCGAGCTTGCGGGCAACGCTGCTCGTGAC
AACAAAAAGTCGCGCATCATTCCGCGCCACATCACCCTTGCGGTGCGTAACGATGAGGAG
CTCAACAAATTCCTTGGCGGCGTGACTGTTGCTGCTGGTGGTGTTCTCCCCAACATCCAC
TCGGTTCTTCTCCCAAAGAAGAGCAGCAAGAAGTCAGAGTAA
>358; 88 1 274  LEN=274
CCGTCACCGCTTGGACTGCCACCGCGTCTTATTCCATCGCGCATGGCGCATGTGACGTGG
ACGGAAGTCCTCCCATCGTCCGGTGTGACGGCGCCCGGAGGGCGTGCCTCCATGGCCTTT
GCGCAGCTGTCGCTGGCGGACAGCTCGCTCGGCCCGACCGCGTGGGCGTGGGGTGGCGTC
TCCTCTGCCGACCCCCTCACCTACTCCAACCAGCTATGGACGCTCTCCACGTCCTCCGCC
TCGTGGACCCTCAAGCCGTCCACCGGAGGCCCGCXX
>345; 155 1 499  LEN=499; minus strand
CTCCTCGCCGCCGCCACCCTCGCCCCCCCCACTCCCCCCATGCTCCTCCTCTCCCCCTCC
CCGCTCCTCTCCCCGCCCTCCGCCGCCCTCCACGTGCCTCTCCGCGCCTCGCCCCGCCGC
CTCCGCCTCTCCGCCTCCCCTCCCCTCGACGACGAGCACGCCTTCTACTCCCCCTTCATC
GAGTCGACGATGGCGCTCCTCCGCGAGCACCACGTCGAGCTGCAGCCCTACGCCCTCGAC
GACTCGCTCCGCCGCAGAGACTCGCGTGCCGTCCGACTGGAGGCGGAGGCGTATGCCTCT
CCCAAACTGCGGCAGCTCCGCCTCGTCCACCTGTACGGCTCGCCCAAGCTGCAGGTGCTC
AACCTGTGCCTCTTCCCGCGGCTCGAGTACGGCCTCCCCTCCTTCGCCGCCGACCTCGTC
TCGCTGCCGGGGGGGCATCTCGTCGCTCTCGACTGGTCGCCCAACGGCGAAGACTACACG
CGGGGGGAGAGGGGGGGAGXX
>346_1; -29 1 384  LEN=384
XXCCGCGCGCGAGGGGCGAGGGGCGTTGGGCCGCCCGAAGGGGTGGGGTTCGACGTGTCT
GAGTCTCGCTTCACACGGCTGATTGGCGAGCCGATCCACTCCGAACTGGAGCCGGGGCCA
GGGTCACACAATCTGCTTCGATGGGATGGACGAGGGACGTCCAAACGTAGAGTTCGCCAT
CCGCCACCGCCTGGTACGCGAGACACTGGCTTCAACACACGCGCGCTTCGACAGCCTCCG
TTTGCTGCCTCCTCTCAACCAACGGACACGGAAATCGGGCAAGCAGTGGTTCACTTCTTG
GCCAACGGGCCGTTCGGACCACCAGGGTCAGGATGTCGTCGAGCAAAACCGGGTGATCTC
TACGTACGCGTGCATAAGAAAGGCTGX
>357; 113 111 380  LEN=380
ATGCGAGACTACGTGGACGACATTGAGGACGAAGAGGAGCTGCTGATCAAACGAGCTGAA
CGAGTACCCTCTCGTCCGCACACGAACTGCCGGCGGACGTTCCTGCTCTTGTTAGGAGCT
GCGATGGTCTCCGCCCTCCTCCTCCTCGCCGCCCTGCCTCACTTTCTCGCAGGGCAGGGC
ACAAAGAGCGCAGGCGGCTCCAGGGGGAGAAGCATGACCGAGGAGGACCTCGAGGCGGCC
TTCTGGTCGACCAAGGTGATGAGACGACAG
>354; 101 1 454  LEN=617
XTCGCCACGCTGACTGACCAGACCAAGCCGGACCAGGTGCGCGTGGGCGACATGGCGCGC
GCTACGCGCTCCTTCACGGACGCCGACGTCGCCTCGTTCGCACAGCTCTCCCGCGACTCC
AATCCTCTCCACCACGAGAGTGGCGTCGCCTCCGCCTCTCGCTTCGGTGGACGGGTTGTC
CACGGCATGCTATATGGCTCCATGTTCAGCGCGATCATTGGACAGCTCTTCCCCGGCGCC
GTGTACGTCTCGCAGTCGCTGCGCTTCCACAAGCCCGTGGTGGTGGGCGACTCGATCACC
GCAGAGATTGAGGTGAAAGAGGTTGGCGXCGAGAGGCAGGCTGCTCACGTTCAGATCGGA
CTGCCTGAACCAGCACGGCGAACGCGTGCTGTCGGGGGAGGCGTGCGCTCTGCTGCCGAA
GGACAGGCGGAAGGAGTGATACGCGGTGCTTCTTAG
>300; 226 1 1883  LEN=2160
CCGCCGCCAGGCGAGTTGAGGGGATGGCGCGAGCAGGCGCATTGCTTGTCTTCTGGTCCG
CCGCCTCCGCTGCACCAGGCCGGCAGCTCGGTCACCCAGCGAGCGCTGGGAAAGATGCAT
CTTGCGGGACCTCTGGTGGTGCACCGAGCTGCAACTCTTGGTGTCAAGAAGAGTTCGCTG
ATCAGCATTGTTCGGACTGCCAGTGTTCGGCGTGTGGATTCTGCGCTACCGTCGTCCCGT
GTACTCCATTGCCTTTTGTCAACGACATCTCAGTCCAGGCTTGTCAAGGCTTTTGCAATG
AGCAGAACAAGGCGCAACACTGCAATCGATGCGCTTGTCAGAAGTGCGATTTCTGCTTTG
GTGCTTCGTCTCTCGCTGAACGTGACGTGGACTGTCATATTGGGCAGTGCTCGGCATTCT
GTGATTCAATGTACAAGGGACAGCACTGTGATCGCTGCGACTGCAAGGTTTTGCTATCAC
TCGACAATCTTGCCTGAACCAAACGTCGGTTCCATACAACTGTCTCGCCATCAGCATCTT
CAGGTAGATGCTCACTTGATGCAGGCATGCTCGTTCTGCCATGAGGAAGATACTCCGAGT
TCAAAGTGCAACCCATTGAACGATAAAGACACAAGTGTGAGGTCCTGCCAGCTCTGGTGC
GCATCTGAGTTCAAGGTATGCTCATGGAGAGGCCCGAAACACGCGGGAATAGTTGGCAAT
ACGCATTCAAGCAAACTCTCTTATTTGTGGAGTGTGCCTTTGCGCTCTGATGCGCATGAT
GCAGCTGCACCTGAATATTGCTATCACAGGAAATCCATTGTGCACACTGTGCTTGTCAAG
CTTGCGACTTCTGCCXCGCCGGCACCATCGCCACCGCCGTCTCCGTCTCCTAAACCACAA
CCCCCACTACCGCCAAGCCCTCCTCCCCCACCAACGGCACCCGAACCAGACTCACCGGCG
GCGAGTCCACGCCCTCCCACGGCTCCATTCCCCCTAGACCAGAAGCTCGATGCGGCCAGC
AGTGTAACATCTTCCTATGGCATTCCTATAGCGAGAGGAGAGAGCAGAATGCCATCTGGT
TCACCTCCCAAAAATGAAGCTGAAAGGTGCCAGTCTGACCTGAGAGCTAGCTACGTAGAT
CGATGCGATATTGCCXCCCAAAACGCGTCACAAACAGCTGAGCTGCCTGTGCGGATGCCA
ATGATTTCGGTGCGCCTCGCTGGCCAGAGATCAACGTCTGGCAGCTTTCCGACTCATGCT
CAGAAGCATCATTATTATTGCGGGCAGCGCTCTGCTTGTGATTGTGTTCCTCTGCATGAG
GCACCCTGCAGCACGAAGACTGTTCGAGCAGXGTTCATGAGACGAGTAGCCAGTGCACTG
TGCATATCAGCTACCGATGAAATGATTGGCACTCTTGGTGAATGGTCGCATTTGGTTGTA
CGTATGCGGAGCACTGATAGTGTGTTGCATTCTCAGGTAAAGGGCGACAAACAAATCGTT
TCTGCTGCAGATGACGACTCTGATGAGGACGCAGACGACCCTAGCACTCGGAAAAAGCGA
AATACGCGGGCCGAGAAGGGGGGGGGGGCAAAGAAAAAGTTGAGTTCTGGCAAAGAAATC
AAGGCGTACTTTGATCTGGATGGTGTGGTGCATACGGTTCGTGTATCCACAAAAAATGTG
CACAGCACGGACGATTTCAAAGAGAGGCTCCTTGAGGCGGTTGTTGCCAGCTCGGCGCCA
GAGCTGCGGAATATCTCGCTCGATGAAATGCAGATTGATCTTCTTGATGCGAACAACAAA
AAGCACTCTTTGGATGATGAACTCAAACAGAAACTTTACGCAGTGCGAAAGCAGTGCGTA
TTCATTGACATGGGCATGGAGTAA
>367; 99 121 421  LEN=421
ATGAACATCCAAGCCACCCAGAGCGCCCAACTACTCACCGACAAGCAGACGACGCTCGCG
TCCGAGCGCACGAGTCCAGACTCGACGAACTCCAGGACCAACTCGCTCATGTCGTGTCCA
TTCTGCGCCACCTGCAGCCGCGAAAAAATCGTCCTGACACAAACTGCTCTGATCAATCTT
CCGACGATGGCAGCAGTGACGCAAGCGACTCCAGCTCAGCGCTCTCGCGTACAACATCCA
TCGCGCAAGCGCCGCCGTCAGTCAAGCGCGAAGACGACAGCCCAGCCTCCACCAGGCTGT
CXX
>315; 219 579 2398  LEN=2398
ATGCAAGCTGAGGTTGCTCCCGCCAAAGCTGTTACACGACACCGCTCGCCGGCGCAAGAA
GCCGTTGCGCCTCGCCACCTCTCGCAGCACCCAGTTCCGCTGGTCGACGGTGATCACGCC
CTCTTGCAGCGCGCGGTCGAGTGCCTCTACGCCACGCCGTCCGCCCGCACCTTGGCGCGC
GAGAGCATCACCGCCTGGTTGTGCAGCCGCACCGTGATGCGCAAAGGCGTGCGGGGCGCG
TATGTCGGCTCGAGCTCGGAGGGCTCGCCGTCGATTTGGATCGGAAGCCGCTGCTTGCTG
GTGATGCTGAGGGTGGAGCACTGGCATATCCTCCTCGCGCGAGAGAGAGACATCTGTGCG
AGCGCGAGCTGGTGCACGCCCTCCACCGCAACGATCTCCAGCTTACCGTCATCCATCGTC
GGAGTGTCGAAAGCGTCCGCCCCCGGGCTGCCAGTGCGTGTGGGAGTGGTGCTGCGCGAG
TGCAGCGCGCCCCACGAGCCTCCGCTCGGCATGCGCCTGTGCCCCACGCCGCCACCTCCC
GCGGCACTCCATGAGCTCTGCGAGCCCAACGCTACGCCAGGCACCGCCACGGGGGCGTGC
ACGCCCTCCACGCCACTACTGCCGCCGCCCTCGGCCTCCGCCTCCATTGATTCCGXCATT
CCACAGATGGCCAAGCTCCTCTCCCCACAAGTCGCTCCCGCCGCCGTAGGACGCGATGTT
CAGGATGATCACCCCTTCGGTACCAGCAGGAAGCGTAACCGGCACGCCGTCCGCTTCGAT
GGTCAGTTGAGAGCAGAGCTCCGAGAAGTCGCGTTCCTCCCGATCGAGCCCCAGTCTTCG
CAGCAGTGCGCGCACGCCGACAAGATGCTGCGCGCCGTACCGTGCGTACCTGATTTTGTT
TCGGAAGACXTGACCGGAAGCGGTGCGGGTAGAGCTGGCGCTTGCGGTGCCATTCAAGTG
CCACCTTCCGTCGACGCCAATCCCGATGTAATTCTGCATGATGATCTGGCCGCGGCTGCG
TGGCCTCGCGTGCTCCACCGTCACCGCCCACCGGTCGAGCAGCGTCGCCTGCGCCCTCTC
CACTTCCTCAAGGAAAGGCACCAAGTCGCGGCCGAGATGGCGGCCTCCCCAGCCAAGCGC
TCGCGCGAGATCGTTCCCTGTGCCGAGCGGCAGGATGGCGACGGGCGGCGTGTACTCGAG
ACTCGCGCCGTCGAGAAGCGACAGCACCCACCCCACCGTGCCATCGCCGCCGCACGCGAG
CACGCGGAAGCGGCCGACGCTGCGGAACGACTGGAGCACCTCCTCCGCGTACCCGGAGCT
CAAGTCCACCACCTGCTGCTCCGAGAGCAGCGCTTGCAGCTGCGAGAGCGCCTCCTCGCC
CTGCCTCCCGCCGCTGCCGCAGTTGACGAAGACGAGGAGCGGCGTGTAGTCGCGCGGGTC
GGCGGCGTGCGGGCTGAACACCCAGCTGTACAGGTGTGCGCGCCGCGCGCGGGACTCCAG
CCCCGCCGCGGCGGAGATGTGATCGCCGACGGCTTGAACGCGCCGCACGACTTCTCGAGA
GACTCTGGACTTGGAGGGGGTGTCGGCGGTGGGGTGCGGGTCGCGCGGTTTGAGCGCGGC
GGTGGGGAGGAGGAGGCCGCGGATGCGGGAGCGCTCGAGCTCGCCCTGCAGCGTCCAGGT
GAGCTGCGGCTGCGGCGGCGCCGGCCAGCGCCAGCGGAAGATGAGGAGGACGAGGAGGGC
GGTGGCGAGGAGGGCGAGGGAGTGGAGGAGCGGCGCGGGCTCGCGGTTCTGCAGGAGCAG
GCCGATGTCCGCCTCGAGGGX
>352_2; 182 1 548  LEN=548; minus strand
XXCGCAGCACCGATTGCGCGCACCTTACTGTACGCGGAGGTGATGTCGCACAACGCAGAC
ATTCGAAAGCTTGGCATGCCGGTGATGGCCTTGAACAGCGGGTTTCAGTGGTTGCTGCAC
AACAAGGGGGCGTACCGGAAGGAGACGAAGGAGGAGAATCCCTTGGCCACAGAAGGGTTG
GGATTGCTCACTGAGATCGGAAAATCGGTTGCTTCGAACCAAAAAGAGCGCAAGGAGCCG
AAGGGTAGAGGGGTCAAAGGAAAGGTTGGGGAGGAGAGCGAAGAGCAAAGTTTGAAACCA
TCGTGGCCTGGCCCTCCGGAAGAAATCCGCCGGAGGGCTGAGAAGGTGTTCTCCGATCTC
GCGTTGCCTTTGGAGGAGCAAGTAGCGTTCTCCCTCAAATACATGAGAGAGAGACAGGAG
GAGGCTCTTGTGGAGGCGGTCAGATTATGGGAGGAAGCTGCCGACGCGTTCAAGGACTAT
CGCGTAGCCAGTTTGAAGGGTGACTCCGACGACGAGTGGCTCGCTTACAAGAGAGAGCGC
TGCGTGCTGGXX
>360; 107 134 925  LEN=925
ATGCCTAGCGGCTTGAGCAGAAAGGGTTCCGACTTCCGAGCGACGGCAGCTCGTGCGGCT
CAGXATCAGCAGGTGCTTGCCCAGCTTCCTGCGCCTCTCTACCTTCTTCTGCAGCTTCCT
CCGGATCCGTTCCTCTTTGGAGATTGGCGGCACCAGGAAGGGGTGGTCGTCGAGGCACAC
CTCGCCCAGCCTGCCCTCGCGCATCATCTTCAGCAGCAGCATCGCCGTGCTGTGCAGGTT
GAGCTTCTTCTCCCTCACGCCGGCGCCGTTCCTCACGCCGAGGCAGAACTGCTGCATGTC
CTGCGCCACCGACTCGAGCAGCCACACGCCGATCGTCTCGGCCACCTGCAGCTTCACCTC
CGCCTCACTCGGCTCCAGCCCGAGCAGCCGCGACCGCACCTGCTGCTCGATGTCGCGCAG
CTCGCCGTCCATCATCAGCACGCCCTGCGCAGAGCGCAGCGCCAGCCGGTGCGCGCGCGG
CCACCTGCTGAGCACCTCGATGTGGTGTGTGGCGAGGTGGTGGAGCAGGTACGAGCACAG
CGCCTCGCGGTGCTCCGCGTCCGTACGGATCATGTCGAGCACGCCGAGGCGCATCGCGCC
CTCCCAGCCGTTGTCGATGTTGGGAGGGAGGACGCCGGGGGTGTCGAGCATCCACACCGG
CGGCTCCCAGCTCACCTGGAAGCTACTCAGCTGCCGCGTCACGCCCGGCAGCTTCCCCAT
CTTCGCCGGCGCCATCCTCCGAACCACCCCCGGCGCGTCCCTCGCGCCCTCCTGCCGCAT
CGCGTTGATCAGCXX
>372; 73 1 246  LEN=246; minus strand
CAGGATCGGTCTGAGCTGAACCGCGAGATCCGTGAGCTGGAGGAGGCCGATGAGTATATT
GATGCATTGAAGGTGGTGGAGGCCAACCTTGGTGCGGTGGCAACGCGTACTGTGCTCGAG
GATCAGCCTGTGAGATCAGATCAGACGGGTTTCGAAAGGCAGCGTGGAGATGGAACGGAG
ACGCAAGCTTCGTCAGACTCCAAGGCTCCAGAGGCGGCTCGAGTGGTTGCGGAGACGAAA
GCGAAA
>337; 140 1 1086  LEN=1333
XXGGAAGTCGCTGCTCGCGGAAAGCTGTCTGCGGTGCGCGCTCACTTCTACCACGACCCA
TACGCCCACCACTTCGTCCCCCACTCCGCGCGCGAGCGCTCCCTCGGCGCCATGATCAAC
AGCGGGCAGTACGCGCGCGTCGCGGCGATCGGTTCGGTCGTCGAGCAGTTCATGGCGGCT
GTGGGGGGAGGCTGCGGGCAGATCGTCTCCCTCGGCGCCGGCTTCGACACGCGCTTCTGG
TCGCTGCATGCCTCCGCCCTAGCTCCGGCGTGCTACGTGGAGATCGATCAGGAGTGCGTC
GTCCAGCGGAAGGCATCGATCGTCGCCTCCTCCCCCGAGTTACTGCGCGCGCTCCCCGAG
GGCCGCGCGTGCTGCGGGGGGAAGGGGATCGCGTCCGCGCACTACAAGTGCCTCGCTGCC
GACCTGACAGACATCACGGCGCTCGAGAGGGCTCTAGCCATTGCCGGCTGGGTGCCTACC
GTCCCGACGCTTGTGATCGCCGAATGCCTGCTGGTGTACATGAAGGCCGAAGAGGCGGCG
GCGCTGCTGCGCTGGTTCAGTGAGCGATGCCAGTGCGCTGCTTTCGCTGCGTACGAGCAG
GTGGAGCCGGACGACCCGTTCGGCCAGATGATGGTCCGCAATCTTGACGAGAGAGGGTGC
CCATTACTTGGTATCCATGCCTGTCCTACTGTCACAGCTCAGAAGCAGCGCGCCATCGAC
CTTGGCTGGAGCCACGCGGAGGCGATGGACATCGCCCACTTCTTTCACCACGTCTTTACC
AAAGCTGAGCGCAGGCGAATCCGACGTCTGGAGATGCTCGACGAGGTTGAAGAATTCGAG
CTCTTTCTCCATCACTACTGTGTCATGCTCGCCAAGAAAGATGAAGCGTCTGAGCATCTC
TTCGATTCCTTAACTCTGTCAAGGCCAATCGACAGACCCCCTATTGATGCTGAGAAGCAA
GCTGTGTATAGCTCTGCXGCCAGTATGTCAGACACATTCGCCTCTAACGATGCCGGGGAG
TGGGTTATGCGACGCGCACCAAACGCAGTCCACACGGGAGCAGTCGATGCCATTACTCCC
AGTAACTAA
>362; 83 1 420  LEN=794
GAGGGCATACTAGATCGGAACGCATGGCATTACACAATCACCGGGGCACACAGGGGTGGA
GGGCTCGATTCAACAATTATAATTGAGAAGACAGAACGAGAAGGCAAGACCATCCCGGGA
GGAAGTGGAACAATTCCCGTCGATTCGCTCCTCTCTATGGAAGAGCCAGAATGGCTGGGC
GCTGCACCTGGGCAGCCCATGCTGGTAGACCAGGCGTCCGCGTCCACGCTTGTCGCAAGA
CACGCTCTTCCAGTAAGAGGAGAGTTATTGAGCCATGCGGGAGCCACTGCCATTCAGAGC
ATTTCTAATAGGCACTACGACTTTCTGCCATCCAGTGTGATGCTCATCATGGCTGCCTGC
TTCCTTTTTTACACCCTCAAAGGACGGCTTGGCGCATTCTGCTGCGATCGGACGAGCTAG
>274; 326 1 1473  LEN=1727
CGCTCGTGCGGGCGGGCGGGACCGTTGCGTGAGATGATGGCGACACCTATGCACACCACG
CTCGAGGGCGTGACCCCCGAGGCGCCTGGATCGGTCAACTTCCACACCCCTGCGCCGGCC
ACCAACGAGGAGGCCTATTTTGCGGGCACGAAAGCTACTCTCTGCATTCGGGCAGATTTC
AAATTGGCGGGAGCCGAAGGAGAGTCGGAGCAATCGCCCTCATCAGAGAGCATGGAAGAC
GACGACAGCCCGGGAATGAACCAAGGTGCGTGGAAGAAGCACGTCTGGACCATCGAGGAG
GATGCGAAGCTTCTTGAATGTATCAATGCAGCAGCAGGCAAAGTGCGCTGGTCGGTGGTG
GGCAAACACATGGATGGGCGATCCGGGAAGCAGTGCCGCGAGAGGTGGCACAACCATCTA
AGCCCTGACGTGCGCAAATCTAAGTGGAGTGCCGAGGAAGACCGGGCCATCGTCGAGGCA
GTCCAGCTGTATGGCACCCGCTGGTCGGAGATAGTGAAAATGTTTCCCGGAAGAACGGAC
AACGCCATCAAGAATCGGTGGAACTCGATGCTGCGCAAAGAAGACCGGCGAGTCAAACGG
ATACTGGATGAGGGCGAGCTGCCGCCGGCAGGCATCTCCGAGGAGGCCAAGCGCCGCCGC
CGCCTCGTCCAGCCATGCGACTTGCAACCAGTCGAGGCGCTGCGCCACCCTGTGCCCGCT
GGCACAGCCCCGGCAATGGGGAGCGCGCTGATGCAACAACTGGAGGAGGTCGGGGTGGCT
GCACCGGTCGTCAAACCTGGCGGACGCCGGAAACGTGCCGTCCAGGCTCGAGTGGACATG
GATGCTGCCTCGTTGCTCCTTGGCACGATCTCGAAGATTAATGACGAGTGTGCGGACAGC
ACTCCAACCACCTCAGTGCCGACACACGGGAGGGCAATGGGTGTTGCGCGGCCTGAGGAC
ACCGTGCGCGCGATCGCGTACCACCCGGCCGTCTCTACCTCTGTGAACGCAGAGGAAACG
CCCGCACCAGCAGATAGCCCTGCAAGTGACATGCCTTCGGTAGCAGATGCCTCGGATGCC
TCGGTACCCATTGCAACTGTTGCTTTTCCTCCTCCAAGTTCCTTCATATCAGAGACAGCA
GCACCTGTGTCCGCCCCGCGGGCAGTGGTCAAGGTTGTCCCGATGCCGCCCATGCAACTA
CCCGCGGACAAAGAGAATGCGCCAACGGAAAAAGAAACCTTGGAGTCTCCGCGCCGTTTC
TCGCGCGCTTTCAAAAGCCACTCCCCGACTGCACCGCCGCAGCACGTCCTCACTCCGAGC
GCCGATTCTCCTTGCCGCTTCAAGGCATCACGTGTCGCTACGAAGACAGACTGGGAGAAT
CTTGAATTAGCTGGGTCCAACTCAACATTTCACCACGACAGGCTGGAGGCAGCTTTGGCC
ATCCAAGCCTTGCAAGGGTTGGTGGGAATGTAA
>331; 289 1 918  LEN=1183
XACGTCAGCGCGCGGAAGCCCAAGGGGGCGGGGGGCAAGAAGGAGATTCCGGAGTGGAAG
CGGCTGGTGCTCGAGCAAGACGAGCCGCCGGCAGCCCCGGCGGCCGCCAGCTCTCACAAA
CGGCCGCGGGAGGACGAGGTCGACCCCGAGGTCGAGGAGGAGAGGCGAGGAGTTGCGGTG
AAAGAGTCGCACTCGACTCCCGCCGCCGCCGCCGCCGCCGCCGTGGACGACGACGACGAC
GACGACGACGTCGATCTCAGCGCTTATGACCTAGGGGGAGGGGACGCCGACGACGACGAC
CAGGAGATCGCGGCGGCGCCCGTGCACATGCCCACGCGCGAAGAGCTTCTGCTCATGCGC
GCCGCGAGAGATACCGCGGGCAAGAGTACGAAAACGTACTTTGTGGACGACCAGGCCGTT
CTTCACTTCGCCTCCACACCGAACCCTGCCTACTTACCCCGTTCTGCCGTAGTTTCTCAT
GCTTTGAATGGCATGCTTGTCTCACTCTGCATCATTCGGCAAATCTCATTGTGCGCTCAG
GCAAGATCGATCGAGAAGAGCGCCGGCTCTGAACGCAAGCTGGATCAGCTGAAGCTGAAA
AAAATGATAGCCCAAGGAAAGCTTCCTGTGCCGACTGCCACCAAACACTTTGACCCCCGA
GAGGCAATGGGTGGTTCCGCTCGTGACCTTTGCGGTGTGATTCATACAGCATACAGTATT
CCCATCAGTGTTCGACAGCGTGTTCATGCTAGCGGCTGGCACTCTGTCGGTGTGCAGAAC
GTCGTCGTGTCATCTCGGCGCAACCTTTCTACAGCGGACGAGGAACCTGATGCCAATTCT
TGTGTAGGAATGAATGAGCAGAGGAGGAGGGCCGGCCCATCGTCTAGGTTTATCATCTGT
GTTGCTACCTTTGGGTAG
>370; 142 1 601  LEN=601
XCCCTCGCCGCCGCCTCCAACTCCGGCAGCAAGCGCCAGCTTCACTCTCAGAGCTCCTCG
CACGGCTCGCACAGCTCGAACCGCGCGCACCACGGCTCCACCCTCAAGGTCTCGGAGTTT
AAGCACGCGCAGGGCGTGGAGAGGCTCGAGCAGGTGCAGCAGGTCTACGGCTCCGGCAGA
GGCAAGCCGAGCGCGCTGGAGGAGCGGGTGGCGCGGCTCGAGAAGGAGAACAAGCTGCTG
CGGCTGCGCATCGAGCCGATCGGCGAGGATGCGCGGCGTGCGGCGGAGACGGCGGCGAGG
AACATCCGGTCGGGTGTCGACGACGCGAAGGCGAAGACTCTTGAGGCGTGGCACCTCGAC
GCATGGATCCGCTCGTTCTCGTTCGACGCGGTGGTCGCGTCGGCCCTCGTCAAGCACCTA
CACCAGCAGAGCCACTCGAAAGCCTCCGGCCTGCGCGAACGCGATTACATGGCCAACCTG
CATTCCCTCGGCTCGGAGCAGACGATCCTCGCCCTCCTCCGCGACGCCAACGTGCTCGAG
GAGATCGCGATGGAGCTGTGGCGCGGCACCGCCACCCTCTCCCAGCAGATGGACAAGCGG
CAX
>375; -11 1 336  LEN=336
CATAGTAGTAGXGTTCCTACGACTGACTACGAGTGCGAACTGCTAGCCGTCAGTCCTACT
ACGGTTGCTACTCTTCGTGCGCCTCCGCCGCTGAGTTCTCTTGCGTGCGCGGCGAGGGCG
ATTGACGTACGCCTCGGGGGCGTCGCCGAGGCTATGATGGCAGCTGCCCCAGTGAACTGT
GATGACGCCTTCCTTCGCCAAGCGGTGCAATACCTTCGCCTGCGCGGAGAAGTTGTGATA
GCCGCCCGTCGCCCTGGGGTCGGTGAAGAAGTAACTCTGGTTGGTCTCCGCCCCTCCACT
CGTCGGGCCGCACTCGTAGTAATGGTAGCACGGCGCGXX
>328; 202 1 1269  LEN=1473
XTCCTGCAGTCGAAGCACCAAGAAGAGGTGAAACGATACCAAGCGCGAGAGGAAGCACTT
GAAGGGCAGGTAACCCTCGCCGAAGAGATCGCAACCGCTTTGCAGCATCAGCTGCAGAGC
ACGAGCGAGCGGAACAACGCCGAGGCGGAAGCTACTCGCATTGCGCTAGAGCGAGCGGCA
GAAGCTGAGGTTGGTCGAACGCACGCGACAGCAGAAGCGGAGGCTTTGCGGCGTGAGCTG
GAGGCGGCAAGTGAACACCCTCGGCGCGAGCTAGAGCGTGAAAAAGAAGTTCGCCGTGAG
CTAGAATCCAGAGTCAAGGCCATGCAAACGGAGTTGAAATCTCTACAGCTCTCATCCAAA
TTGCGCGAGGAAGCGAGTGCCGAGCTGAACAGGCTGCGATCTCTGCTTGAGGCGCAGCAG
GCCCAAGGGGCTGCCGACTCGGAAGCGCTTGATACACAGTTGAGGCTCAACACTGAATTG
AAGGCGGAGCTACATCAGATGAGACTTCAGTTGATGGGCAGCTCGTTGCCCAAAACAGAA
TACCAAATGCCTCGGACGATGCGATCTTCAGCCCATGCCGATGCAAAATCTCCTGTTCAA
TTCCCGTCATTTCCGAGCCAACCTTCACCACCGCCTGGAAAATCTCGCGCGCCCGCGATG
TCGGGAAGAAACGCTGACTTCCGAGAAGAGAACGCAAATGCGGAAGGAGTCGACCCTTAC
AAAATTGCGCATGGAGGCGATGCGTGGAGGGGCCACTCGCCGATTCGTCCATTCCCAGAG
GCGCCTGAAACTCCGCATAGAGATGCTGCTACTGAGCAAGACTCTAAGAAGACCCGCGGC
GCATTCCGTCGAACTAGCCCTCGTCGCGTCGACCATCGATCACCTCAAGGCCGTGCTTTG
TTACTCCCATCCCATATTAGCTCTGCTGAGAATTCCTTTCAAGGCCATGCAATGTTCGTT
GACGAGTCCGAGAGTCACGGCCGCCGCTTTGGAGAGAACGGCCAGCCAGGTCTATCTTCC
GGCAAAAGTCCAGTTTACGAGACTTCGGGATTGGGGCTGATGAGCCTTTCCAGAGATGGG
GGCTTGTATGATTCGGCTTCTCTGCAGACGGGCTCTTTCTCTCCTGCACAGAATCCTCAT
GCGCAGGTCCTGCGCAACGCTGCAAGCAATGCGATTCTTGGACGCTCGCCACCTCAACGC
ATTAAGCCCGTACTCGCTTTCGCTGAAGTAAATGCTCCTCATCTTCGAGGGACGCGGTAT
GATTATTAA
>376; 66 1 464  LEN=464; minus strand
AGAAGCAGGGCTTCATCTGGAGAGAAGGXGCGCAAAGGCTGGCAGATGCGCTTTCTCGTC
GTCGACCAACGCACGATTGCGTTCTACGAGACGGCAGTTCCGTCGTCTTCCCCGTCGTCG
ATCGCGTTCCTCGACGAGTTGACTTTGACGAACACTGCGACGCCGAAGACTGGCCGATAC
GCTTTTAGGATTCTACGGATGGAGCACCGACACGGACTCGCCGACCCCGTCGTGGTGGAG
TGGGTGCTGGCGGGCCAGTCCGAGTCCGATTCGCTGGAGTGGATCAGTGCTCTCATCGAT
CTGGGAGTTGCCAGCACGTTTGTGCCCAAAGAAGCGTACAGGCAAATGCTATGGAACTCC
TCGTGCTCTTCCCCTCTGTACCACCCGATGGGCGCGGGCAACGAAAGCCGCTCCATCTCG
CCGGCGGAACGCCGGCCCAATAGAAGTCCTCCGCACTCGCCGTCG
>332; 269 1 1022  LEN=1041; minus strand
XGCGAGCGGCACGCCGAGGTGGAGCCGCTCGGCGGGGGAGGAGCAGCGGACGGTGAGTGG
CGTGCAAGGGCAGCTGCGCAGCTCCTCGAGCGCGCTGACGACGGCGGCGAACGAGGGGCG
GCAGGCGAAGCTCTGCTCCCAGCAGCGGCGGAGGAGCGAGGTGACCGCGGCGGGGGAGGA
GGGGAGCGGCGGGCGCGCCGCCTGCTTGGCGACGGCGAAGGCGGCCTCGACTGGCATCCA
GCCGGAGAAGGGGATGTCGTGCGTGAGGAGCTCGTACGCGACGAGAGAGAAGGAGTAGAC
GTCGCACCGCTCGTCGTACGGCTCGTGGCGCATCACCTCCGGCGCCATCCAGCGGTACGA
GCCGGTCTCGGCGGTGAGGCAGGCGGGGGAGGGGGGCTTGGCGCGGGCGAGGCCGAAGTC
GGCGACCTTGAGGAGACTGCCTTGCAACAGGATGTTGGCGGGCTTGAGGTCGCGGTGCAT
GTAGCCGAGCGCGTGGACGTGTGCCATCGCGGAGGCGATCTGGTGCATCTGGTCGACGAG
GTCCGCCTCGGAGGGGAGCGGCGCGCGCGAGCGGCGCGCGCGCTCCATCGCCTCGTCGAG
GGGGCCGCCGTCGCACAGCTCCGAGAGAAGCAGCAGCTCCTTCAGGTCGGTGGAGAAGCC
GTAGAATTGGACGGTGTTCGGGTGGTCGAGCAGCGCGGAGAGGCTCAGCTCGGTGCGCAG
CATCCTCGCATCATCAGGCTTCATCTTCGATGGCTGCACGCGCTTCGCGACGGTCCTGCA
CGTCCACCCTTGTACCTCGCAGACGTGGACGTTGCCGAAGGCTCCCGCGCCGAGCGACCT
GCCCAGGGTGATCGCGCGGCGGTCGATCACCATCGAGGGGGGAAGGTCGACCCCCTTGAG
GATCTCCGCACTCCAGTCGCCACCGCCACGCTCGCGCTTGCTGAAGCTCCAGTCAGTCCG
CTCGCTCTTGTCGCCTCTCCACACGTTGCCACGAAGGAATGCCCGCATGGGGGCGTTGGG
TAG
>377; 1 1 494  LEN=538; minus strand
TCCTCACACTCCTCACACTCCTCACACTCCTCACACCCACGCCGACGCACTCCTCCACCC
CACGCCGACGCACTGCTCCTCCCCCACGCCGATGCACTCCACCCCACGCTGACGCACTCC
AACCCACGCCTACGCACTCCACCCCACGCCGACGCGTTCCCGCAAGATAGACCTTCCCTC
TCCGCGCGAGCGCGCGXCGCGTCGCAGAACATCCTGAGTCCCGCGAGCGCCCTCCTCGTC
TATGCGGGGATGCGAGCCAGCGGAGCAGAGCGCCTCTCGCTCGTACGCGGCAGCGCCGAC
GCTCTCACGCGGGTGCTCGTCGTCGGGCTGCCAAGCGAGTTCGACGGCGTGCGCCTCCCA
AGCGCAGGGCAGGTGGCCGGCTACGTCGCTCTTGCCTCTGTTATCTCGTCGCTCGCCTTT
CCTATCACGGCATGGGCAGCCGTGTGCCTCAGTCAGGATGGTCTAGGGACCAGTCCAAAG
GTTAAACGCTCTTGA
>350_1; 233 1 819  LEN=819; minus strand
GAGATCCCTAGCGGGCGTCAGCTCGCCCAGTCGAAGAAGCGGAACGCCAAGTCTCCGACC
GACGAGCCTCAGAGCATGGACGACTCCGCCCCCAAGCGGGCGGGCGGCGGGTCGTTCACC
AAGGGTGGCGCCTGCAAGAATTCACCGCCAAGCGCGGAGGAAGCGCACGCCGATTCCGTA
TCCAGCATGGTGCTCAGCGCCTCGTCGATACCGCACGCCACTAAAGACCCGTCGGCCTCC
TCGGAGGCGGCCGCGGCGCTGCTCTCCCAGTTCGGTGCTGCCCGTCAGACGATGCGGGCC
GACAACGAGGGCGGCGAGGAGGAGAGTGAGGACGACGACGACGACGAAGGCGGGGAAGAG
GAGGACGACGGCTTCCAGATGCCTGGAGGGCTCGACATGCTGCCGCGGGCGCGGCCGAGG
CGGGTGAAGCGGCGCGGGTATGCCATCGGCGCGAAAGTGCGCTACATGCGCACCGGCGAC
TCGTACGGCTGCTTCGGGACGATCATCGACGCCAAGTGCGGCTACTGGGTCATCAGCATG
GACAACGACAAGCAGCTGTACGCGCGAGGGTCGATGCTGGAGCTCGTGGAAGGCGCCAAT
GGCGAGCCGGTGGTGGACGGGCACCTCGAGTATGAGGGCGAGGACGACAACGAATCCAGA
GAGTCCGACCGCGACTTGCCCTTCTCGTGCGTCCACTGCGGCCGTAAGTTGGCCAACGCC
GGCTCCCGCGCCAACCACGAGCGCGCGTGCCTCGCCGACCCGGACTCCGCCGACGGGCGC
GTCTCCCGCGGCAAGCGGCCGGAGGGGCTCGAGGACGAC
>350_2; 60 1 334  LEN=334; minus strand
GCGGCCCTCCGCCGGTTCGACAAGGAGCAGAAGGCGAACCCGGAGCAGCTGCTCCAGATT
GGCGACCCTGCGGATGCAGACTCGTACCAATTGCTGCCGCCGCGCGACGGGGAAGAGGAC
GAGGCTGTGCCCCCTGTCCCGTCGCTCCACGTCAAAGAGGAGCAGCTCAAGGAGGCGGAG
GGACTCAAGCTGTGCAACACCTTCGGGTGCACGTTGCCCAACCACCACTTCGGGCTGCAC
AAGCTTCCGCCGGGGGGGCCGCGTCAACGGCGCACAGCTCTCCGAGGCGATGGGTTCAGC
TTTAAGGACATCGCTACCAAAGGCCTCGCCCGCCXX
>350_3; 1 1 173  LEN=173
CTCGTCCACTCCCGCCGTGCGAGGCGCCCAGACCGCCTGGCCACGAGAGGAGCCTTCCCA
CTGCAGCAGGAAGTACAGCGTGCCAGCGCTGTCGGCGTACTGCGCGAGGATGCGGTCGAG
GCGTCGCGCGTCGCTTTTCTGCGCTGGCGTGCCGTGCCCCTCCATCGCCTCCTX
>388; 115 107 457  LEN=457
ATGACAAATAACCTCATCAGGCATGACGCGCTACACTGCTGGATGGGACAAGCGCAGTCA
TCCAGCGATGTGCAACGCATGAGCAATAGTACATCAGACACCAATGGTAACACTCCAATG
AACAGTGAGGGGCATGGAAAACTCGTTGCTCATGCGGCTCAAGAAGAACTCATGCCGXTG
CATGTTGCTCAAGACGAGCTCGACACTGCTCTGCGATATCTCTTTCGGAGCGCAGCATCA
TTTTCTCTCAAGTGCCTGGTTGCGCTGCTAGCTGGTCGCGATCCCCTCGCCTTGCGAGCT
CTTTCTCCAGCAGCCGAGCGCAGGGCCTCGGATCATGAGCGGCGAGCTCGCGXX
>319; 304 1 821  LEN=1174
XAGTATTGGGTCGCAGTCAGGAAAGCTGTCTTTGTTCGGAACAGTCGGCAGCACAACGAG
AGCCAGCCCGAGCTCACGAGCGAAAAGCCACGACTTCGGCGATCCCATTCGTCGCACATT
CAGCTGCCGAGCAACGACAGCAACTCCAAGGAAGCTCCTGCGGTGCTAACAGTGAAACGA
GCGACGTCCGACCGCGCCGTCAAGTTGGAGGAGCCCGTTCCGTTGGCGATGCCGACTCGC
CTCGACCTCCTCGTGTCTCTTGCGGTCATTTTGTGCGACTATGGAGGGGGAGTCAAATCA
TCCAGGCTTCGGTACACGCCGTCGAAGATGCTGCTGCGTGTCTTCAGTGAAGAGCAGCAG
CCGGTCAATGATTCATCATGCATCTTGAACTACGAATCAGCTCTCGACTTCATCACGACG
CTGGCCTCTGCTCTTGAAGTTGACGGCGAGTGCATCGTCTTCGCTGTGGTGATTCTCGAG
CGCGTCGGACGCGATGTTCTCAAATCGCTCATGACTCAGTATTACTGGCGCAAGACGATG
ATCACTGTCTTCGCACTCGCTTGCAAGCTCTGGTACGATGAATCAACGTGGCTAGTGGAT
GTGAGAACGTGCCTCGAGAGCTACAACATCATCGTCGACAAGCTACACCGTCAAGAAGCA
GCGCTCCTGAAGCTCATTAACTTCAACGCGACTATGTCTCCCACAACTTACGCATCGTAT
GTCTTCCCAATGCTGTCAGTCCGCCTTCGACCCGAGGCTCAGTTGTTGGTCGACCAGTAC
AAGGCCAAGAATAAACTGCACTCATCCACCAAGCAGACTTGG
>386; 141 1 586  LEN=586; minus strand
XGCCCGCCGAACGACACCATCGCTGCCGTCGAGCCGGACGACGACGTCGCGAGCCCTCCT
GCTTCGCCTGTTGTTAAGGATGAAGTGCCTCGTCCAGCACCGTCTTTCTCGCAGTATACC
TCCATCAGCCTCCTCTTTACTCTCCACACTCTTCTCGCTCCCTTATTTCATGAGCTGTTG
ACGGAXGATCCCCCGGATGCTCTCAAGCGTCTTGCACGTAAGGCTTGGGCCGACGCCATG
GGTCCAGCAGTGCCCAAGGCGTACGCAATGGTGATCAACCAGAAGCTGAAGCGCCAAGTT
CGCCTCGGCGACACCTTGCTTTATTCTTCCCTCACTGACGACTGCTGCGCAGCTCTCCGC
TCCCTCATCGTCACGTTCGCAGCATCCCCGCTCTCAAGAGATCACCGGCTCCGCATCGTC
CCGTTCTCTTCCTTGGGCTCTTCCCCCTTGTCGCCTCCTTTTGTCTCCTCCTTTCAGTAC
CTCCGGCAGCTCTCCGAAGTTTCCGCTTCTGAGAAAAGCCTGCGTGCCCCCCCCGCCGAA
GTCGCGGTAGTCCTTGGCGCAACCGTCAAGAACAACGGCAACAACAAC
>348; 81 1 495  LEN=791; minus strand
XXAGTGCGCCTTCTCGCAGGTGATCGAGAGGCACTGCGCGACGGACGAGGAAGGGAGGCT
CCGCTGCCAGACGATCCGAAAGCTGTACAAGCACTGCCCGGGCAGACATCCGGTGCGCAG
CGCCCCCCCTCTGCCCTCGCCTCTCCTGCTCCACTTACGCATTGTGAATCTGCXTTGAGG
CAGGAGGAAGTCATAGAGCGTGAGGATGAGACCGGTGCATCGCTGGATGGTCGCGGGCAG
TCCGATGCGTGGGTCCAGCCCCGTGTTCCGGGCCGGCATTTCGAGGGAGGGGGCGAGCTC
ACGCTACATGACTTCCGCTCGCTGCAAGATGACTTTGTCAACCAAATGAATTCTATCTTC
CGTATCTTTGGGTTCGATGGCTTTGGGAAGGGCTTTGGTGGCGGATTGTTTGAGTCTACA
CCTCCGCCGCGCGCACGTGCTGAGCAGCAGCCGGATGCGTCTCGCCCACACCACAAGCTG
AAGATTGATGAAATATGA
>394; -6 1 195  LEN=195; minus strand
XTTTTTCTTGTTTTGTTCGACGCTGCGCTTCCTACATGCGCGGCTGTCGTGGCCGCTCTC
TTGTGCCCACGCATTCGTGTTGCTACAAAGGACTACTGGGAGCATGCGAGCCCCGATAGA
GCCTCATCAGCGGGGGCAAGGGCCGACCGTCAAATAGAAGTCAACGGCGGGAGGTTGGCG
CGCTGTGCCTTGCGGCXX
>334; 408 21 1385  LEN=1548; minus strand
ATGCAGACGAGCGCTCCGCGCAAGATCGCCGTCCCCGAGTTCCCCGAGATCTGCGAGCAG
ACCGGCCTCACGCTCACGCGGTACATGTGCGAGATCTCGAGGGCAAACCCGGGGCTGCAG
GACCTCGAGACGCTCATCTCCTCGATCGCCACCGCCTGCAAGACGATCAAGTCGCTGGTC
GAGCGGTCGCACATCACGGGACTGGTGGGGTACGCCGAGGGCGGCGGCGTGATCAACGTG
CAGGGGGAGCAGCAGAAGACGCTCGACGTGCTGACCAACGACGTGCTGAAGAAGGCGCTG
CGCTTCACGGGGAAGATGGGCGTGATCGCGAGCGAGGAGGAAGACAACCCGGTCGATGTG
TTCGACGACAAGCAGCTGCCCAAGTACGAGACTCAGGCGCTGCTGGACGAGGCGGGGAAG
TACACGGCGGTGTTCGATCCTCTCGACGGCAGCTCCAACGTCGACGCTGGCATCCCCACC
GGGACGATCTTCGGGATCTTTGAGGACGATGCGCACTGCCTCGTGCCGGACGACGACTGC
GACGTGCAGAAGATCCTGAGCGAGCCAAGCGCCGAGGACGATGAGTGCGACATGCAGGGC
AAGATCTCGCAGGAGTGCCTCACCGCAACTCTCCAGCCAGGCAACTCGCTCATCGCGTCG
GGCTACTGCCTCTACTCCTCCTCCACCTTCTTCGCGCTCACGCTCGGCGCGGGCGTGCAG
ATCTTCACGCTCGACACTGCGATCGGAGAGTTTGTCCTCACCCACCCCGACGTCCGCATC
CCCGCGCGCGGCAGCATCTACTCGATGAACGAGGCGAACCGGCACGCGTGGGACGCGCCG
CTGCGCACATACATTGAGGACCTGCAGCTCGGCAAAGGCGAGGCGGGCAAGCCGTACACG
GCGCGGTACATCGGCAGCATGGTCGGCGACGTGCACCGCACGCTGCTCTACGGCGGGATC
TTCGGCTACCCTGCGGACTCGAAGAACCAGAACGGCAAGCTGCGCCTGCTGTACGAGGCG
GCGCCCATCGCGTACCTCGTCGAGCAGGCCGGCGGGCTCGCGCTCACGGGGAAGACGCGC
ATCATGGACCTCATCCCCAAGAGCGTCCACCAGCGCGTCCCCGTCATCCTCGGCTCGCCG
GACGACGTGCGCGAGTGCCGCAAGTACTACGACGCGTTCACCGGGTCTCAGGCGGTGATG
GGACCGGAGGCGCTTGCCATCCGTGAGCGCTGCTTCACGCGCCTCAAGCCGGGCCAGCTT
CTGGACACTGACATGGACACGGTACCAGATTCGATGGCAGTGGATTCGAACGGCGATGGC
ACGGTCGATAAGATCGTGAAAATCCCCAAAAAGGACCTAGCCTAA
>392; 0 1 371  LEN=371
XXCGTGACGCTCGAGTCGTACATGATCTCTCAACTCGCGTGCGGGTACCGCCACTCGATG
GTCGTGTCATCTTCGCCTATGATGACGTGGGCGTGGGGCTGGGGACAACATGGGCAGCTG
GGGCTGGGCGACTGGCGCGATGAGCTGCTGCCTCAGCCGCTGCTGTCACTGGCGGAGGTG
GACGTGCAGAAGTTGTGCCTGGGCGGCCGTCATTCGCTGGCTCTCTGCTCTGATGGGCGG
GTATACACGTGGGGTCGCGACCAAGAGGGCCAGCTTGGCTTGGGTGCGCAAGGGGCGTGC
TGCGTGCCGACACAAGTGGAGACTCTCGCGGCAGACCTCGTCTCCCTCCTCGACGCCTCG
TGCGGCTGGGCGCXX
>395; -5 1 216  LEN=216; minus strand
XXGCATAAGAACGAGAACGACTTGAAATGGTTCATCGACGGATTCACTGGGCCCAACGGA
TTCAAATCGAACCACCTGGGCAAGTTGTCATGGTTTCTCGGCGCAGAGGTCGATCAGGAC
TCAGGTTTTGCGGTATCTTTGAGGCAGGATCAGTATGTAAAGAAACTAGTAGAACGCTTC
TTGCCTGCTAGCAAGCATGTCAGCAAGCATGCAAACCCX
>326_1; 324 1 1695  LEN=1695; minus strand
XXTCTCTCCGCCCTGCTCCCAGCGTGTGTGTCCGCTCTTCTTCTGCCGAACAAGTCTGCC
GAAGCGCATCCGGAGCTGCGCGCGCTGTCCACCTCAGAGATTCGTTGGTGGCTTCAGCTG
ATGGCACATATGGTCCGCGCAGCTGGAGAGGCGGTGTTGCCGCACATCCCTGACCTCCGC
CGGGTGCTGACCGCTACCTCGCACCACACCGAGCGAAAGGTGCAGAAGGCTGCGTACAAG
CTACGCCGCCGGCTGCTCAGCTGCCTGCTCGCGACTTACGCTACAGACTTCCGATCGCTG
CCTCCGGCAGTCTGGCGCTGCCCACAAATGCGAAGGCAGCATTGGAAGTACTGGGGGTGG
ACGCACTCGCCGTCGATGGCGACCGGCCGCGCCGGCGCCGTCGCGATGCGCTGGCACGTC
CCCTCACCCGCAGAGGTGGCGGCGGCCCTCGAGCTGATGGACGGGTCGATCCGCCGCGCC
GAGGCATTCGTCGAGAAGGTGACGAGCGCGGACGTAAGCGCAGGCAGTGGCGCACCTGTC
GCCGACGGCGCGGCGGGCGACAGCGCGGCCTTCGCGTCTGGGAAGAGCGTGGATGGGCAG
GTGCGCTGTTGCCTGCTCGAGCTACGGGCAATTGTGAAGGGCGCCATCCCCCACATTGAT
GAGTGCGCCGCCAATGACGACGAGAAGCGCAAGGCGGGGCACATAGAGCGCATCGAGCTG
CCTGACGACGAGCAGTATGGTGAGGACGGTCTCGCCATGGCAAACGATAGAGGCCACCCG
GCGCTGCCTAAGCTGCAGAGCCTCGTCGGGCATTCGGGGAAAGTGAAGATCGCCCTGCCC
GTCGTTAGCCCTCTCATCTCCGTCCTTGCCAAGATCGCCGCGCTGCTCGCCCCGTCGGAG
AGCATCAAGAACACGCTGCAGCTCCTCCGCGTGGTGAAGGCGCTCGTCAACGAGCGCAAC
TCGTCGCTCGCCCTCCGCGACCAGCTCGTCCGCTACGTCCACCGCGCGTACGCGATGCGC
GGCTGCGGACGCCACCGCGACGCCCCCCGCACCCTCCTCGCCAAGAAAGTACAGCTCCGC
CACGAGCACCGCGTCGCCGGCAGCACCTTCGGCATCGCGCTGCGCTACCCCGCGCTGCTG
CAGCTCATCGCGCTGCAGCTCAAGCTCAGCACCCACCACTACTCGCGCGTCCGCCGCCTC
GCGCAGTCAGGCTTTACCTCATCAGTCCGCCACCACCCGTGGCTGACACGGCGCTACGTG
CGCGGCATCATCTCGATGCTCCCCGACCCGACCATCGACTCGTACCAGAGCAAGGGCGCC
GTCTACCTCCTCTCCTCCAACTCGATCCTCCGGCGCGTGCTGCAGGACTGGACGCTTTTC
TCGCAGCTCCTCGTCGCGCTGTGCAACGCGCACGACCACCAGCGGCCCAAGGACCAGCAG
CGCCTCCGCGCGCTCTTCTCGTGCATGATCGACTCGTGCGGCCCGCCGCCGCTGGTCTTC
GACTTCGCGCCCATCGGCGCCGTCGAGGGGATGGAGGCGCCGCCGCACGACGTGGCGGGG
CGCGAGGCGGTCGTCGAGGCACTCCAGCGATTCTACGCGCGCATCTCCGCGCGCAACGAG
AACGCGCGCAAGTCCGCCTTCACGCTGCTGCTCCATCACATCTCCGTCGACCCGCTGGCG
GAGGGTGCCGCCGCCGAX
>326_2; 192 1 1142  LEN=1142; minus strand
GCCGAAGCGGATGCACTGGAAGAGCAGCAAGATCCGTCGGCGAGTGCATGGGAGATGCTG
CGGCAGATGGCGCGATGCATCGAGCCGTATCTACACCCTTCCAACTCGGGCAACTACACG
CCAGCGCTGTTCGAGCTGCTGCAGGCCCTCTGCCAGTACCTCTCATGGCGGGTGTGCGCG
GAGCGCTCTGGCGTCGCAAAGACGGCTAAGGAACATCACTTGACCGAGGCAGATGTGGGG
GCGGTCGTTGTGCTGCTGCTCCCACTGGTGACGCAGTCTCTGTACGCCAAGAGCAGGATG
ATGGCATCCATCGCGCAGTCGAGCCTGAACTATCTCGCACACCTCGCTCCCGCCTATGTC
CTCCCCACTGTCCAGCTGCGCATCTTCGATGGCCTGCAGGCGGTCACGGCGACGCATCAG
ACGCCGATGGCCCTACAGGCCCTTGCCCTTCTCACCCCTCTCTGGCTGGGCCTCTCCCAG
GTGCACACTGCGGCGCTGCTAGGGTCCACAGGCCATGTGCTGATCGGTGCGGACGGCTCT
CTCGAGGGGTCGGCGCCAGGCGGCTTGGTGGGCACCTTAACTGTCATCGCCAATGGGCCT
GTCTTCTTCATGGAGGCGCTCGAGATGGCTCTGCCTGGGATCGATGCGAACGACATCGAC
AAGATGACTAGTACGCTGCGCGTCTTCGAGCAGCTGTTGACAACTCTCCCCATCGCCTCC
TCCGCGTGGGCAACCGAGGAAGGCGTGGAGCCTATCGACCGCCGCCAGATGGAGGATCTG
GGCTTGCTTGAGCGCGATGCCTTCTGCGAGAAGCTGCTCCAAGCGGGCGCCCACAGTGCC
CTTGCCGCACTCGAGCAGCAGGAGCAGGCGGCGCAGACGCTGGCCAGCTGGCTGCCGGAG
TTCGCGCAGCTGCTGCTCGATAAGATGATCGACTCGATCGATCACCTGGAGCAGATGTCG
AAAAGGCGTTCATCGGAGACGGTCTCGCAGCGTGTTCTCCTGTTTCAGTGGCGGTGCACG
ACAAAGCTACTCTGGCAACAGATGGACGAGCAAGTCTTCAGCTCCTTGCTGCCGCGGCTC
ACCCTGTTGATCACGCGCACGCCCCTCCTCGACAAGATGAAGCACGTTGGAGCTTTGATG
GAX
>369; 245 1 1047  LEN=1387; minus strand
GCGTACGCGAAGGAGCACCGGCGGAAGTCGGACCGCGGGCAGGCGCAGGCACTCTTAAAC
ATCGGTAGCTTGGAGCGGGTGAACTCCAAGAAGTCGTTCCCGCTCTTGGAACTGCCCATC
TGGTCGTTGGACCGTGGCGCGGGCCATGTAGAGAGGCAGGAGAAGCCTGTCGCCGTGAAC
GACGTGGAAAAGTGGAGCGCTAGGCAGCTGGTGAAGCTGATCAACCGCGAGACCGACGTG
AACCGGCTAAAGGTGTACGTCGACCGGCTGCACGTCGTCGACTTCCCTTCGGTGGAGGAG
GCGCAGCAGGCAATGGGTACTGTTGCCATCTGCGTGCTGGCGTACCTCGAGGATCCCAAG
CTGGTCGTCGCTGCCTGCAAGATGTGGGCTCACATGTGTGATGGCTTCGACGCACGCGCG
AGCGCGCGTCAGCACGCGTTTGCCGCCGTTGGCGGCGTAGAAGCTCTACTCAGTGGCATC
AAGCGACATCCTAAGAATCGCGAGGTGCAGTTCTCGGGGCTCCACGCGCTCTGCAAGGCC
TGTCGAGGCTGCGACAGCTTTAGCGACTGGCGTAAAACACAGGCGTCCCAAGGCGGTGCG
TTCGAGTTAGTGGTGCGCGCCATGCACGTCTTCTCGACTGACGAAATGATTCTCCACGAA
GCGATCATGGCTATCAGCAACGTGGCCGGAGGCATCAACTCCTCCGCAGGCCTTCGAAAA
AGGCGTGCAATCAGCGCGGGCGGGATCGAGACTCTCTCTGAATGCCTCGAGCTACACATG
TCGAATGTGTCTCTCTCGCACGATTGTCTATTCGCCCTGCACGTTCTGTACTCGATTGAC
ATGGATCTGCTCTTGGAAAAGTCGCAAGCAACCAACAAGGGTGCTGCAGCGTGGAAGCGT
CTGTCCTATAAATGGGGCAGCATGGAAGTCGAGAAGAGCAAACTTCCTATGATCCAACTT
GTACTCAAGTGCGTTGAGGTGCATCCACATGATGGCGCATTGCAAGCAACTGCGCAACTG
TTGATTGGACTACTTACTGGACGCTAG
>373; 147 1 683  LEN=955
XTGAGCATGGCGGCGGTGCTGGACGTGCTGCAGCACGCGGGCCATCAATTCTTCGGCTGC
GCCCCGTCCCACCCGCTCTGCACCTGCGCATGCTGCACCTCTCTGCTCGACCATTTCAAG
GCGGGCGTTCGCGCGCTGAAGGCAGAGCTCCTCGCCCTCTACTACGCGAGCCTCGATGAA
GAGACCGGGCTGCTGCCGCGCGTACTCATCACATTCGCCGTGGCGTACGCGCTCTCCCCC
TTCGACCTGATCCCCGACTTCATCCCGATCGTCGGCCTGATCGACGACCTCCTCCTCCTC
CCGCTGCTCCTCTACCTCGCTCGCATGGCCATCCCAGCGCATGTGCTTGCGCGAGCACGC
CTCCGCGCGCAGACAGAACCCTTCCGCCTGCCCAAGAGCGTGGCCGGCGCCGTGTGCGTC
GGCGCCTCCTGGCTGGCCGCGATGGAGGCGGCGGTGGCGTGGGCGGCGCTCGCGTGTGGC
ATGCCGCAGCCGGGAATGATCGCCCTCATGGTCGCGATAGGAGTCGCGTTCGCCGCGGTG
TACACGTGGGTCATCGTCACAGCATTCCGAGCGCACGACACACCAGCGTTGGATGCTCCC
GCCGAAGGTGCAGACCTCGTCACGAGATACCAAGCAATGCCGAGCTCAGCTCATCCAATC
GACCTCAATGAAGAAGCTGCATAG
>402; 55 1 199  LEN=199
CATCATCCCACCGCCCATGTTCGCACCTCCCATCATCCCTCCGCCCATATTTGGGCCTCC
CATCATCGCACCTATATTTGGGCTTCCCATCATCCCGCCGCACATATTCGCGTTTCTTAT
CATCCCGCCGCACATATTCGCGGTCCGCATCATTCCTCCGCCATTTTGGCCTCCCATCAT
CCCGCCGCACATATTCGCGXX
>333; 439 1 1697  LEN=2109
GAGGAAGCGGAGGXGGAGGCGAGTCCTGCGAAACGCGCTCGGAGCAAGAGTCCGGCTCGT
GCGAGCACTCCTGTGCGAGCGAAGAGCCCCTCGCGTCCCAAGAGCCCCTCCAATCGCAGA
GAAGCCAAGCCGTCGCCCGTTAAGCCGCGCTCCAAGTCGCCTTCCAAGCCGTCGCCCTCC
AAGGAGCCCGCCAAAGAGGCCTCGAGATCGCCGGCGAAGCGACGGCCAAAGGCAATGCCG
CCAGCCCCCGCCCAAGCGGCGGCAGACTCCAAGGCGCAGCTGGAGGCGAAGGTGAAGGCG
CTCGCCGCGGCGCGGGAGGAGATCGGCCTGCTCTCGTGCCCGCTGCGCACGCTCCATCTG
TTCGTTCAGATCAGCTCCAAGCTGCTGCTGCAGGGTCTGGCCGCCGCCGCCACAAGCCGA
GCGATGAAGTACTGTGGGTACTGGCTCATCCTCGCTTACGCGGCGACGCACATCCTGAGC
CCAGAGCTCTACTCGCCGCCTCCAAAGGCCGGCGCGCCTGGCGGCAAACTGTACATGCTT
GAGCTCTGCCTGTACGAGGCCGTCTGGTGGGTCGTTCTTGGGATACTCTCGTCCGTCGGA
TTCGGCACGGGGCTACACTCTGGCATCATGTTCCTGTGGCCGCACACGATGTCAGTCGTG
CTCAAGGCGCAGGAGGACTGTGTGGGCACCAACTTCAACGCCATGTACAACCATCCGTAC
AACTTGCACTGCTACTCAAGGGACGATGGCACCCTCACGTTCTTGAACCAGCTGCTGTTG
CTGCTGCCATCGGTTGTCCTATGGGGCATCGGCACGGCCATCGGGGAGCTGCCTCCGTAC
TTTGTCACGCGAGCGGCGCGCCGAGCGGGTGGGCAGGCAACGGATCTCGAGGCGGAGCTT
CAGGAGGCAAAGCAGAAGACTGACCTCGTCTCCCGCCTCAAAGTGTGGACGATCGACTTC
ACTCAGCACTACGGGTTCTTGGGCGTCTACCTCCTGGCCTCGTGGCCGAATGCTGCGTTC
GACATGTGTGGGATGGCGTGCGGGGCAGTCGACATGCCGTTCTGGACATTCTTCGGCGCC
ACGTGTCTCGGGAAGGGGTTCACGAAAGTCACGCTCCAGGCCATCGTGTGCATCAACGTC
TTTGGCAAGGGACTCTTCGACAGCTTGATCGCTGCAGTGAAGATGATACCTTACATCGGG
GACGGGGTCGCCACGAATTGCGTTGCCGGACGCAAGGCTATTATGTATAAATTCACGTTG
CAAGAGCGCAAAGACGTCGCTTCATTCTTCGCGGACAAGACCTTCGTCACAAAGGAGACC
CTCGTAGAAAAGTATTGCAGCATCCAAAGCTATTGCAGTGGTCAGGACGCAAACGAAAAG
AAGGCTGAAGTGGTGGAGATGGTGAATCGCGTCTTCGCTCATCTGGACAAGGACAGCAGC
GGCGACCTAAGCGCCACCGAGTTCAAGGTTGCAGAGTCGTTGTCTGATGGCAAGTTCTCC
CTCGCCTCGCTCGATCCCGGCACGGGGAGCTTCTTCTCCTTGGGCAACTTGTGGAACGGC
ATCATCATCTCGCTCGTCATTTACTTCTTCATCTCGATCGTCAACCAGATGGCCAAGTCG
AAGCAGGCGGAGCTCGATGAGGCAGAGTTGGCCAGGGAGGAGAAGCCTTTGAAGGGCGAC
GCAGCTCACGTGGAGTAA
>349; 262 1 826  LEN=1182
XXCCCCGCCTCTCCCGCCTCTGCCCCCCCCTCTCGCACCCACGACGTCAAGATGAGCGCG
ATGGGCATGATGCACGAAGGATACTTTGTCGGCCGGAAGGAGCTAATCAACTGGATTAGA
CAGTACTTTGACCCCGGCTTCAGCAAGATTGAGGACCTCGCCAGCGGGGTCGTCTATTGC
CAGATCATCGACAGCATCTACCCCGGCGTCGTCCCCATGTCCAAGGTGAAGATGACCGCT
AAGACAGAGGTTGACTTCATCCATAACTTCAAGATCCTACAGACAGCGTTCGGCAAGAAG
AAGATCGACCGCTATATTGACGTCGACAAGCTCACCAAGCGCTCCTTCCAGTACAACATG
GAGTTCCTGCAATTCATCAAGTGCTATTGGGACATGCATGCCCCTGACGGCGTGGCGCCC
GACGCCGTCCTCCACGAGTCGGGCGGCAACGAGCAGCCGAAGCCAGCTGCCCCCGCGCGC
AAGGCGGCGGGTGGCGGCAAGCCTGCGGCGGGACTAGGCCCAGCCAAGCGAATCAATCCG
CCGCCGCCCGCAGCGCCGCCGCCAGCCGCGCGGCCGCCCCCCGCAGCGCCTGAGGCACAG
CAGGACCTCGCGGCGGAGGTGGACGAGCTCAAGCAGAGCGTCGACAACCTCGAGCGCGAG
CGCGACTTCTACTACATGAAGCTGCGCGAGGTGGAGATCATGTGCCAGCAGCACGAGGGC
GAGAACGTGCCCTTCCTACAGCAGGTGCTCGAGATCTTGTATAAGACGGACGACGCGGAG
GAGTTCGTCAACCCGGAGGTGGTCGAGCAGGCGCAGATCCCAGCGTGA
>411; 95 94 261  LEN=261; minus strand
ATGAGGACCTTTCCCAACGAXGAGGAGCCCCGCGTTGATGCTGCCGCCGCCCACGCTAGT
CTGAGAGCCGCTGACGAACCTCTCCGAACCGGCCAGGTCGACAAGGTACACAGTGGACTT
GTGGATCTGCGCGACTTCGCCATGGGCGTGGACGCGCTTCTCGATGATGXX
>401; 18 98 616  LEN=616; minus strand
ATGCACCAGGTTGAACTTGGCGGCGCGCAACGCGGCGCTCGTAAGCGTACCTGGCTCCAG
GCTGCCCACAGAATCGCACCAAGCGTGCCCGGAGATAAAGCAAGTGAGGGCGTTGCGTCC
GCGGAGCCGGCGGCGGTAGACGAAGGCGAAGCTATTCGCTGGGTTGTCGTGTTGGCGGGT
TTGCCCCATGTGCCATCGGGGTACATGTTGAAGAGCGACACTAGTCGAGAXGAGCGGGTG
TCGAAGCAGTACGACTGCGGAGTAGGGCACTCGCATCCGCGATATCAACTGCGGATGAAA
CGAGATGTGGCCAGTGACGACAATGAGGTTGGGCTTGAGGCGGTCATCCGGTGCGAGGCA
CGCAGGGCCCTGCTCGATCAGAGACGAGCCGCTCGGCGCTTCTCTGAACCAAAGGTCGCG
ATAGAAGACGCACGCGAAGCCAGAAGCAGCGCGCCTCGTGCGTGTGAACTCGAAGAGCAA
GTGGTTTCTAAAGGAGGAGCCGCCGCACTTGGGGATGTG
>355; 164 1 846  LEN=1080; minus strand
XXGTGTCCGCCATCGCGCAGGGCGCAAGGTCCCCCGCCTTCCCCCGCGTACGGCCGCTTC
GTAGAGAGGGGGAGGCGAAGTACGAGTGCGCCCTGCGCGATGGCGGACACCACAAAGGAA
GAGCCCACTGAGGCTCCTGCTGCTGGGGACGAAGACGACAATGGATATGCGCCTGAGGAA
GAGGCTCAGGTGGAGTTCCAACCTCTGGTGAAGCTCGAGGAGGTCAAGACCCAGACTATG
GAGGAGGACGAGGAGGTTCTCTTCAAGATGCGAGCAAAACTTTTCCGGTGGGAATCCGAC
TCCTGGGAGAAAGAGACGAAGCTGTGGAAAGAACGCGGCACCGGGGATATCAAGTTCTTG
CAGAACAAGGAGACCAAGAAGGTTCGATTGCTTATGCGGCGTGAGAAGACCATGAAGATC
TGCGCCAATTTTTTCGTCGCACCAGGAACAGATCTGAAAGAAAATGCTGGATCCGATCGG
TCGTGGGTTTGGCAGTGCTTAGACTTCTCAGAAGAAAAAGAAGAGATATCTACGCTCGCA
ATTCGCTTCGCAAATAGCGAGAGTGCGCTTGCXGCAGTAGTGTTGAGTGXACTAGATAGC
AGTGTGTCTGTTTGGTCGACGCGCAGTCGCTTGCCACAGCCTGCCTTTGCTTTCCAAGAC
GCTCAGAAGTTCAAGGAGCAGTTCTTGGCAGCCATGGAGCTGAACAAAAGCGATGGCAAG
ACGGGACCATCCGAGCCAGAACCTGCTGGGGAGGTCAAACGTGACGACGCTGAGGGTAAG
CCCGAGGAGAAGCTGGTTGGTGATTCTGCCACCCCTCCGGTCGAACCCGAAAAGGGTGCC
GCTGAGTAG
>413; 43 1 232  LEN=260; minus strand
XXGGGCGAGGGGAAGCCGCCGAGAGTGGACGCGATGAAGTGCTACATGATGGGGCCCCAC
CGGTGTGGTGTGGCGCGGAAGGAGTACTGGCCACACGGCCCGTCGCTCGACGGAGTGCGA
GTGACAGCCATCGCGACCGGCCGCAATCACATGGCATGCATCGGAATCCCTGGAGAAGGG
TTACCGGCTTCTGTGGTGAACCAATCCGAGGCCTTTAGTCGGAAAGATGATTAG
>405; 85 1 360  LEN=549
CAAGAGGCGGCCGCCATTGCAGCGAATGGGGCCGCTTTCGCGCGCGATCGTCTATCTTCC
GCCAGCATTCACGGATACATTGAGGCCTTGCTGCGTGGTGCTGGACGGTTACATCGGTCC
CAGCCGAAAGCCGACGCGGACGACACCATCATCTACACGGCGAATAGTACTCTTAGTTAC
ATTGCGTTGAATCTCACGGATCATAAAGAGCGGCCTCTCCATGTCGTGTGCCCCGCTGTC
GATGCCCCAACGTGGATGCTACCAGTCGCATCAGCATCGCAGCTCGCAGAAGAGTATTTC
TCGGCCGCGAAGCATCCAAGACGACCCGGTCGTCCTCATTCTGGGCGGAAAAAGCCTTGA
>380; 162 1 1165  LEN=1482; minus strand
TCATCAGCTGTGCGATGCATCGACGGGTTCTGCCATTGCTACTGGGCGTGGGGGCGTACC
GGTGGCAACTGCGATATCCTGACTCACGACAGTGTGTGGGCTGTCACGAGCCACGCGCTC
GTCATGCTCACGATGCTCGTGCCCTTCACGTACAGCACCCACTTCCTGTGGATGCGCCGG
TCGCACTGCGCTGACGGGTGCTCCATCAGCTTGGGCGCACCGTTGTGTGTCTTTTGCGCA
TCGCTCTGCCTCCTGGCGCAAGCATGCATTGAAGAACTTGAGGCATTAGGTCTACTTGTG
ATGAAGTACGCGTCGTCAGAGCTCAGCTACACCGTGCTCACCGGAGCCGGTCTCGGCTTC
GGCCAGTTCAGCTTCCTGCTCCTCGCGTCGTCGTGGCTGGAGATGGCTCTTGCGGTCACG
CCGCACGAGACAGTCAAGTCACAGCTCACACGCTGCCGACGGGGCGTGCTGACGTATGCG
GCCATCTACGCGACGCTGGTGACCACGCTCATCGCGCTCTCGCCGTTTTTTCCCACGGAA
ACTCTCTTTGCGTTCAGCAGCATCTCCGCGATCTGCGCCATCATGGTTGCGTTTGCCTTT
TTGGGAGGCTCGCGCAAACTCGGGAATCTTGTTGCCGCATCAGCCACAATGGAGCTGGAT
CATATGCATGAGGGCGAGGTGCCCGACAAAGAGCAGGCCAAGGATGACCTTCGTCTCAAA
CGTCTCTCGTCTGACATGAAGCGCTTATCTCTACGCCTTAGCTCGGAGCATAAGCGGCAC
AGCGTCGGCCAATCACACCTCTCCAACGACGAAATGGGCCGCTTGGAACGCATGGTGATC
CTGTTGACGTATATTGTTCGCGCAGCTCAGAGGATAAGTGCTGGTACGGCTAGCTTGGTG
GTGGGGGATGCTGTCTTCCTGGTGGCGATGTTGTTCGAACTACGTGAGCTGTATTTTTTT
TCTGCGTGCGCAATCTTCGGAGGAGGAGCTGCTGCAATGACGGCGCTCTCCACTTCCTAC
ACTGCTCACGATCTCTTGGCAAGAGGCGCCAGCTCGCTGAACCGAAGCGGGCGCTCGAGA
AGACACATTCATCAATGTCGAACCCTAGAAGCGAGCAAGGGGCTTCCCGAAAATCTTTGG
ACGAGTCAAGTTCACCTGACGTAA
>417; 52 1 337  LEN=337
XCTCGCTTCTCTTCGGCCTTTCGCGCTAAGAGGAACCGCACCCAGCCGGGGGTCGCTACT
TCGGCTCTCGTAGCTACGCGGGCTGATGACAAGCCCCCTGTTGGATCCTATAAACAGGTG
GCCACAGCGACTGCCACGGAACGGGCCGGAGCGTGCGATGCCCAGCTGCTCGAGGAGATG
GCGTCGTCGACCGTCCTTCGCCGGGAACACGTGCGTCAATCGATGTTTTGCGAGCCGTCG
ACGACGATCTCCGACAGAGACGCGGCACTCGCCGGTGAGCTTGCCCACTTCTGCACCACA
TATGGTCAGGCGGCCACCGCCTACATCCTTAGCAACGGX
>419; 75 1 332  LEN=332
ACTCTGGCCTGCTGCAACTTGCTCCGCGGATGCACGTCGAACATCTTCGCCGTCACGTCA
GAGAGAGACTCTCAAGTTGCTCGCGCGGTCGGAGGGGGGATCGAGCTCGACTCGAACTTC
CTCTTCTCGACATTCGCAGGGTTCCGTGCCGCGGAGCCGTGCTCCCTGGCCGTCGTGGCA
ATCCACCACCTGCTCACGCACCTGCTCATCTTCATTATGAGCTACATTGCCCATTTTGAT
CGCGGTGCCGGCCTCGGCGGATCGAGCTACGTCATGGAGGAGGTGAAGGAACTTGAAGCC
CTGAAGAGGAAGCAAGCAGACTCCATTGAAGAX
>409_1; 27 1 207  LEN=207; minus strand
XXGCTGTCCTTCCACGCGCCGGTCGTGATCGATCTGGTGAAGGACGCCTCCAGCAACCGC
GGCTCGACGAGCGTGAGCGAAGAGCGCTTCTGCGACGCCGTCACTCGAGGGCTAGGGGGG
CTCGCACGCGCGCAGGCGCGCTCGCTCTCGGCGCTGCTGGCGCTGGTGCACCGCGAGTGG
CTGGAGGAGCGCAAGGCGGCGCGCGGCGGX
>423; 68 1 289  LEN=289
XXCAAAGAAGATGAGGCGGCGCCAGAAGAGTCTCATCCAACAGGGGACGCACCAGTGGAG
GAAGCCGAGCTTCATGCTGCCAGCGACGCCGAAGTGCACCTGACACTCCAGCGGGAGGGG
CAAGACGACTTACAATTCAGCTGCCAGCTCACGGAGCAGATCGGCACTTTAAAGACGAGG
CTCGGCCTCCCGCAGTCGGTGCAACTTCATGGCGAAGGAGAGCCCCTAGCCAACGAAGTG
ACTGTTGAAGCCGCCGGTCTGAAGAGCGGTGACAAGCTCATCGCACGAGAG
>421_1; 65 1 217  LEN=217
XTCGTCGTTATCGTCGTCGGAGGCGTTCTCGTCATGAAGCACGCTTGCACATCGACTGCC
AGCAATGAACAGGACGCGCTGCTCTCTCTCCTCGAGGAGGACTTCAACGCACAGCTCGCC
GACAACCCCGAATTCAGCTCTCAATGCGGCATTCACACCCACTCCTCCGCGCTGCAAGAC
CTCTCCCCTGAGGCCTTCGAGCGGCGCGCCGAACGCTCX
>397; 113 1 447  LEN=715; minus strand
TCGTTGTACCTCAGTCTGGCGGGGCTCATGTCGGCCGCTCACTCCCACTCCGCTCACGTC
ACCTCTCCCACCGGACCCGTCCTCGGCCAGCCCAACCTCAAGCGATGGGCCGTGGTGGGT
GACGTGCTTAATGCGGCGAAGCCTGCGTTTGACGTGTGCAAGCGGCTGGAGGAGTGCGGA
CGGACTGTATATCGCGTCTCGCCGTACTGCAAGGACGGGAGCTGCTTCACATCCCTCGAT
GACATCGCTGAGCCCATCGATGCAGTCAACCTCATCGTCTCACCCAAAATCGGTGTGGGC
GTCCTGGATAGTATGGCCGCAAAGGGCATCAAGTATGTCTTCATCCAGCCCGGAGCGGAG
GGCGGGGACGTGTTGCCTCGGGCCGCGTCGTTAGACCTGACCGTCCAGCAAGGATGTGTC
CTGGTGACTCCTCTGCCGGATCTGTGA
>347_1; 42 1 235  LEN=235
TCCCCCTCGCCCTCCTCCACGACCGCGCTCCCCACACCTCACGTCGAGTCGCGGTGGGCA
TCAGCACCACCCCTTCGCCCCCCGACCATCACCTCCTCCTCCTTCGACGGCGAGAAGCTC
CGCCTCAGTTGGGAAGACTTCAGCTCCGCCTCGTCGTTTCAAGTCGAGGTGAAGTGCCCG
AACTGGGTGCAGCCGTACTGCACGACCGTCCACGAGACGCACGTCACCCTCGGCGXX
>347_2; 164 1 461  LEN=708
XGCGTCGTCGGCAGACGCGTCATGTTTCGCGTCGCCGCCAGCGGCGCGCCGCAGCCTGAC
TTCTCGTCACTCGATGCGCCCGAGGCTTCCCTTCCCTCCGCCCCCGAGCGCGAGGAGGCG
CCCGCGCCCCTCTCCGCTGACGAGCAGTGGCTGCAGTCGCGCGGCGTGCTGCGCCTCCTC
GCCGACGCCCTCTCGCCGCTGCGGGAAGGCGAGAGCGAGGCGGCAGTGTGCGCGCGTCTG
CTCAAGGCGAACATTGTCTCCAGGATAGCGCAGCTGGTGGGCACCAGAGGCGAGGAGGCG
GAGCAGGACGCCGCTCCGGCGGCGGAGGAGGCGCCGACAGCGGAGGAGCCGGCCATCTCA
CAAGTAGCGGTGGTCGAGGAGGAGCAGCCCGCGGCGACGCACCCTTCCGTTGCAGAGCAA
CCTGAGGCGCAAGCTCCAGCGGAGGCTGCACTCGTGAACTAG
>379; 129 1 1621  LEN=2027; minus strand
XXGCGACGCGGAGCGCCGCGACAGGGAAGCAGCATGCGCTGCGTGCTGCTAAGGGCGGCG
CTTCTTCTCACTGCTCTGCTCCAGCCCTGTCAAACTGTCCTACTACAACGAGCGCTTCGG
TTGCACCCCTCCAGCTGCCGCACTGCTGCCTGCCGCAGTGCTGTGTATGTCGTGCTGTCT
GAGCCTGCCTCCACAGGAGCTACGGGGGGGCTTCCGGAGGGAAGGGTTCATCGGCGCGTC
ATACCGCCGATGCCAGGCGCCAGAGGCTGGCCTGCAGGCCTGCCAGAGCCCGATGACTTG
GCGGGTGGGTTTGTGTTTGGCGAGGCATCGGTCGTGCGTGCGCTCAACGAGCTGAGGAAG
GGGTCACTCGTGCTCCTCGCGGAGGACGGCGACAAGTCCAGCAGGTTCAGCTTTGTCGTG
TCGCCAGAGCTGGTGACCACTGAGCAGATCGACTTCCTCAATCAGCACGCCGTCAGGACG
CAAGTAGCGCTGCTGCCTGCAGCATACCAGAGAGTCTACGAGTCGCTGCACAAGATCGTG
CTTGACAACAACAACCTCGCACGCCCCGCGCTCTCCGTCTCAGTGCACGGATCCGGGAGA
AGTCCGCTCAACAGCTCACACGTGGCGAGCACAGTCCGCGCTCTCCTCCACCCGAACGCT
TCGGCGAAGCTTTCGTGTCCAGGTGCAGTCGCTCTCTCGTGCGCTCGCGAGGGCGGCGTG
CTGCGGCGCGCCGGAGCAACAGAGGCAGCGGTTGAGCTGTGCCGACTCGCAGGCTTGCCC
CCTTTAGGGATGTACGCGGTCGCGAACATCTCTGGGCAGTCCGAGCTCCGAGCGTTCGCC
GAGAAGTGGGGCCTAGTCTACTCGTCGACTGCTGACCTTATCGCCTTCCAGAGGAGACGC
TCTGCATTGGTTGAGCGATGCGCGCCGCCTGTGGCGATGCCGACAAAGTTCGGCGTGTTC
ACAGCCCACTGTTATCGCTCCCTGGTCGACGGCGTTGAGCATATTGCCCTAGTGAAGGCG
CAGTCTGGCAATGAATTGCCTCACAAATTGAAGCCGTTCCTTGGCAGCACGAAGCCAGCT
CTGGTGCGTGTGCACTCTGAATGCTGCACTGGAGACATCTTTGGGAGTCTACGGTGCGAC
TGCGGTCCGCAACTCGAAGCTGGACTTCGAGCCATTGAACGCGATGGGTGGGGTGTCTTC
CTCTACTTGCGCGGGCAGGAGGGCAGGGGGATTGGTCTAGGTGCGAAGATTCACGCCTAC
TCATTGCAGGAGCGCGGTTTGGACACGCTGGACGCGAACACAGAGCTCGGGCTCCCTGTG
GATTCGAGGGAGTATGGTACAGGTGCTCAGATTTTGGTTGACCTTGGTATTCGGGATATG
CGGCTCATCTCGAACAACCCGAAGAAGTTCACTGGCCTTGCAGGATTTGGCTTGCGTATT
GTCGATCGCGAGCCATCGCATACTGCACCCAATAAGGAGAACATTGGATATCTGCGCACC
AAGGTTCAGCGCATGGGTCATATGCTGGAGTTGGGCGACTCGTCAGATTGGGCTGAGAAC
GGTGCTCCGCCGCCGGTCAGCGGAGGCTCTCAGACGAGTGCAGCGAGCCAGGACGAGGAG
TAA
>368; 219 1 852  LEN=1153
AGAATGTTCGAATGGTCCGCGATGGGCTTTGAGGTGAAGGCCGTGGAGAGCTCATCCAAT
GCGAACGCGACCATCCATGTGACCGAGGTGCAGATCGAAGTCGCTGCGTCTGCTCCACTC
GGCGAGCTTCAGTATGGTAGCACGCAGCGGCAGCCAGAATGTTCGAATGGTCCAGGAACT
GTCTTTCGGGATCTTGAGACTCCCATCTCAGGCATCCTTCCGTCCTCTAAAACCTACGGC
ACGCCCGCCGACGTTCTTTGCTCTCGCCTAGTGCTGCTGCAAATCGTGTTTAACATGGTG
ATGTCTGCTGCCTTCCCAATACTTTGCTTTTGGTTTCTCTTCGCCTACATTGGCGAAGGG
CCGTATGAGTGGTGGGAAGGCGCCTGTGCTGGTGTCGTTGTGGGCTCCTGCTTTTCCTCT
CCCATTCTCGTGCTATCCCTCGCACCTCTTGGGATGCCGGAGGCGGTGCAGCAAGGTTGG
TTCTTTCAGGTTCGCGAAGCAGACTGCCCACCTGCATTGTTGAGATGGTTTCCCTTCCTC
CGGTCTCATCCAAAATGGCGAAACGGCACAAGGCGCCATCTCATGCTTGGCGCAGAGATT
GCGCTCGTATACGTACCAATCACTATGCTCTTGGCTGGTGTTGCGGTCGGCCCCACGTTG
GAGACGTGGACTCTAATTTGGTTTAATGTTACATTCGAGGTGCTTCTGGCGCCAACCGTC
ACTTGTCTCGGATTGCTTGGGTTCGCGATGGAGGAAAACTACAAACGGGTTGACAAGGAG
ATGAGCAATGATCCTAACAAGTGCAAACGCTTATTTTCTCGTTTGATCAGTTGTGTGAAG
CTTTTGTGCTAA
>344; 176 1 725  LEN=1318
XACGGCGCGGGCGGCGCCATGAACAGATGCTGCTGTGCCCCAGGCCCACGATCGCAGCAA
CCGAAGAAGCCCTACCCTTCGCAAGAACCCGCGGACGGCGGGTTCTACAACATCGGTCCG
CACACGGCTCCAAAGAGTTACTATTACCTCCAGACAAAGTCGAGCGAAGACCCCACGCCC
ATGATGAAGCGAGGGCGGATGAATTACCTCGTCCCTCCCGCCATCCCGTCGGGACACCCG
GTGCTGGTCAACCAAACGCCACCCGAGACGCTGCCCTGCCTGAAACCTGATTCGGCACAG
TTCATGTCATCTGGAACGAAGCCCAAGCTTGCCCCTGCCTCATCGCTGTACTACGCGATG
ATCCAAGCCGCGACCGTCGAGGTCAAGCCTTCGATGTCGGTGGACGAGCTCAAGGGGCAC
GTCCGTGAAGTGATGAAGAAGATGACCGAGGCGCGCTCAGCTGGCGAAGACTCAAGCCCA
AGCTCGCAGCAACGGATCGCGAGAGAGGTCTCCGACGCACTGTCGGCTAAAGTGGAGATG
GCTGTCGCTACGGCTGCAAGCCGAAGTGTTGAGGTCGACGCAAGCCTTCAGTCCCTACGC
GACCTGGAGACGAGGATCCAGCGGACTCTGGATGGGCCGCACGCCGACAGTCGCATGCCC
GAAGCAAGCGCTCTGCGAGATGGCTTGTCGAACGTCAAAGAGATGATTGCCAAGCATCAG
GCTTGA
>187_1; 312 1 979  LEN=979
GTCGCCGCCTTCTCCGGCTGCCCCGTGCCCGCGCGCTTGGCCGCACCTCTCCTCTTCCCG
CCGTCCGACGAATCTCGCCCGCCCTCGTCATCTCCGCCGCGCGCCGCCTCCCCGCCCCTC
CCCACCATGCAAGTCACCGACGGCCCCAGCCATGAGCCGAGCGCAACCCTCCGCCGCACG
ACGCGGCAGCAATCCGCTCCTTCCACTCCGTCGCAGCACCGCCCGCCGCCGCCTCCCATG
GTCGAACGCGCAGTCTCGTTCGATCCGACCCACTCCGCCGTCGCACGCGACGTCCCCCAC
GTCCTGCGCTACCGCTTCATCGACCGCGGCTACCGCCTGCACCTCAACCGGCGCGAGGCC
TTCCTCTCCGCCTTCCGCCTGCACAACGACACGTTCAACGTGTGGACGCACCTCTTCGGC
GTGCTCCTCTTCGCCGCGCTCTTCGTCTCCACCTGGCGCATGGCCGCGCCCTCGCAGCTC
TCTCCAGACGGCATCGCCACGCACCTCCGCCATCGACTCGGCGACCTCCGCTCCTCTTTC
CTCCGCGTCGACGCCGACCTCGGCCTCCTCGCCAACGGCAGCGTGCCGCTCTCGCAGGCG
CACGAGTCGCTCGCCGCCTTCTCCACCCTCCTCTCGCAGCGCGCGATGGACGTCGTGCCC
GCCGGCGCGGCGCAGACGGCGGAGATGATGGAGGCGCTGCGCGGCGCCGCCGCCGCGGCA
GTCGGAGAGCTCTCCAGCGTGCTGCAACGGCTGATGGACGCGACGGAGCGCTGGAGGGAC
GAGCCGGGCGACGCGCGCGCCGACGGCGCCGCGGGCGGCCTCGCCTCGCGGCTCGGCGAT
GGCATCCGCGCGAAGGTGCAGGCGTGGCAACCTATCCTTCCGAGCGAGCTCTCGTCACTC
CCCTCCTTCCAGGCGCTGCGGACGCTCAAGCACTACTTCGAGCAGCAGCTCCACGCGCTC
TTCGGCGCGGCGGACGACGXX
>187_2; 104 1 727  LEN=1055
CGCGGCGGCGGCGGCAGACCCGCCGCCGGCGCCTGTCGAAGTGATTCGGCAGCGGCTCGA
GCTGCTGCTCGCCGAGCTGTCGGGGGAGCCGTGCGCGGCCACGCGGCCGAGCGAGCTGCT
CGAGCGGTGGCCGCTCTTCGTCTTCGTCGGCTCGGCGATCGTCGTCTCGCGGCGTCGGTA
ATCTATCATCTCTTCGGCACTGCCAATGAGAAGTGGAACATCACGCTGGGCCGGTGGGAT
TACGCCGGCATCGTCTGCCTAATTGTGGGCTCCACCTTCCCCCCCATCTACTACGGCTTC
TACACGTCTGCCTTCTACCGCTCGCTCTACCTCGCCTCGATGCTCTTCCTGGGCTCGCTT
CTCTTCGGCCTGACGCGGTTCGAATTCTTCTACTCCCCGGCCTGGAGGCTCACGCGGATC
CTTCTGTTCGTCGCGCTCGGCATGGTCAGCGTGGTGCCGCTCGTTCATCTCTTATGGTAT
CACAACTTCAACCAGCTGTCTGTGGCGCTCTTGCATGGCGTCGTGAAGATGGGTTGCGTA
TATCTCATTGGTGTGGTCATATACACGACGCACTTGCCTGAGGCGCTCGTGCCACACACA
TTCGACTACTTCTTCTCCAGCCACCAGTGGTGGCATCTGTTCGTCGTCTTCGCCGCGTAC
CTCCATTTCGACTGTGTTGTTGAGCTCTGGAAGGCCACGTCTACTGCGGTGGGCGCATGC
GCTTAA
>396; 160 1 587  LEN=1134; minus strand
XAGGCGACGCTGCTGCGGTACGCGCTCTCCTTCGGGCTGGGGATGATCGTGGTGCGCGCT
GTCGAGCATCTCGCCCCGCGGCTCAAGCGCATGCTCCCCCTCGGCGACGAGCTGGACGAC
CTCTCCGAGGAGGAAGAGGAGGAGGAGGAGGAGCGGCCTGCTGGTGCAGTGCGCGATTCG
TATGGCGGCGGTGGAGGGCCGTTCAAGATGCTGCTTGTCTGCAACATGGAGCTGTACAAG
TGCTCCTCCAAGACGGGGGAGAGGAAGGCCGTCAAGATGAGCGCCGGGAAGGCGGCGGCG
CAGTGCAGCCACGCGACGCTCGGTGCGTACCGGCGAGGCGTGCGGCTCTGCCCAAACGCC
GTGCGCACGTGGCTGCGCATGGGTCAGATGAAGATCACCGTCAAGTGTCCGACGCTCGAC
GAACTGCTCGAACTTGAAGAGCGCTGTGCGGCCGCGGGGCTCAATACTTACTTGATACGT
GATGCGGGCCACACGGAGATCGAGCTAGGATCAAGAACCGTATTAGCAGTTGGCCCCGCA
CCTGCGAGTGCGATGGACCCGTTGACCCGCCACTTGAAACCTTACTGA
>338_1; 84 150 923  LEN=923
ATGACGGCTCACCGTACAAGCAAGCGCAGTCCTGGTCTAGAACCCTTGACTGCTCCGTCG
GTTCCATCTCACGCGGCGCTGAAAGATTCGACCGATGCCTCTTCTCAAAGGATGCTTCTG
TGGATCGGTCCGCATCTCTGCGAAATCGAACATTTATCCCAGATCAAGGTACGGCCGTAC
CCTCGTGACTGCCGCCTACGACGCGCCACTGCCAGCACCCGCGCCGTGCGGCGACGCCGC
CGAGGTCCTGCCGTGCGCGTCCTTCACATCGATCGTGCGCCCCAGGTTCGTCCAGCGCGC
CGGCGTGGCGCGCGCGAGGATCAGCTGCTCCTCCGTGAAGTTGCGCGCATGCTTCGTCGC
CAGCTTCGCGCCCAGGTGCGGCCCGTTGAACGTGGAGACCGTCTGGGCGACGCGGCCGAG
CGAGTGGATGTTGCGCACGATGGCGTCAAGGTTCTTCCCCTCGAACAGGTCGACGGTCAT
GAAGAGGTCCTGGCTCGGCACGCCGATCGCGGCGCACGCCTCGATGTACGAGCCGATGTT
TCCATCTGCTTGAAGGGCATCGCGCTCGTGGCGATCTTCTTGACCGATCCTGGGCGGATG
CAGTTGACCAGCTCACACAGCAGCTCGCCCGACTTGAGCCACGCCTGGAACGCCGGCCGC
CCGCCGCGCGCCACGTCGGGCGGCGGCGCGCCCGTCACGACGGCGACCCACTCGACCGCC
TCCTCGATCGCGCCCATCTTGTGCACCTCCGTCGCTCGGGCGGAGCTGCGCAXX
>338_2; 106 1 707  LEN=707; minus strand
XCCTTGTACTACGCGGCGCCGCCCTCGCCGCAGTCCTCCGCGACGAATCCCTCCGCCCTG
CCGTCTCACACCACTCCTCTCCCCGCCGCACAACCTTCCACTCCCCTTCCCGCTGCACGC
CCTCCCAACTCCACTCCTACACTCTCCACAAACCCGTCGCACTCCAATCTCCCCTCGACG
AATCCCTCCCACTCCACTCTCCCCCCAGCACAGTCGTCCCACTCCACTCCTGTTCACTCC
GCACACCCCTCCCTCTCCACTCCTGGCCCCGCCACGCACCCGTCCCACTCCACTCTTCCC
GCGCCACAGCCATCCCAGTCCACTCCTGGCCACTCCGCACACCCCTCCCACGCCACTCTC
CCCTCACCTCACCCTTCATACTCCACTCTCCCCTCCCTATCGGCTCCGACGCCAACGGCG
GGTTCGACCCAGCCCCTCATTCACGCGGCGGCGCCCTCCACCCCATCGCACCAGCCAAGC
GAGACCAACCTGCCCCTCGCCGCCACATCAGACGCCCCGCCGCCCTTCGAGAGGGGGGGC
TCCGCTCGCCCCAGCGGCGAGGAGTCCGGCCGTGATTCCAGCCGCCGCTCCTCCGCCGCC
GGCCATCACGAGGCGCCGCTGGGAGGCGCGGAGGGCGCAGGCGCTCCGCTGGAGAGCACT
CCCGTGAAGCTGCCGGCGCCTCTCGAGGAGACGCCGCTGGCGGGGATG
>329; 466 1 1085  LEN=1566
XCCTCCTGCGACGCCTCCCCGGTGTACGTCGAGATGCGCTCCTCCGTCTTCGTGATCAAC
GGCTTCTACATGGCGATGCGCGAGAAGTACACCGCTCCCTCCGCCTCCATCCGCTACTTC
CTCGTCGAGTGGGAGCCGGAGAAGCTCTCCTGGGCCGACTTCCGCGAGAAGGTGCTGGGC
GCCACCGACCCGGCCACCGCCGCCGACGGCTCGCTCCGCAAGCAGATCTTCAGCTCGTGG
AAGAGCCTCGGCCTCGCCGCCGAGCCCAACGTCGGCGACAACGGCGTGCACGCGAGCGCC
AGCCCGTTCGAGGCGCTGGCCGAGCGGCTCAACTGGGTGGGCGCCAAGCTGGAGGACGAC
CCGTTCGGCAAGGCGATGCTCGCCGCGGGCATTCCGAAGGCGACGATCCTCGAGTGGACG
AAAGACCCGCAGGTGACATACGAGGGCAAGAAGGGGTCGCTGTTCGACCTTCTCGAAGAC
CTGGACTACGACGAGTGCCTCAAGAAGGCGCAGGCGATCGCCGGCGTGAGCGGACCCCGT
CCCGCCGGAAAGATGCAGGCCTTCGTCTTCATCAAACCCCACGCCGTCACTCCCGCGGCC
GAGGCCCTCGCCAAGTCCAGCTTCGCCAAGGCGGGCATCTCTGTGTACAAGGAGGGCGTG
CTCAAGGGGCGCGAGATCGAGGAGAAGAAGCTGATTGACAACCACTACTACGCCATCGCG
AACAAGGCGTCTCTGTCGAAGCCCTCCGAGCTCAACCCGTCCGAGAAGGCGCAGGCCGCC
TTCGAGAAGCAGTTCGGCATCTCTTGGAAGCAGGCTCTCGCCAATGGCATTGTGTACAAC
GCGATCGATGGGTGCAAGCGGCTCGGAATCACTGGCGACGAGATGGACAAAGTGTGGGCC
ACCGCCAAGAAGACGGGCAATCTCGTCAAGTTCGGCGGCGGCTTCTATGCGGGCAAGATC
CCCGCGCCCATGAAGGCGGAGCCAAGGCTGAAGCGGCAGCGGACATCTGGCGACATGGCG
GTCTTCACCTCAGGAGAGCGCGCCATCGACTCGGTGCTCTCCCAGGAGGGGGGCAAGATG
CTCTAA
>435; 10 1 173  LEN=173; minus strand
XXCCACCTCGACGTCTCTGGCAAGCTCACGTCGTCCGATGAAGACCTGCCCGCGTGGAAT
GCGAACTGGGAAGCATCAAAGGCCTCGGACGAGGGCGGGCAGCTCGCCGTGTGGCTGCGC
CTCGGCGCGCTACAGCTGCAAGGCTCAGGCGAGCGGACCGGCGGCCTCCGCTGCTXX
>318_1; 345 1 1636  LEN=1773
XXCTCAAGCTCAAGATATCCCGCACTGAGTGCTTTCTTGTCACACACTGATGAGGCATAC
CATCACGAGATGCCTACAGAGGAGATTCGAGGGGCTCTTCTGTCCTGGTATGAGACGCAC
CGACGTCGTCTGCCGTGGCGCGGGGACTCCCCACCTTACAATGGCTCCACTGCGGGTTCG
AATAGCAACAAGCTTGGCGCTACCTCGCCTGCTGTTTTGCCTGGTGAAGGCAACACTGGG
CAAGGCCACCATGATGCCACGTCCCCTGTCTCTGCGTACGGCGTCTGGGTCTCCGAGATT
ATGTGCCAGCAAACACGCATCGAAGCAGTCATTCCATACTGGCTCGCGTGGATGAAGGCC
TTCCCAACCGTAGAAGCCCTTGCAGCCGCGAGCGAAGACGAGGTGAACTCGCGCTGGGCA
GGGTTAGGGTTCTACAGGCGGGCGCGTATGCTGCACGATGGAAGTAAGCAGGTGGTGGAA
GAGTTCAACGGCGAGCTTCCGCAGACTGTGGATGATTTGATGCGCCTCAAGGGCGTAGGA
CGGTACACTGCAGGCGCTATCGCTTCCATTTTCTTTGGAGTCCCGGCACCAATTGTGGAC
GGGAATGTGCTGCGCGTCTTCTCCCGCTTGTGCGCTATCTCGGCGCACGTGAAAGAGCCC
GCGTTTTGCGGCGACGGCAAGCTTGCATGGAGCCTTGCGCAGCAGCTGGTCGAGGGATCT
GACGGCTCGAGGGCAGGAGAGCTCAACCAGGCGCTGATGGAGTTGGGTGCCACGTTGTGC
GCACCAGATGGCTCAGGGATCGACACCCGGGACCCACTGAGAGACTTCTACAAGTCCACG
AAAATCGGTCGTGACGCCCTGCGGGCTCACTCCGATGGGGCGCTGCCTGGTCTGCTAGCG
CACGCGCATCAAGGCGTTTTCAAGTGTCGCGCGTGTGGGAAGGGAGCCCCGGACTTCCTG
CAGTCACTGCAGAAGATGGCTGAGTCCACGCCACAAGGACCGACAGCTGCCGACAAGGTC
GCGACTCAAGTGCACGCCGCATTACCATTGCCACTAGCCAAAAAGGCGAAGCGAGAGGAA
CGACTGGTCATTGCAGCGCTGTTCGCATGTGACGGCGATAAGGAATCGACCTCCTGGCTG
CTGGTTAAGCGACCGGAAGAGGGGCTGCTCGCAGGGCAGTGGGAATTCCCTAATGTGCAG
GTTGCGATGGACACCGCCAGTGACACTGTGGATCCCGGTGCGGCTGCGCGTGCTGCTGCT
TTCGAAACGATGATGAGCGACCTGGGTATAGACGTTTCGTCGCTTGAGGGTCGTACTGCG
GTGGCTAGCGAGGTCGAGCATATTTTCTCACATGTGCGTCACACAATGCACATCGAGTAT
GCCCTCGTTCTCCGACGAAACGATGCCGTCGAGGAGGGCGTGCCTTGGAACTGTCACGGC
CGAATGATGTGCTGGATGAATCTCGAGCGAATGACAGAAGTGGGCGTCACAGCAGGGGTC
AAAAAGGTGATTTCCGCTGTCCACGAGCACCGCAATCCCACCGCAAAGCCACGAGGAGGC
AACAAACGGAAGAAAGACTTGTCGGTTGAGGCTGGCCAGTCAAAGTTGAGCTCATTCTTC
ACCAAGAAGGTGACGTAG
>365; 316 1 1309  LEN=1432; minus strand
XXCCCCTCCCTCGAGATGGTCGAGATCCCCAAGACGATGAAGCGTGTGGTGCTCACCTCT
CCGAACAGCGACATGTCCAAAGTCGTCCTCACCGTCGAGGAGGTTCCCGTGCCCACGCCC
AAGTCGGGCGAGGTGCTGATCAAAGTCGCCGCCGCGCCGATCAACCCGTCAGACTATGGG
GTGTGGCGGAACACCCACCCGGACAAGTGCCCCCTGCCCATCGGCAACGAGGGCAGCGGC
GTCGTCGTCGCGAGCGGCGGCGGCCTCGCCCCCCTTCTCTGCGGCGTGGGGACGAAGGTG
GGCTTCGTCAACGTGCCCAAGGGGCAGGGCGCGTACTCGGAGTACGTGACCGCCGCGGCG
ATGACTGGCGTCTTCCCGATGGAGGCGGACCTGCAGGTGGAGGCGGCGGCGAGCTTCTTC
GTCAACCCGTACACTGTGGTGGGGATGCTCGACACCGCGGCGCAGCTGGGCGCGAAGGCG
ATCGTGCACACCGCGGCGGCGTCGCAGGTAGGCCAGATGCTCGTGAAGCTGGCGAAGCAG
CGCGGCGTGACGCTGATCAACGTGGTGCGCCGCGAGGAGCAGGCGGCGCTCCTCCGCTCG
ATCGGCGCGCAGCTGGTGGTGGTGACGGACGCGCCGGGGTGGGAGGCGACGCTCGCCGCA
CTCATCGCAGAGCACAAGGCGACCGTCGCCTTCGACGCCATCGCCGGCGAGACGACGGGC
AAGATGGTCAGCGCGCTGCCGCCCAAGAGCACCACCTTCGTCTACGGCGGCCTCTCCAGG
GAGCCGGTGGGCGGCGTCAACCCCATCGACCTCATCTACCACCGCAAGCAACTCAAGGGG
TGGCTCCTCACCAACTGGGTGCTGGCGGGAGGCATGTTCTCCACCCTCCCCCGCCTCCGC
GCCGCGCGGCTCCTCGTCAACCCGGGGCTCAAGCCCGGCGGGTGGGCCGAGTCCAAGTTC
ATCGACTGCACGCTCGACGGCATGTTCGAGCGATTCCTCGCGATGTACAACACCTCCGGC
TTCACCGACGCCAAGCTTCGCATCCGCTTCGATGAGGAGCCCCGCGATCCTCCCTCCCTT
CCCCTCCCCTCCCCTCCCCTCGCCGCACCXCCTCTCCTCGGCGTCATGAATGAAAAGTGT
GCTTCCCTTCAGCGCGCGGGCGGGGGGGCGGGAGCTGAGGTGCACTCGGCTGCGGAACAC
GCCGTCCACGCGAGCATACCAGTACTGGATGTGGGGACCCTATTCCCTTTGACTCCTCAT
TACCCGCCTTTATGCCCTACCCAGGCTCATCATCCTGGTGCGGCCGGCTAG
>418; 33 577 988  LEN=988; minus strand
ATGTCCACCGTGGCCATGCGCGAGGTGATCCGCGTGACCCTGCAGGTCACTTGGTCGCCG
ATCGACGGCACCATCGTCACGTGCTTGCTGTACGCGACAGAGGCTCGCGACGAGCCGTCC
GCCTCTCGGCTCACGTGGAACACGCCGACCACTGAAGCGCGCACGTGCGAGCCCCAAGGT
ACGCCCCGTCCCCCGCGACCAGCTCGTGAGCCTCGCCTAGGCACTGTCCGGGCACGACGA
GGCTCCCAGGCGCAACGGACCTTTGTCGCTCGCTGTGGGGCAGAAGGATACGTCGCAGTC
CGCATCAACAATTTCTCGGACAAGAGCGTCGTTCTTCCGGCGCACACGCCCGTGGCGCAG
TACCTCACCAACCCGGAGATCGCACCTAAGGCCGACATGACGGTCGAGGAX
>389; 250 1 1205  LEN=1510
XXCTTTGTGCAGGATGGCGTGTGCGACTCTGCTCGGTTTACTAACTGTAGGCTTCACGAG
GCCGTTCAGCGCAATGCCCTCACGCCACGAAGCCGCAAAGCTTGTACCAATCCGTACAGC
CCCCATCCATCTCTTCGAGTGCCGGCCTCGATGCCCTCGGAACAGCCTTCTTCTGCAAAG
CCTTCTCAAGAGGGTGCGCCGAGTAGCGCACGCAGCTCTCCGTTCGAAGTGGCCACCCAA
GCCGCCGACACACTCGAACGATCTCTCCAGTCCACGCTGGGCGCCTCGAAGCCATTCGCA
TGCTCGAGCGCGGAGATCGCATTGGAGACCATTCTGCGCATCGCCTGCGAGGAGTTGGCG
TCATGTGAGGCCACTGTGGATGCCTCCTCTTCGGCTCGGCTTCTGCGTGGCGAGCTTCGT
CTCGCGCGTCTCAGTGCAAGCGGACTCTCTCTCGCCGGCCTGCGACTTTCCACGCTTGAA
TTGAATGCCGAGGACGTAGTCATTGACCCCGGCTCCTTTCTGGCTAACCCCCCTCGCTTG
CCCAACCTTGTGGCGCCTGTCACGGCGCGCTTTGGCGTGCGGCTGGCTCAAGATGACATC
AACCGGTCGCCCATTCTCTTCAGTGCGATTCAAGAGTTGCTACGAGAGGTATTGCGTACT
GGCGTCTCCGCAGCTATTGGAGAGACCCTTCCACGCGATGCATCCTCGTTGAAGATCAAC
CTCGTTCGCGTGGAATCTCTCGCTGCGGGGCGCATCGTGCTTGTCGCAGATGCGGATGCG
CTGAAAGAAGATGGGACTACCCTCGAGCTCCGAGGCATGCGTGTTCGAACCACGCCTCGC
GCCTCTGCGGGTCAGCGTCTCATACTTCTCGACAAGCCAGAGCTTGTGTCATCTTTTGAA
GGGTTTGGTGCTAAAGTGGAGGTAGGGCTACCTTTTCTTCGTGCTGCAGGCATCCCCCTA
CCGGATGCGGTCTCGATCGATCGTATCACCGTGGAGGATGGTGCAATGCAGGTTGACGGC
ACAGTGAGGTTGCAACCCATTGACTACCAGGAACTGGCGCGTTCGACACAGCGGCTACGA
GAGGAGCTGCAGGATGCAGCTGCGCAGCAACCGGTTACTGTGGACGTCGAGTCCTCACCC
GCGCCTGACCCACAGTCAGACGAAGCGATGGGAAAACTTCGTTCTGCATCAAGCGATTTG
TAGTGA
>436; 15 1 416  LEN=416
XXAGCGGAACGCGCACGTCAAGAGCTTGCCATTAGGCAAGGCGAAATGTGGACCGCAGCG
CAATGGCTGCGGGTAGCCGTCGAGCCCGCGCCCACCACCTCCCGGTGGATGGGCACACTG
GCTCAGCTAGAATCGGTGATCGGTGGATCGGTGATACTGGGAGGAAACGACGCGGATCCG
GCCATTGTGCCGCTATCCACGGACACGACCCCGGCGGTGAAAGGATCCCCAGCGGGGCCT
CTCATCAGGCTGGAAGGAAACCCGGGGCAATCCGGGCGATATGTGTCACTCCAAGTGGTC
ATCGGTTCATCGGAAGGCATTTGGCCAGCAGCTCTCTCTGTTGGCGGCAGAGGGGGATGC
GAGGCACGAGGGTTACGCGCTGCCTCTCAAGCCTCGGACCTCGAGCCAGTCGCGGCGAXX
>403; 297 1 851  LEN=1008; minus strand
XXGCTTCATGAGCGCACCAATGACAAGAACATGTCCGTTGCCCGCAGTCAAGAGAGCTGT
CTTCGTTCGGAACATTCGGCAGCAGAAGGAGAGCCAGCCCAAGCACACAAACGAAAGGCC
ATGAGTTCGGACATCGCGTTCGACGACATTCAGTTGCCAAGCAACGACAGCAACTCGAAG
GAATCTACTGCGATACAAAAAGTGAAACGAGCGACGTCCGACCGCACCGGCAAGTTGGAC
AAGCCCGTTCCGTTGGTGACACCAACTCGCCTCGAACTCCTCGTGTCTCTTGCTGTTGTT
TTGTGCGACTATGAAAAGGCAATCAACTCATCTAAGCTTACATACATGCCGTCGAAGATG
CTGCTGCATGTCTTCAGCGAAGAGCAACAGCCTCTCAACGATTCATCATGCGAGCTGACC
CACCAATCTGCTCTCGACTTCGTCACTACGCTGGCCTCTGCTCTTGAACTTGACGGAGAG
TGCATCGTCTTCGCTGTCGTGATTCTCGAGCGCGTCAGTCGTCATACCCTCAAACAGCTC
ATGACTCAGTATTACTGGCGCAAGACGATCATCACCGTCTTCACACTTGCTTGCAAGCTT
TGGTACGATGAATCTACGTGGCTAGTGGACGTGAAAACGTGCCTCGAAAGGTACAACATC
TTCGTCAGCAGACTACACCGTCAAGAAGCAGTGCTCCTCAAGCTCATAAATTTCAACACG
ACTATGTCTCCCACCACTTACGCCTCGTATGTCTTCCCTATGCTGTCAGTCCGCCTAAGA
CCCGAGGCTCAGTTGTTGGTCGACCAGTCTAACGCCAAAACAGTGAAGGACTCTTCCACT
GAGCAGGCTTGG
>415_1; 140 1 294  LEN=401; minus strand
TGTTCTCGTCGTGTCGTCTTCGTAATTGAAGCTCTCATGATCTACCTTCCCCCTGCAGCC
GCTGCCGCGTTGCTTGCGTCCGCTGTTGAAGAAGCGGCTGCTGCAGGCGCCTCGTCAGTC
AGCGTCTGCTTTGCCGATCGACTCCCTGGTGCGGAAGGCTGCTCTTTTCAAGCAGCACGA
GACGTCCTTGCCCACGCTCAATTGGATCTTGATGAATCTTCTTGGCTACCAAAGCCTGGG
CTTGCAAGACATATGGGTTGCGCACGATGGGCGGCAGCAACTACCGAATCTTGA
>320_2; 296 1 1401  LEN=2859; minus strand
CCTGCGCCCCCGACCCTCTCCTTCGTGAGGAGGAGGATGCACGACCTGGGCGCGCTCCAG
GCGTACGCCCTGGGCCGTGCCAACGCGCACAGCCTCCTCCCCACGCTGCCGACGCTCTCT
CACGCCACCGAGTTGTACTCCACCGCCGGCCTCCACGCGACGCAGCTCCCGCCCAACGTG
AGTGCATCGATCATCCCGAAGCATCTCTTCACCTTCTGGTCGCCCCCCGACGAGATCCCG
GACTTCCCCGCCGCCTGCATCGCCGAGTTCAAGCGGCTCAACCCCGAGTGGACCGTCCAC
ATCCTCCACCCGGGGATTGCGGGCCTCGAGCCTCCGCCCTTTCAGAATATCAACGCCGAC
AACGACGGCAGCTACGCCTCGCTGCATCATGTGGCGCAGTGGTACGGCGCCGCCGCACTC
GCGCGCTTCGGCGGCGTGTGGGTCGAGCCGACGTCCATCCCGCTCCGCCCCCTCGAGAGC
TGGGTGGAAGAGCACAGAGCCGCGGTGCAGGGCTGGCCGCTCGGCCACGTCGCCAACACG
ATCGACTCGTACGCTCTCGCCGCGCCGGCACGCAGCGCGCTCATGTACCGCTGGTGGAGC
GAGCTGCGGCTGGCGTGGAAGGTGGGCGTGGGGACGTACTGCGAGAACCTCCCCTCCGAC
GTGACCGTCGACCTGCGGGAGAGGCTGCCTCAGGCGACGTGGCACGCGAGCTTCAGGCAG
AGCCTCGCCTCCGGACATGCCGACGCCGTGGCCTACCGCCCCACCGCGACCGCGCCGGCG
CAGCCGCTGCAGTGGCTCCACCGCTTCAACTTCGACGGCGCGCGCGCGGTCGACTGGCTC
TTCGCCAACGCCTCCTCCGGCGGCGCCACGCCCGCCGAGCTCTCTGCCGCGCCCTTCCTC
CGGCTGCGGCCGGAGGACTACGCGCGCGTGGGCGACCTGTACGCTCGCGCCGCCCAAGGC
TCGTACCTCGCGCAGCGGCTGGTGAACGCGCTGCCACCTCGCCCGCCGTCGCTGTCGTCG
CCGCCGCCGCCGTCGCCGCCGCCTGCCACCAGGGCGTACGCCAACCTTGCCGTCGGCGCT
CCTAAGTTCCTCTCCAAGCTGATTCGCCACGTCCGCTCGGCGCGAGGCTCGCCCAGCATT
GAGGAGATCGGGACAACCCCAACTGACGCCTGGCTGCGCTCGGCCTCGCCATACGCGCTA
CCCCTCGTCAAGCACAGTGGCACCGAGCTGGCGACGACCTTCCCGAACGAAGTTATCACC
ACATTCCCTTCGCCGGACTTGAACACCATCCCGCCGCCTCCGCCGCCGCTATGGCAATTT
GAAGGCAGCCAGACCACTGGGCAGGAGGCCGACTCTCCTACTTTGCTTGCCCTGCCGACA
GAGCCAGCTCACGCAGTGTGA
>385; 516 1 1880  LEN=2052; minus strand
XTAAGAAAGATTTCCAGGCGGCGCTCCCTCGATGCAGAAGAAGAATTTGATCGCAATGTT
GAGGAAGAGATAGCTCGCAATCTTTGGGCCAATCATCGAATGCTTCCACCTGATAGTAGG
TTCAAGAAGTGGTGGAACATTGCTGTGGTTACCCTTGTCATGTACAACTCTATTTTTATT
CCTTTCATACTGGGGTACAATCGATACAATCCCAACGACGGGAATCTGTACTACTATGAC
GTGGAGCACGACAACCTCATTATTCAACTTCTCATCTTGGATTACCTGGTGGACATGGTG
TTCATCGCTGACATCGTCCTAACATTCAGAACAACTTTCTTTGATCAGGACAACGAGCTT
GTACTCGATAAGGATGTCATAGCTCGAAGCTATCTTCGGGGGGCTTTCCCAGTCGACTTA
TTGGCCACGTTGCCTTTCGAGCTCTTGGGGCTCATGTATCAAGGCAAGATCGAACTGAGC
TTCAAAATAATGCGTCTCCTGCGCCTGACTAAAGTTGTCCGTCAGCTTGACGTTCACAAC
AACGTGCTAAGGGTGACCGAGATGCTGGTGATTTTCCTCGTTATCGCCCACGTCGTCGGG
TCTCTTTGGTGGGCGATTGGAGTTTCGCCGTTCAATAGAAATGGCGATGAGATTTTTGGT
CGACCTGCTGGAACTTCCTGGGTGATTCGGTCGTCGGTCTGTCCACCTGAAGATGGCCTT
TCAGCATCCAACAGATCGGGATCTATTGACAGATATTGTGAAGATGCTCCAATGATGCAA
CGCTTAATGTCATCGCTTTACTGGTCTCTCACCACGCTGATAAAGACTCCTTGGGTCCAC
CCGGATACAATCGTTGAGAAGGCATTCGCAAGCTTGATCGTGGTCGCTGGTGCGATTGTG
TTTGCTGCAATTCTAGGGAACATCACAGCAATGATCAACTCGTTCGATAAATCCAACGCT
CAGCTGCGTGACATTATGGCTACTCTCCACCGCCTGATCGGCAAGTACGAAGTGCCAGCC
AAACTGCAGAAACGTGTCTTTATGTATGTTCAAACACAGTGGGCAATGACGAAAGGGCTG
GACAACCAGCGCATTTTGGCGAAAATTCCCCCTGGCCTTCGTGGGGACATTCTTGAGTCC
ATCTATGCTGACCTCGTGCAGAAGAGCCCAATCTTTTTCAAAGTGTCTCATGAGTGCGTA
TTGGTGATGCTGGGTAAGCTTCGCCTGGAGGTGTGCTTGGCGAAAGAGACGCTTCTGTCG
GCTGGGCAGCTGTGCAATGAAGTATATGTTCTCATACGAGGCGTCCTTCAGGTTCAACGC
TCGGACGACTCGGAGAAAGGTAAGGAAACTAGTCGGACAAAGCCGATCTTTCGAGCTATC
GAAAAGACGGGAGCACTAGTCGGGATGCGGGATCCCTTCGAAAAGGATTGCCGCTTCCCC
TTCAACGTTGTCGCTGTCAAACAAGCGCAGCTCGTTTCGATATCTGGTAGAGATCTCATG
GATGTGTTTGCCATGGATAATCGCTCCGACATCGAGGCGATTTGCGACGTGATGGACAAA
GAATTCAGCGATCTGCAGCAAGCAGTGTACGGTGGTCAAGACATCAGTCCACGCGCGCGC
AGGTCGTCAAGTATTGTGGGCGGCCGCGCAATGATGCAAGGCGCTCTCGCAAACAACGTG
CAGACAGTTCCGATGACTGATCATGATGATGTGCAATCTCGGCTATCCATCATGGAGGAG
ACGTTGCGAATGTGTGACGCGGAGGTCCGTTCAATCCAGGAGCATCTTCAATTAGTGCCT
CACCTCTGTGAGTTGCTTAACATAACCGAAGGGGGCGTCCCTCAAGTCATCGATGTCAGC
CCGCCGGCGACAATATCGTAG
>449; 87 1 405  LEN=405
GCGGTGCTCGACGTGGGGTGTGGCACAGGTGTCCTCGCGATCGCATGCGCGCGGGCGGGG
GCACGGGTCGTGTACGCAGTGGATGCGTCCGCCGTGGCGTTGTGTGCGCGAGAGGTTGTG
AAGAGTAACGAGATGGACGGCAAGGTAATTGTATTCCACCAGAGAGTGGAGGAGCTGGAG
CTTCCCGAGCAAGTGGACGTGATTGTGTCGGAGTGGATGGGCTGTCTTCTGCTCTTTGAG
TCCATGCTGGACTCGGTGCTCCTCGCACGGGACAAGTGGCTCCGGCCGGGCGGTTGCCTC
GTCCCTCGCCGAGCGCAGCTGTGGCTCCAGCCGTATCGCGACGAGGAGGCGGTGGACGAG
AGAGCCGCGTTCTGGGCAGACGTGCACGGCATCGACATGTCCTGC
>428_1; 120 1 650  LEN=650
ATGCCGACAGGCCTCACCGCCTTGGCCAAGGCTCTCGCTCCGCACGGAGTGCTCCGCGCG
GGGATCAACCTCTCCAACATCCTCCTCGTCAGCTCCCGCGGCCCCTCCGGCGAGCCGCGA
GGCGTCGCCCCAGACATGGCACGCGCTCTCGCCGCGAGCCTTTCGCTTCCGCTCGAGCTG
GTGCCGTACAACAACCCCGGCCTCCTAGCGGACGCCGCGCCTCGCGACGAGTGGGACGTG
GGGCTGATCGGCGCCGAGCCAGAGCGTGCGAGGACCATCGCCTTCACCGCGCCGTACGTG
GAGATCGAGGCGACGTACCTCGTCCCTGCAGGCTCCCCGCTCCAGAGCATTGCGGAAGTC
GACCAGCCAGGACGCCGAATAGCCGTCTCCGCTCGCTCGGCGTACGACCTTTGGCTCAGC
GCGAACCTAAAGCACGCGGCGCTCGAGCGCACCGACGAGCCGGGGCTCGACCGCTCGCTC
GCCCTCTTCCGCAGCGGCGGCCACGACGCCCTCGCGGGCCTCCGCCCGTGGCTGCGCTCC
ACCGCCGCCGCCGCGCTCGCCGGATCGCGCGTGCTCGACGGACAGTTCACTGCGGTGCAG
CAGTCGATAGGCACGCCGCGCCACCGCGCCGACGGCGGGGTCGGCTTGTTX
>452; 91 1 256  LEN=357
XXGGACGGCCAGGAGCAGCGGACGGCCTCTTCAGAGGGAGTCGGAGGAGGGCTGCCGTCC
GGAGGTGATGTGGCACACAAAGACCATGCGGCTGCGTGTGGTGGTCCTACCGCAGCCAAT
GCCGTCCAGCTCGCCGAGCGGGGTACACAAACGGTGGATACGACACCCCCAAGGCCTCGC
GAGAAGTGTTTTGGACTCTGTTCACCGAGCTCGAAGGTCGAGCCCGACTCGGATGTGATA
GAGCCTCATTCTTTGTAA
>434_1; 2 1 349  LEN=349
XXCGGCTTCCAGCTCCTCCACGGGGCACGAGGCTCGCGAAGGCCGCTCCGTGCCGTATGT
ATGACTGAGACCTTCCCGCTGCCGCCCGACGCGAGCTACGCCGAGTGCCTTAAGCACGCG
CCTAGCGTGTGCCGCCAACTGGCGGATGGTGCGTTCTGCGACTCCGACCACCACCTGGGA
CCGATGGCGGCGTTCCTCGCGTCGAGCACTGCCGCAGAGACCATCATTCAGCTGCAAGCC
GCGGGTGAACCACTTGGCGACGCTCTGCGCAAAGAGGCCAGAGCTCTTCAATTCGCTCTA
CTTCAGCGGTTGACGCTTCTCAACAGCTTCTCCGCTCTGAAGCGGTTGGCC
>439; 170 1 735  LEN=735
XXCAACGTCAACAATTGGGGATTTGAAGTTCCAAGTGTACGCCTTGATCTATGTGAGGTA
ATCTACAACGAAACCGAGTTCTTGGGCATGGCACAAGTCTTGGAGCATTCATTTCTACTG
ATGCCTGCCCACGTCGTCAACGTCAACAATTGGGGTTCCATTCTTCTTCGTGACAAAGCG
AATCGATCCGAGTGCATGCTAGCAAATGTAATGCGAGTTGCTATCGACTGTGTTTTGGTG
GATTTCTTTCTCGTCTGGCTCGGCGTGGACAACAAGTGCCGAGGTCAGAGCGCCAGCTGG
GATGCCTCCGTGCACGCTCATCGCATTCAGCCGGTTTCACCGCCTGTGGTACCTGGCGAT
TCTGGGACAACATTCACGTTTGACGGAGTGCGCTACTTTCTACTTGGTGGGGTACAAAGC
AGCAAAGTTGATGGCCTTGAGGCATATGCGAAGGGACACTTTCTCGCGTGCGCATTTATT
GCGCAGCAATGCAGGATGTTGATGGGAGAGCTGCAGAGGTTGCACGATGGGCGTCATCTC
GACAGCGTTGCTACTCTCGAACAGAGCGAGCTACAAGCGAAGCTCGACTCGTTTTTACGC
GACCCCCTGCAAGGTACGATGGACGAATTGGGCAGACGTATGAGCGAATTGCACCTCGAT
GACTATGTTCCACTGCGGAGTGCCGAGTCCGTTCAAGGGCGCCTCTCACTTTTCCCCACA
GCACCATTAAAGCCGAGX
>426; 203 1 555  LEN=838; minus strand
CCCGCCCGCCCGCCGCCGCCGCCGCGCCCCTCGCGCCCTCCGGAGGAGGAGCTGCTGCTC
GACGCGACGCAGTCGGCCAACTGCTCCGCCATCCTCGAGGCGCTTCGCCGCGGCGCCAAC
CCGAACATCGTCGACCCCAAGGGGCGCACGCCGCTCCACTTCATGGCGGGCGTTGGCCTC
GCGCCCGCGTGCGTGCTGCTCATCCACTTCGGCGCGCGCGTCGACGTGCAGGACGAGGAC
GGCCTCACGCCGCTGCACATGGCCGCGGGGTACGCCAACGCGCGCACGCTCAAGGTGCTC
GTCGCCGCGGGGGCCGACCTGCAGCTGACGGGCGAAGGGCAGGGCACGGCGCTCGAGGTG
GTGCAGGGGCTGGGCGAGTACGAGTACAAGAAGGTCTTCGGCGGCGAGGTGAAGAAGGAG
ATGTTCAAGAAGAAGGACGAGAAGCTGCAGAAGCTCAAGGCGTGCGTCGATGTGCTGCTC
GAGCCCGAGAAGGTGAAGGCAGAGAACCAGTGGGAGGACATGCTGCGCGACACGATGAGG
GTTCTCTCGCTCTGA
>366; 2228 1 2171  LEN=2664
XCCCCCGCCCCTCCCGCCATGCCTGCCGCTGCGGCCGTCCCACCGAGCGAGCTGATGCCC
GCCGTCATCCAGTACCTCACAGAGCAGGGGTGCGTGAAGGCCGTCCGCGAGCTCAAGAAG
GAAGCGGCCTTGCCAAAAAACGTGCCAAACCCCGACTTCAGCCTGATTGACGTGTACAAC
GACTTCCTGGCTGGGAGCAAGAGGAAGCGTGGCGAAGCGGACGCCACGCCGTCGGCGAAG
AAGGCGAAGCAGGAGTCGGATAGCGACGACAGCGACGACAGCGACGATGAGAGCGACGAG
AGCGATTCTGAGATGGTTGCGGCGAAGCCGTCCGCGAAGAAGGACGAGGACAGCGACGAC
GACAGTGATGATGACGACGACAGTGACGACGACGACGACAGTGATGACAAGGAGGAGACG
AAGCCGCCCGCTAAGAAAGACGACAGCGATGATGACGACGACAGCGATGACGACAGCGAC
GACAGCGACGACGAGGAGGAGGCGAAGCCGTCCGCTAAGAAGGACGACGCCAGTGATGAC
GACGACGACAGCGACGACGACGACGATAGCGATGACGACGACGACGACAGCGATGACGAC
GACGACAGCGATGCCAAGGAGGAAGCGAAGCCGTCCGCCAAGAAGGAAGAGGAGAGCGAT
GACGACGACGATGACAGTGATGACGATGACGACAGCGACGACGACAGCGACGACAAGGAG
GCAGCGAAGCCGTCTGGCAAGAAAGCTGACGACAGCGATGATGACGACGACAGCGACGAC
GATGACGACAGCGACGACGACAGCGATGACAAGGAGGAAGCGAAACCATCCGCTAAGAAA
GACGAGAGCGAGAGCGATGACGACGACGACAGCGATGACGACGACGACAGCGATAGTGAC
GAGAAGGGGAAGGCGGATCCATCGGCTGCGAAAGCTGATGACAGCGATGATGATGACGAT
GACAGCGACGACGATGACAGCGACGACAGCGACGACGCGAAAGCGAAAGCAACGACGCCC
GCGAAGAAAGATGCCGATAGCGACGATGACGACGACAGCGACGATGACGACGACAGCGAC
GATGACAGTGACGACGATAACGACAACGATGATTCCAAGGAGGCGGCAAAACCATCAGCT
GCAAACGCTGACAGCGATGACGATAGTGATGACGACGATGATAGCGATGATGACAGCGAG
GATGAGAAGGAAGCAAAGCCTTCCGCGAAGAAAGACGAGACAAGCGATAGTGACGACGAC
AGCGATGACGAGAAGGCCAAGCCATCGTCGAAGAAAGACGACGACAGTGACGACGACGAC
AGCGATGACGACGACGACAGTGATGACGACGATAGCGATGACGCGAAGGAGGACGCAAAG
CCAACAGCTAAGAAGGATGATGACAGCGATGACGACGACAGCGACGATGACGACAGCGAT
GACGACGACAGCGATGACGACGACGACGATAGTGAAGATGAAAAGAAAGAGGAGAAACCA
TCCGGCAAAAAAGAGGAGGACAGCGACGATGATGACAGCGACGACGATGACAGCGACGAC
GATGACAGCGACGACGAAAGCGATGAAAAGGGGGCGAACCCAGCCGCCAAGAAAGATGAC
GATGACGATGATAGTGACGATGATAGTGACGATGATGACAGTGACGACGACGACAGTGAT
GACGGCAAGGAGGCTGCAAAACCTGATGCCAAGAAAGACGGCGACGACGACAGCGACGAC
GACGACAGCGACGACGACAGCGACGACGACGACGACGACGACGACGACGACGAAAGTGAG
GAGGAGGAGGAGGAGGAGGAAGTCAAGCCAGTTGATCCTCCGAACTCGAAAAGGCCTGCT
GCCAATCAAGGGGATGGATCTGCGAAGCCTGCAAAGCGACAGCGCCAGGAGACAAATGAG
CACAGCAGAAAACCAGGCACTCCATTCAAGCGAGTCGACCCCAGTACGATTGAGTTGTGC
AAGGCGAACGAGGACAACTCATGGGCTGCGCTGCGGGCGAAAGGCCATACGTATGCGGAC
AAGGCGCAAGAACGGTTGGGCCCAGTCAAGGGCAAAGCTTTCCAAAAACAGATGACGAAG
GCAAAACGAGGGACGTACCGGGGTGGGGTGATGGACATCGGCGCTGTCAACTCAATAAAG
TTCGACGCATGA
>422; 269 1 1392  LEN=1478
CTCACCTCGCGCCACCTCGAGGGACTGCTCGCGCCGCTCGGCCACTCGATGGCGTCGCTC
GCGCAGGCGTGCGAACAGGCGGCGCTGCACGGCAGGTGCACCGACGCGTCGCGGCTGCGG
CTGCTCGGGCAGCTCGCCGCGGTCGACGACTTCTCCGCCTTCTTCGAGATGATGGCGGCC
GAAGGGCAGGGGGAGACGCCGCAGTGGGCGTCTCGGCTGACTGCCGACGACGACTCCTTC
CAGGAGACACAGGCCCTCATCGCCGCCTTGGAGACGAGGATGCGCGCGTCAGAGTCGGCC
GCGTCCACGCTGCCGCCCGTGTACCGCGGCAGTGACCGGAGCAGCAACGCGTCTCCGCAG
AAGACGCGAGGCTTGCTGGTGGTGGAGGATGTGGACGGCTCGTTCGCGCCGACGAGCGAG
GCGGGCAGCGGCACGTACTCGGCGGCGGTGCAGTCTCCTCGCTGGCAGTCCTCGCAAGAC
GACGTGCTCTGGGGGCAGAGGGAGCTGGAGGACGGCAGCGTCGTGGAGGGCTCGTGGGTG
CTCGGCAAGCGCATTGGTGCGGGCTCCTCGGGCGAAGTGTTCATGATCCACGACGAGCTG
TCAGGGGGAGAGTTTGCCGCCAAACTGCTCCCCGGTGTGGGCCGCGAGCAGCACGCGCGG
CAGCTCGAGCAGGAGATCGCGGCGATGCGCCGGCTGAAGCACAAGAACATCGTGCGCTAC
CTCGGCACCGCGACGTGTGACTCGGAGAGCTACATCCTGATGGAGCTAGCCTCGGGCGGC
AGCATCAAGCAGATGATCTCGGAGCCACAGTACAAGCGAGGACTGCCGGACCCGCTGCTG
CGGGCGTACGGCGTACAGCTGCTCACGGGGCTTCATTTCCTTCATGCGGCGATGATCATC
CACCGCGACCTGAAGGGCGACAATGTCCTTCTGGACGGCACGCGCATGACCATCAAGATC
GCGGACTTCGGCTCGAGCCACATCATGCAAGGCACGCGCACTCTCTCCAGCGAAGTCAAG
TCGATGCGAGGCAGCCCGTACTGGATGTCGCCTGAGCACATCCGCGGTGTGGGCTGCGGC
CGGAAGGCGGATATCTGGTCGTTCGGCTGTGTGTTGCTCGAGATGCTCACTGGACAACCA
CCGTGGCACTCGGACTCGGAGCCTAAAGGCCAGTTCGCCGTATTCGCCCTGCTGAACAAA
ATCGTCTTGAGCACGGGCCCGCCACCCATGCCACCGCCTGAGGCTATGCCACCGCACTTC
CACGCTTTGCTTTCGGCGTGTTTCGATCGCGATACGTCAGTGCGGCCGACGACGGGCGAC
CTGCAGACCGATCCATGGATCGTTGAAAGCGCCTCAGTGCAACTCAGTCCCGATATGTTT
GTGAGCACATAG
>463; 14 1 266  LEN=266
XXTCACGCTGTACCACGACTCCGCGTCAAGCCGCACGCCCTCGTGGAACCGGGAGAAGAG
CTCGAACCGGCGGCTCCAGAATTTGGCGGGGATGGCCTCGCCCTGCCTGTCTCCCTTCCC
CTCCTCCATCTCTGCCTCCGGCGACCTTACAACCCCCACGCGCTCTGCAACTGCGCTCTG
GCACGCCCTCTCCCCTGGTTCCGCCGCTCTCTCGTCTCTTTTGCCTTCACTCCTAAGCCC
CTCAGCCCCGCCATCTCCACATATCCCTXX
>383_1; 14 1 967  LEN=967
XAGGCGCCATGCGCCTTGGAGGCTGCCGGCGACATCGCGCACGACGCGTGTGTCTGTATC
TGGGGCACCAATGATCACGGTGCTCTGTGCATCCCCACTCTTAGCGACTCTTTGTCCCCC
ACACGGGTCCTCGCACTCCGCTCCCAGTATGTGCGAGCAATCGCCGCCACCACGAATCAA
TCGTTCTGTGCGACTGGGAGTGGCACTGTGCTCCTGTGGGGCGCGGCTGCCGGGGGCCTT
CCGGTTCCAGTGCACGGAGCCCCTGCAGATGTAGCGCAGCTGTACACTGACGCTCGTTAC
ATCTACGCGCTCAACGACGAAGGCCATGTCTACAGCTGGGAGATTGAAGAGTCAAACACG
CCAGCAGCTCGGGGGCTCTCTATTTCGAGGTTGGCCATCCCAATCGATGTGGAGCAGCTC
GCCTGCGGCGAGCTCCATGCCCTTGCCCTGGTGGAAGGTGGCGCCGTGTACTCCTGGGGA
CTCAACCGTGACGGCCAGCTCGGCCACGGAGTATGCACACAATCAGAGGGCCACGAATCG
GATCAAACGGCTGTACCGCGGCGGGTCGAGGCGCTGGACGAGCTTCACGCGACCGTCTCC
CGTGTAGCATGCGGCTCGCACTTCTCGGCGATGCTCTCCACGAGTGGGAAGCTCATCGCG
TGCGGGCTGCTGCACATGGCTACACTTGGCGAGCCAGCTGCTGGTGATCGTGACTCGAGG
CTCTGCGGCATCCCACCCCCAAGAGCTCCCGACCACGCACGCGTCCACAAGCCTCAGATA
GTCTACGGCCCATGGGAGCAGAGTGAGCTGGTAGAGATAGCGTGTGGGCAACAGCACACA
CTTGCTCTCGCACGCAACGGCCAGTTGTTCTCCTTCGGTGAGAATATGACTGGCGCGCTT
GGCCATGCAGCCGCGGTGTCAGCAGGGCGTCCGTTTCGCGTCGGCGGCGCCTTGGCGTCA
CGTCCCGTX
>383_2; -3 1 830  LEN=830
XXGGTGTGGGCAACTGCCTCCGCCTCTGTCGCACGAGTTGTCGAGAGTTCTGCAGCAGAA
CAAGCTGCTATTGGCACAGAGTCGCGCTACTTCTTCTGGGGAACAGCTGGCCGGGCGATT
GGGATGGTATCTGCGCCAACGGAGCTTCCAGCGTTTAAAGGCGTCGACGTACTGTCAGTG
GTAGGAAGAGGGCATCACCTCCTCGCCCTCACATCCGGTGGCGATATCTTTGCATGGGGT
GACATGGAAGGCGGGGCGTTAGGCTTACAGCAGTTGGGATCCATTCCGTCGCCGCAACGC
CTCGCTTCGCTGGACAGCCGGCGGATCCGCTCACTTGCATGTGGCGGCGGTCCACATACG
CTTGCACTCGAGGAGCCAAGTGGGCGCATCTTGGCGTGGGGCCGTAACAGCAAAGGAGAG
TTGGGGTTTGGCGAGGCGGACGGCGGCGGCGGTGGCCCCAGATACATCCTTTCCGGCGCT
CTCTCTACCCGCACCACCCCACTCCTTCATATCGCAGCCGGGCCTAGCTACTCGCTCGCT
TGTGGGGACGAGGCGCGCGATCTACTCGGCTGGGGCGAGGGGGCGCGCGCCATCCTTGGG
AGCCACAGCGGAATTGTCTGGGAGCCGCGCGCTCTCGACGTGATGGCTCCCGCCGTAGGA
ACTGCGGGGCAGCGGCCCCGGCTGTGCGTTCAGCTAGTTGCAGGGGTGCAGCATGCAGGG
GTACTGACGTGCGCCGCCTCAGAGCCTCGCTCTCTGAACAATCCTCTCGGCCCTGGTCAC
ATGCCGCTTCTGTGGGGCTGCGGCGATCATGGCGCATTAGGAAATGGCGGGGXX
>383_3; 67 1 683  LEN=786
XCGACAGACTCGCCATCCGCCGCGGCTCCTGGCGGATCGCTCACGTCGACCAGGGCGCGT
CGCCTTGGCCTCGGCCGCTCATTTTCTGCGGCTCTGGATGTATCTGGAGCTCTTCATGTC
TGGGGCCGCGAATGGGGTGCAAGAAATGCTACCACAACTCTTGTGCCTCGCATATCTACG
CTGAACTTCGTTGGGCTGAGCGGAGTGGAGATTCGGGAACTGGCTTGCGATGGCCGAAGG
TGCATCCTTGCAACTGGAGGAATGCAGCCAGCTAGCTTCGAATATGTTCCTGGTGGGGAA
GCCCGACAATTATCGAGGCACGATGGGGATCTAGTCACTTCATTCGGGATAGGCTCGGAG
GAAGTGCTTGCCCTCACCCATGGCGGTCGATGCTTGCGACTAGCACTGGGAGCACAGGCT
TTCAATGAAGCTCAGGAAATCGCACTTCCTCCTGGTGCGCGTGCAGTCTTACTCGCATCG
AGTCGCGCCCACAACGTGCTCTATGTCCGAAACTTCGCGCAAGGGGTTCATGGCCCTCGT
TTGAACAACAAGTCGCATGGAACCACGGAAGCAACGTCAACGAATCCAATGGCTGAATCT
GACGCTATGCTCAGCGGTTTGGGTGCTGTAACAAGAGGAGGAAGTCAGCCGAGCACGGGC
GACCGCCCAATTTGGCTTGAGTGA
>427; 236 1 1203  LEN=1581
CCGCCCACCGAGTTCGTCGACGATCGGACGTACCCGGTACTGCACTTCCCAGACGAGATT
GCCCGCGCGGCTCTCGACGCCGCCGCCGAGGCCGCCGCGGCTCGTGTGCACGACGACAGC
GACGATTCGAATTGGCAGGACAACGACGGCGCCGCGCTCGAGACGCTGTTGGCGCCGCGC
GACGGCGACAGCCCGGTCCTCCTGCTCGACGCGCGCTTCCTCATCGCGCACGCCCGCCGA
GGAGGCCGCATCACCCGCCGGCAGGAGCTTCCAGCCGATGCGTTCCTTTCGTTCGAATCG
CTCCGTCGCCTCCCGCCGAGCTTCGGCCAGCGAGGGCTGCGCATCGTGTGCGTCTCATAC
CCGTGGCTCGTTCCCGGCGACCCGGACCCGCGGGGCGACACGCTCCACCTCCTCGCGCAT
GTGCTAGAGCGCTTCGTCGACTTCGAGATCTTCGGCAAGTCGACGTGTGGTGTGTTTCTA
GACTTCTCCTCGCTCTACCAGGAGGGAGGCCACGAGGCGCGCTCGGTGCACCAGACGTCG
CTGTTTTCCCACGCTCTGAACAACCTCTCTATCCTGTATTCGCACCCGCGCACCTTTGTC
GTCAAGATCTCTCGGCTGCCCTCCGACTACCCTGCGGCGTTCGAGTTCCCTCCGAACAGC
ACGCCTAACCAATCGTTATACTCCGATCGCGGCTGGTGCTTCTGCGAGTCCTCGCTGGCC
AACTTGGTGAAGGACCAGTTCCGAGTCTTCGACTTGGCATACTTTGACTTGTCGCAGGAT
TCTCTCGGCGCTATCAGCCACAAGTGCTCCCTAGGGCGGGCTCCCCCTCTCCCGCCCGAT
CAGTTTGACTCGGTTCTTGACGGGAAGACCTTCAGCTTCAAGGGGAGTGACTTCGCCACG
GTGTCACAGCTGTACAGAGTTGCTTTCCAAACGCATCTCGCGGCGGCGAAGCGACTCATC
TTAATCCGATTGGGGTGGGGTGACGACGAAATCTGCATCTTCAGTCAGGCGCTCCCCGCG
ATGGCCGTCTTGAAACAACTCAGCCTCGCGGACAACCCTTTCGGCGAGCGCGGGTACTCG
GCCCTTGCCGCAGCGCTAGCCGAAGGAGCGGCGCCAGAGCTGCGGAGTGTCGTCATCTCC
TCGAGATCGGGCAAAGACATGCTTCTAGCAGCCCGCCCAGGATTGGATGTGACTGTCACA
TAG
>468; 16 1 177  LEN=227
GACTCCCCGTCCTCCCCGCCGGCCGAGGGCGCCACGGCGACCCCTCAGGCGCCTCCACCA
CCGTCAGGCATCCTTACCCGCGCTGCCTCCGAGCAGCGCGGGTCACGCACTACTCAACAA
GCTGAGTGCCATCAAAGGCATGGTGTGGTAGAGAGGCGAGGCCAGGCGGGAGGGTGA
>430; 187 145 477  LEN=622
ATGGCGCAGGCAGCAGCAGGGCGTGTCTTCCAGTTCAAGCTCGTACTTCTTGGTGACAGC
GCTGTTGGGAAATCTAGCTTGGTGCTTCGCTTTGTACGAGGCCAGTTCTTCGAGTACCAG
GAGTCGACCATTGGGGCAGCCTTTCTCACGCAAACAGTTGCGCTCAATGACACTACAGTG
AAGTTTGAGATATGGGACACAGCCGGCCAAGAGCGGTACCACTCTTTGGCACCAATGTAC
TATCGCGGGGCAGCAGCTGCCATCGTTGTGTACGACATCACCAACCGGGTGCGCCATACT
CCTTTCACACTGGTAAACTCTCTGTGCGTATGA
>433; 260 57 687  LEN=809
ATGCGAAAGGGGTCCAGACGAAAATCGCAGCAGCGGTCCTCACCACTAACTCCCTCACCA
TTCCCGACCGAGCAGAGCTCGAGCTTCTCGCCGGTCACCCAAGTGAGCGCAACTTCGGGA
GGAGAGGCAGGCGCCACGGTGGCGTTGCACGTGGGGGTGAACGCCGTTCGCAACATCCGC
ATTGTGTTGAGGGTGGGAGTTTCATCTCCGCAACTCGAGCGAGAGGTGCGAGAGCTCAAG
CTGAAGCTCAGGCGCGCTGAAGCGGCGGCAGAGGCAGCCTTACAGGACGCGCGGCGCAAG
GTTGCTGAAAAAGACACTGAGCTTCTTCGAGGAAGGCGCTTCATTCGACTGTGGCGAACG
AAGTTCATGGAGTTGAAGCGCAGAGTTGCTCACGTTGAGCAGGTTGACAAGGAAGGAGGC
CCAGGAGGAGGAGGTGGTGGGGGAGGTGAGGAGGATGAGGATGTGGGCGGCGACGACAAC
AAGGAAGAGGGCGCCGAGGAGGGTGATAAGGAGGAGGCTGCACAAGAGCAAATGTCTATG
GAGGCAGAAAACAGCGACAGGTACCTAGCGAAGCTGGTCTGGAAACTCATCTGGGATAAG
ATCCCGACGCGCACACTGACAAAGCTTTGA
>381_1; 96 1 793  LEN=793
GGAACCCCTTCAAGAGGGCCCCAGATGGGAGAGAAGCAGGAGGGAGGAACCCCTCCAGCC
CCCAACGCTACCTCGCCAGCCCCGAGCAGGCAGGCCGTCTGCCCAACCGCCTTCCTCGAC
AGTCCACGCGCGGCGAATCATATACTCTGCGCGATCCAGGACGGCCGGGACGATCTGTTG
ACTGCGGGCGTCTTTCGCTGCTGTGCGATCGACACAGCCATCACTGGCATCAGCGCGACG
CACTGGGACTTCGGCGGCCACGCGTTCATCGGCGCCAAAGCGGCTCTCGGCCTCGCCGCC
GTCGGCGCGCTCGTGCCGAGCACGCACCTCGCCGTCGGCATGTATGTCGTCGCGACCAAC
AGCGCCTCGTCGATCAAGAATGCGATCATGGGAGGTGCTGCAGCCGCGAGGAAGCGGATG
AAGGCGCATGACGAGGCGTTTTACCAGGCGCTGGGCTTCTCGCGCGAGCAGCTGCTGGGA
GTGCGTGTGATTCCCACCGCCGCCGCCTTCTGGGACCTGCGCGAGGGTGACACGGTGATC
GAGATCGCCGTGAAGGCGAAGCGAGGGCGGCTGGGCAATTCGCTGGACTCTTGCATCATG
CACCGGCTGCTCGTAAAGCTGGTAGGCCTTCTGCCCTGCAGCGCGCGCGAGAAGCAGGCC
CGCCTCGACCAGGCCTTAGTGCGCTGTGCGGAGGCGATGAAGCTTCAGCAAGATCACGCT
TGGTTCGACCCGTTGCGGCAATGCTGGCAAGCGCTGCGTGCTCAGATGCGCCTGGAGGAG
AACCAGCTTCGGAXX
>381_2; 303 1 1306  LEN=1330
XXCGGAGGGCACGTGGCGACACGCCGCGATGATGGGAAGCTTATGCTTCAAGGACAGGTG
GCGGGCACTGCAGGAGCCATCGCCGCGGGGATCATCGCTGGCGGGCCGGTGTATGCGCTA
TACTACGCCATCGGAGCGATTGCAGGGGGAGCGCTCTCGTCGCAGCGGCTGCACGCCGAT
CGCTTGTCACGGGAGGTCGAAAGGGAGCAGGTGGTCGCGACAGGGAGCAGATGGGCGAGC
CTGATGCGCGCGTATCAAAAGGAGGTCTCCCCGAAGCCTCCGCTCCCCCCTTCATGGGCC
GCGCACTTTTCCCGCGCGAAACCACCTGCTGCCGCCGCGGCGGCCGCAGAGGTTCAGCCT
CCAGCCGTGCTGCGGACCAGCTCTGTGGACCAGCTCGTCATGTCCAACGAATTGGCGCTT
CTCAACGCTCTGCACAGCCACGAGGCGCCTTTGGGGAGGCTGCGCTTCGCGCTAGTAGCC
GAGTTCGAGGCGTACGTCAATAGCTCGACAGAGCTGACGAATAGGAACCGGGAGTGGACT
GATCTTATCGGGGCGGTGCACGCAGTGCTGGACACACTTACGGCGTGTGCCGTGTCGGCC
TGTACGCCCAACATCGCCGCGTGCGCAGCAGGGCAAGCAGAGACAGAAGAGGGTGTGGCC
GCGGCGGTGGCTCAGGAGCTGCTTGACGCTGCGTTGTGCAGCGCATGCGGCGAGGCGCGG
CAAGCGTGGGCGAATGAGGAGGCTGTCGCGCGCGTCGACAAGCTGATCGTCGTGTGCTGT
GTCGAGAGGAGCGTCTTCTGCGACTTGAGCGACGGTGCCGCGCAGTCGTCAGCTGCGCTG
CTGCCGCTGCCAGGACTGGTGTACTCCTCGGCCATGGAGGCTGTCCGCGGAATGGTGGCC
GAGAAGGACGCCACCTTCCAGATGAAGCAAGCTCGCTGGGCGACTGAACCCAGCTTTGCG
TTGGGCGCCTTGCCCGAGGATGTTGTCGACTACCAACTAGCGACCACCGCGTTGCTCGAG
ATGCAGGCCTCCTGCACTCCGACACAGAAGATCGACTGCCTCGTCCGCGTGCTACTTGCC
GTGAGCTCTTCCGACACTTCGGCTGATGAGATGCTTCCGTCATTGATGTTCGCACTCGTC
AAGTCGCCGCTTCGAGCCCCAGCGGCAGAGTGCGCCTTCATCGTTCAATTCGTACACCAG
TGCTTCGACCTCCACGGTGAGGCAGGCTACGCTCTAGCTTCATTTGAATGCGCCATAGTT
GGTGTGACAGGCCTTCCGATGGACCCGGCAGACCTATGTCTTGATTAA
>393_1; 19 1 999  LEN=1458
XGCGCGGCGGCGCACCTCCTTGGCTACGCAGACGTGGCCAGCCTGTCGGACCTGCAGGCG
CGCTGGAACGCCGGCGTAAGCTCGCCGGCGCTGCGGCTGCGTGTCGACGAGCGGAGCGGC
GCGTACCGCCCTCAGCTGTCGGACGTGTCCCGCCACCGCGAGCTTGTGTCTCTACGCCTC
GAACAAGGCGACCACTCGATCGAGCTGCGCATGGAGACCCACCCTCCCATTGCGATCATC
ACCCACCACCGCGCGTCCTCCCGCTGGCGCCCTGACGTACGCCGAGCGCATCTGCGCGCG
TGGTCTTCGGGGCTCTCCGACCGCTCCCCGGCGCTCGCCGCCCTCTGGCCCGCAGTCCTT
GCCGACGACATGCTGGCCGCGCTGCCGCATCCGCCCACGCGCACTGGCGGGGCGGAGCTT
CTGGCATTCTTCTCCGCGCGGTGGGCGGTGCACGCCGACCGCTGGCTGCCACTCGCCGAC
GGCAGCTACGCGGAGGGGGCCGACGCCTTCGCCGCGATGGCGAGGCGCCGGCAGGCGCAC
GGCCGGATGCTGGGGGCCGTGCGCGCCGCCCTCTCGAGTCAACCGCTCGCGCCGCTGCTG
CCGTGGGTATTGCGCGGGCTTCCAGAGGAGATCGACCCGGTCGCGCTGGCACTCGCCATC
TGCACGCGCCGTCGGCCTGCCGCCGGCGAGGAGGGCAGCCTCGCCGCATTAAACCTACGC
CTCCTGCAGAATCTGGTGGGCGCGGCCGTGCCAGAGAAGCGCGCGCTCGTGTGCGAGCTA
CTCGAGGTTGGCGAGCGAGAGGTGGCGATGGGGGACCGGCTCGCTGCGTCGGCCGACTTG
TCGCAGCAGGCCACATGCGCTCATGTGCGATGCTTGTACTACGACTGTGTATACACCATG
CCTCGAGCGTCGTCAGATGGAGACCTCTTGACGCTTGAGCGTACTAGATTGCTTCTACGA
CCACTTGATGCAGGGCTGCTTTACGTAGGAACCACATGA
>393_2; -26 1 227  LEN=227; minus strand
XXTGATGACTCCTTTCCTGCAGGACGTGCTTCGCGTCGACGGCTTGATCCTCACGATTGG
CGGGCTGATGGTCTCCAGCCCGCTGGTGGCCCTCGAGATCTTCGCGCGGCTAGGCCCCTT
GCCTATCCTCGACTGGTTCGTGCATTTCCTCGCGATGTGCATATACTCCGCGCTCGCCGC
GGAGCCCGCGCGCACAGCGGCAACGAGGATCGCAGGCCTGCTGCCCCCCXX
>476; 28 1 341  LEN=341
XXGCACCGCCACGTCGGCGTACTTTGGCGCGGCGCACATCGAGAGCACGCGCTGCAGCGG
GAGGCGCGCGGCGAGCGCCGCGTCGACCGGCTGAGACTGCCAGAGGTGGAGCTCGACGCC
GCCGGCGGTGCGGCGGGCGATGCAGCGGTCGCCCGTCTGCAGGCAGACGGTGGGGAAGTC
CGGCAGAGGCGCCGCCGCGTCCGCCTGACGCACCAGCCGCGCCATCGACTCATTGCGCCT
CGCCCACCCGCCGAGGTCCTCGAAGCGGAGGACGCCGCCTTGCTTGGAGACGAGGAGCAT
CTCGGCGTTCTGCGTGCCCCGGCCCGACGTGCGGATGCGCTTGXX
>437; 75 1 1093  LEN=1156
CGACGAGATGCACGACCACCACCGCTTCGCCGACGAGATGCCGCGGCGCCCTTCATACCG
CCCTCGGCCGGAGGAGCCTCCAGTACTTGGCCATCGCTTCTCTCCCCGCCCCCTCCCGTC
GTCGCCACTTCTCAAGCCTTTCTCTCCGCCGACGTCTCCCCGCCAGTCAGTATCCTGCCC
TTCCCGGCAGGTCCAGCCGAGCCATCGGCACCCAGAGTGCTAGTCCTCGACCCGGGGAGC
GGAGAGACCTGCAACGCATTGCAGGGGCTCGTGCATATCCATCTTGCCGTCGCGCCTGAG
TTCGACTTGCAGGTGAAGCGGTACCCTCCCGGCTGGAGGAGCATGGTCGGCGTGAAGCTG
ACGGAGGCAGAGGCGGCGGCCGCGTCGAAGGTCGTGATCTCCGGCGTGCGCTCCGCGTGG
CCGAGCGTCGATGACCTCCGAGGCCCAGCGCACCCTTGCAATCTCGCGACGTGGGCGAGC
ACTCTGTTCGACAAGCGGACGAACCTGATGCGCAGCGTCGACTTGACGGCGACGGGCTGC
GACAGGTGGAGCGCGCGGCACGCCAAAGCCTCGCGGCGGGCCACCTCGGAGTTCGACTGC
CTTGTGTGCGGCTCTCGCGGCGGCGAGGTGACGCTGCCAGCTCTGTGGCTCCTTGGCTGT
CGCATGCCTGCGGTCGTCATCAACGGTGGCTGCGCACGCGAGAAAGCTGGGTGGCTGTGG
CCTCCTGGCGTGTATGTGGTGCTGCTAACTGGCGGCCGCGACAGAATTTGTAATGAGTAT
TTTGCAAAGCAGGGAGGTGACATTTTATTTGTAGAACGTCTTTGGCGTGCGGTTCCCTCT
GCGAACAAAGGTACAACAGCAATCCTACACCTACCTCTCATGAGCCACAGACCGGATGCT
CAGACGCTTCACCAAGTACTACCTACTCTCATCGCGTATGCGGCGTCTGGGTTTGCTCCC
AAGACAAAACCAACCGCTGACTCGTTCGGCGTACGCGTTCCAAGCTTGCTCGTGACTTCT
GAATGCCCTGCGGGCGAATGGCTGGAATCCTTGAATTTCCTTGGTCCAGCATTGCCAGCA
GAAGCACGGTAA
>467_1; 59 1 187  LEN=187; minus strand
XXACTCGCCCGTCTCGACGTCCCACAGCCGGATGTGCGAGTCGAGCGAGGAGGAGCACGC
GCGGCGTCCATCGGCGGCAGTCGCGACGGACACGACGCCGAGGCTGTGGCCGAGCAGCTC
GCGCTGCTGCAGCAGCTTCGACTCGGGCATGAGCGCGAAGGTCTTGAGCGTCTCGTCGCA
CGAGCCGGT
>480; -3 1 348  LEN=348; minus strand
XCGCCGGCCGCGTGCTCCGGCAGTCAGCATTTGCGCAAGGTGATCACTCGGGTGCAACAT
GCCAACACGCTGACGAGGCACTCCAACCTTTCGCTTCAAAACTGGGTCAGCTCGCTCGCA
CCTGCGCAGCCGCACACCATCGTCCGATCGAGAGGCTCGTGCCAACCTCTCTCTCCAGCG
GCGCGGAGGCGTTCGTTCCATCCAAACGCTTTCGCCGAGAACCAGGGATCCAAAGTAGTC
GTCGTGCGATCGGAGCAATCGGAGTGGTGTGGGTTTTCGGGTATACAGGCCGAAGGCGCT
CCCGCACGAAGGGTGCTTATCCCTTCAGAGAAACGGTGGGCAGACCTGGXX
>453; 369 1 744  LEN=1052; minus strand
GAGGAAGGCGCCACCGCACGGGAGGAGGCTCCTCTGAAGGAAGCGCGTGCCGCGGCGGTG
CCGGGCAAGAACCCACCCGTGACGGGGCGGGCGAAACCTCCGATGGAAGCTGCAGCGGAA
GCAGAGGGTGCAGCATGCGCGGGGCAAGTTAGCACAACCACGGCCGAGGGGACGAAGGCG
GAGGTGAAGACTGCCAACGAGGCGACGACCAGTAGGGCCAAAGAGGCGACGACCAGTAGG
GCCAACGAGGCTGGGAGCGAGGGTCAAGAGACGGGAGACGATTTGAAGGCCGACGCACTT
GCGATGGAGAAGAACAAGGTAGAACCTACAGAGGAAGCAGAGGCGACCACCATCGCAACA
GGCGCGGGGGGGCAGGCGGCGGGAAGTGATGAGAAGGAAGAATCAGTTGAGAGGGAGAAA
GCAGAAGTACAACAAGCTGCAGAGGCCGAGACGCCGGCCAGTGAGGCAGGCGGTGAGATG
CACGAGACCGGAGGCAACATTGAGGAGAACGAAAGTGTTGAGACCGCAGATGGGATTGGC
GAAGGAGCCACTGTGGAGCATCCAAAGGAGACGCTCAGCGATGAGGGAGTTGGGGCAGAG
GCAGAAAGCAGTGACAACCAGAAAGATGCGTCCAAGCCGGCAGCCGAGCCAAAGAATGAC
TTCGACGAGCACTTGCAGCAGTTCGAAGATGCAGATTCGGCCCTGACTGACCTCATCAGA
GAAGCTGCACCTGCGCCATAATAA
>460_1; 126 1 476  LEN=578
XTCGAGGCCGGCGTAGGCCTGGCGGAAGGGCGGGTCGCTCGTGAGGAGGAGGTGCTCTTC
ATGCTGGCGCAACGAGGCGTGCAACTTCTGGTCCCAGAAGGGGGCGGCGTCGTGCAGCCC
TACGAGGACAACGCGCGGATGGCGGAGCGAGTCGAGGGCGAGGCGCATCCCCGCGTATCC
CTTTGGCCCGTCGACGTACACTGCTGCTCGCGCGTCGGGAGGGAGGAGGCGCAGCCGTCG
AGGGATCTCGACGAGCGAGTCGGCAAGCACACATTCCACGTGGGCGAAGCGTGCCAGCCT
CGCTCTCGTCTCGTTGTTCTGGCCCACGCCGTACAGCTTCCCGTGATCGATCGTGATGAT
GCGCAGCGGATGGGAGGAGGCGGAGGTCGAAGGGTTCGAGGAGTGAGGGGAGTCAGAGGA
GAAGTAGGAGGCGAGCATCTCTGTGGAGACACCGGTGGCGGTCCCGCTCTCGAATAG
>485; -49 1 270  LEN=270
XXCGCGGCAACGTGCCCTCCCTGCGCGAGCAGAGGAGAGCGGCGAGGTGCACGCGGCAGG
TCACGTGAAAAGCGGCACGGGGGCGAGCTGAGTGATGTGAGTGGCGGXGCTTGCTTGAGC
TGCGGGTCCTGGGGCAAGTATGTACGTTTGCAGAGTATAGTGGTGGAGGGGTATGGGGTG
TGGTGTGCTGTGGCGCAGTTTGGAGACTGGTACGAAGAGGTGTTACTCTTGGTGGAAGAG
CCCGGGACGCACCTCCAACCGGATAAGGCAAGG
>416; 320 1 1360  LEN=1588
CCATCTCGGAGGGCCGCTGATGCTTGCGCTTACCGCCCCGGAGAGCGCCAGAGAGGCGCT
CCAACCGGTCGGTGCGCCGACGGAGCTGTCCTCCCTTCAAAGCACCGTCGACCGAGGCCT
CAGAAAGATGGTGTGGGCGCTCAGTCGCCTACGGCAGCAGTACAACCCGCTGCTCCACCC
CTCCGACGCCATGCAGCAGCACAGCCCGCTGCTCCACCCCTCCGACGCGATGCAGCAGCA
CAACCCGCTGCTCCACCCCTCCGATACGATGCAGCAGCGCCACACGCTGCTCTACCTCTC
CGACGCGATGGAGGGCACCGCCGCCGCCTCGCCGCACCATCCGCCGCACCACTCGCCCCA
CCACTCGCCCCACCACTCGCTGCATCACTCGCCGCACCCCTCGCCGTCACCCCTACCGGA
CCCCTCGCCTTCGCCCTCGTTGAACCATCGCCTCTCCCTTCGAGCGAGGGTTCAGGCGAG
GGTTCCGGCGAACCCCCGCCTGAACCCTGGCCCCTCCCCTCGCTCGAACCCTCGCCTTCT
CCCTTGGCGGAGCCCTGGCCGTTCTCCTTGCCTTTCCCCTCGCCGTTCCCCGTGCCTTTC
CCCTCGCCGTTCCCCGTTCCTTTCCCCTCGCCGTTCCCCTCGCCGGATATGATTCGATTC
CTGGTTTCCCTCGAGATCCCCGCCGCCTCCGGCGCCTCGTACGACCTGGCGCAGGTCAGA
CACGAAGTCTCGAAGCTGACGGACGTCAACGAGACGAAGATCAGCGCCGAGCTGCAGCCC
GAGGGCTCCGGCGTGATCATCTCCGCCGCCTTCGAGACGGCCGATGTGTGGGCAACGGGG
CAGATGGCCAGGTTGCTCTGGGCCAAGCTAGCCTCCGCAGAGAAGGCGTCCGAGTGGTTC
GGCTTCAAGGTGACGGCGCGGCCCGCCATCAACATCAAGGAGGAAATCGGCGCCTTCTCG
CCGCCCCCCTCGTCACCTCCTTCCCCTCCGCCCCCGCCTGCCGAGCAGCCGCTGCTGCTC
GCGATCTTCGGCTGGTTCTCTCACGGCGTGGGTGCGATCATCTTGATCGCCGTGGTCGTC
TTGTTGCTCTGTTGGGCGTTCTTCGCTTGGCGGCAGAATGTGAGGCGTAAGAAGCGCGAG
GCGAAAGGGGGGGAGAAGAGTGGAAGGAAAGGTGAGAAGGCGCAGGCCGCGTCACGGAAG
GCGCGACTGGCCCAAGGGGAGGCGCGGCCCGACCCATATCTTGATGAAGAGGTGTGGGGA
TCCATGGACGAGACGGAGAAGAAGAAGAAAAGCGGCTTGCGGCTGCCGAAGTTACCTCCG
TTGTCTGAGATTAAGGGGAAGCTTCCAAAGCTGCGCTAG
>410; 247 1 1319  LEN=1592
CCGCCCTCTCAACCCTCTCCCTGCACCACTAACCGCCACAAAGCTACCTACCTCACCXCA
CCCCACGCCTTGACGCTTGGTTTCTTCGTCACACCTCATCCCTCTTGTGCCATTGTCCCC
CGGCCTCAAATCTCTCTTGAGCCCATGGACATCACCTCGTTTGTGCGTGTACTCACGCAT
CGACAGATCATCCCCACTGTGGATGAGCTCAACAAGGCGCAGGATGCCCTCACCCAGGCA
AAGGCATTCGTCGGCGTATTGGAGAGTCTCATGAAGGAAGAAGCATGGCATGAGGATATC
CCCTGCTCTTCCACCCGCCGAGGTGAGGTTGCACTTCCGTCGATCGCGAGTCCAGATGAG
CTACAGCGAGTCCATTCGTTCGTACTGCACATCGTCAATGTTTTGCGGGAGCGCGCTAAC
AGATTGAAAGAAAATCTGGCGAACTCCGCGTTTGTATCGGCGAAGGCGATCAGCACGAGC
GATGTGCTTCCACCATGCCCGTCTTTGCTGGAGGCAAGCACTCCTCTCGCAGCCATGGAC
GAGGAGGACGATGAGCATAATGAGGACGATGAGGACGATGAAGACGAGACGAGTCCTCGT
CCAATCACGGAAGCTGGCACGTCCACGCACTTCACTGACACCCACTGCGTGCCAAACAGG
CTGTTCGGCAACACAGACGTAGTGGATGCGAAGAAGCACATCATCCCGCCCGCAAATAGT
GAGAGCGTGGCACTATACTTGGCGAGCCCTGAAATACGTGCGCTCATGCAGACTTTGAGG
ATTCGCCCCCAAGAAGTGTTCAAGGCGAAAGGGTACCTCATCGCCAGGTCTGAAAAGGAA
AGTAAGCACCCGGTGCTCTGCAACTACTGGAAGATGTCGTACAAGCACCGGTACTCTGCC
TTCGTGCGGGACCCCAGGCTGGCGAAGATGTTCCATGCATTCGGACTGAAACGTTGTAAG
TTCGTGCGCGGCGCCGGCATCGCATACGACCTCGAAGGCCTGACAGCTCCGCACGATGTC
GTGGCGAACGCGGTGGGTAGAAAGCAGGGTAAGGAGAAAGATGTGCTCGAGTTCCTCGTC
AAGTACCCATTTGGGGCCAAGCACATCATCTCGTATGATGATGGGCCCTGGGCCCATCGC
ATTCTCCTGGCCGCCTTCCGAAGCGCGGTCTGCAACACCCTCTCGTTTGACGACATGCTG
CTTTGTCGCCGAGATTGCCACATGATGCCTCGGCCCGTGGCGACGAGGGCGTCGGTTCTG
CACGAGCCCGGCGCCACGGGCATTTTCATAGCTCACAACGAGTGGTACAGAGCAACGTAA
>489; 70 1 269  LEN=269
XXCATCGGTGCACGCGCCTTTGAATGCTGCACTGCGCTGGCTTCGATCAAGCTGCCTATT
AGCCTCAAGAGTATTGAGGAATGTGCCTTTGGAGACTGCACTTCGTTGGCGCTGCTCGAT
CTGCCTGCCTGCCTCACGACCATCGGTGCACGCGCCTTCAAAGGCTGCACTTCCTTTGTG
TCGATGGATCTGCCAGCCAACCTCACAAGCATTGATGTACAAGCGTTTGGTGGCTGCTCA
ATGCTGGCATCGATCGATCTGCCTGCCAGCCXX
>498; 57 1 251  LEN=251; minus strand
TCAAAGCTGTCGCGAGCACCGGCGCAAGGTTTGGTGCAGGAGACGAGAACGACGCCGCCT
TTAGCCATTCCTGTTATGACCGCTCCATCAACGACACCGTTTGCGTCGCTCCCCCTGGCG
ACACCACCGGACGCGTCCTCTGCCCTCGCGAATCTTCAGGCAATGGCCCTCTCTCTGGGC
TTTGTCGTGACACCAATCAAGAAGTGGGCGAAAGCGATCGCGCGAGCGATCGCGACCAGC
CTTCGGACGAGX
>478; 45 1 542  LEN=614; minus strand
GTGGTCGCGTCACCCCAACTACTTTGGAGAGGTGCTCTTCTGGCTATCGCTGCTCGTGGT
AGGGCTCAGTTCTGGTCTTCTCGCGTCTTATCCGTGGATGCCTGTGGGAGCCATCGCGAT
GTATGCGCTCATCCGCTATGCATCCGTGCCCATGATGGACGAACGTTCGCTAGCTTTGCG
GCCGGGCTACGACGTGCTCATGAAAGAGGTAAGCGCGCTGATGCTTTGGCCACGAATGTC
CTCCAGCTAACATCCAACCCCTTGACGAATGCTCATACCAGTTCCTTCAACXCGGACCAC
TACCTCGATCATTTCTTTCTCGCACAAGCTCCACGTTTGGCACTTACTGCTAATGATAGT
GGATGTTCCTTGTGTAGCACGGCATGCGCTCAGCTATGGCCACCTGTGCACCTTCGAGTG
AGTGACGAGTGGTCCTATCTGTATTCTATCCGCGGAGGTGTCAACTTCGTTGACATAGGT
TCCTACTGTGTTCCTGACCCTAGAAGGAGCAAAATCTGTCTTGGAAGCAAGCAAGTCATG
TAA
>499; -9 1 236  LEN=236; minus strand
GAGGTGGAGAAGAGCGCGGGCCGAGCGCTCGGGTGCGTGCTGCATCAGCTGGGTGACGCA
GTCTTCGTCGACAGCTGCCATGAGGAAGCGGCGCGCTGCGCTCTTCCCGTCGGATCGATC
CTCCTGCGCGTCAACCGCGAGGCCGCGCCGCGAGACCTGAAGAAGACATCCGTACGTATC
ACCGAGTCATCGAGGCTGCGGCTCGAGCTCTTAACGCACGCCCAAGCGCGCGAGACX
>494; 65 181 372  LEN=372
ATGGCATCTGCCACTCCTGGGCGTGCTGCCTCGCTGCGGCGCACGCCTCCGCAGAATGTA
CTCGGTCGCGGAGGGGTTGTCGACGGTGCTCCCCTTCCGGAAGACGAAGGCGTCGCGCAC
GGCCCGCAGCGCGCGCCGCTTGCGAAGCGCCTCCGCCGCGCCGATGTGCTCCAGCTGGCG
CAGCACCGCCGX
>438; 201 17 1343  LEN=1343
ATGGCAGCACAAATGAAGGGCCGCTGCGCCCAGCCGCTGCCCTCGCGAGGGCCCGTCATT
CTGGCAGATAACGCATCGCGCACCGTGTTGATGAGCGCGCCAAAGGCAGGCGCCACGCAG
ACGACCATGCTCATGCTGAGCATGCTCAACCTCACTCAGGACGCGCTGCAGCACGATCAC
TGGATCCACAACTACCGCCGCGAAGTCTTCGAGAAGAGCAGGGCGCATCGACGAGATCAT
GTCTGCCACGACTGTGGGCACAGCGGACAGTGGACATGTGTTCGCTTCCTCCGCTCCCCG
CTCGATCGCATCGTCTCCTCGTACATCCATACGATGACTTACGAGAAGCTGGTCTTGCCC
GAGCTGGGCCGTGTATGCCAAGGCTGTAGCCAGACAGCCTCATTCGCCCAGTTCTTGATG
GCTATTTCAGCGTTCGTCAACAGCTCCGCCATGAAAGGCAATCGAGCCGACGATCACGTC
TTGCCTCAAACGCCGTTGCACGGCTGTGACAGCGAGCCATCTCGGCTACTGAGTGTTCCG
GTCGAGGCGATGCCCAACGCACTGCTCGAGCTCGAGCAGCTCCGCATGCTCCATCGCGCT
GGGGCTGGCGTATGGCCTTCAGAGCACTACATCACGCAAAACCTCTCGCTCCACGCTTCG
ACTGCCAACGTGTCGAGTTGGCCGTGGTCGCGTGTGAAGGCTGCGATTGACTCCAAGCAA
CTGCCGCCGTACGACCAGTTCCTCACCCCGGAGATTTGTGGCAAGCTCCGCTGCCTCTTC
GCAGCGGATTTCTCTGCTTGGCAGCGGATGTGTGCGCAGTCTGAGCTTCGGCAGTGCCGC
ACGTGCATCAGCGTGTGCACCGCGCAGCTCGCCCGCTTCCAAAGCTGCGGCTGCTCGACA
TGCGGATCCGGCGGGGTGGGCGCCTCTCAACGGGACGATGCAGGXGGCACCGCACCGTCG
CTTTGTGATATGGATGCCACATCGAACGAGCAGCTCATGGGCGATCGACTTACTCATGCA
GCACCCGAACATCGTCGCGTTAGGCGAGAAGTACAACGACTCGCCTCCATCATTGGTGAA
GTCGGTGCTGAATGGCACAGATCCGTTCGTGGCGCATCTCCTTCGAATCAAGCCGGCGGC
TACTACGTTTGGCTTCCAGATCAAATTCAACGGCAGCGAGGAGTCCCCCCTGTACGCTGC
CTTTGGAAGCACGCCTGTGATCTGCAGCTTTCGCCGAAACTTGTTCGATATGGCGGCAAG
CTATATCATATCAATGCGCCTAGAGGCGGAGGGGTGTGGTTTCAACGCCAGGATTGGCTA
CTCAAACAX
>442; 402 1 1613  LEN=1842; minus strand
XCGCTGACAGCTTCCGTCGGACCCCGACCTCCTTCCCGCGATGGCAGCGCGACATCTCCT
CGTAAGGTCGTCGTGATCGGTGCGGGATGGGGAGGACTCTCCGTTGCTCATGCGCTTTCA
AAAGAATCTGACGTCGCAGTGACGGTGGTGGATGCCTCGCCGCGGCCCGGAGGGTTGGTG
TCAGACGGCTTCCTGACTCCCGGCGGCCGCCGTGCGGAGGCTGGGCAACATGGCTTCTGG
GATGAATACCACAACATCTTCCGGCTGATCGACGAGCTCGAGCTGCCAGAGGATCCACTC
ACAGGGTATGCCGAGCAAGGGCAGTACTCCCCGCGGGGCCTCGAGGCGGTGTGGCCAGTG
TACCGCGACGCCAACCGTGCGCAGCTCCCGACGGGTCTCGGCCAAGCGCTATACACGCGA
TTCATCAACTTGCCTCCGGCCGACCTCGCTACAGCCGCGCCGCTTGTGCTCGCCTTCTCC
GAGTTCGACGACTCGGAGGAGGCGTGGGAGCGCTACGACAAGATTTCCTTTCATGACCTC
TGCGTCAAGCTTGGAGTCTCGCGACGGCTCTACAAGGAAGCCTTTGAGCCCATGATCCTC
ACCGGTCTGTTCGCCCCAGGAGAACAATGCTCCGCCGCTGCGGCGCTTGGCATGGCATAC
TTCTTCGTGCTTAAGCACCAGACGTCTTTCGACGTTCGCTGGTGCAAGGGGAACATTGGA
GAGCTCATCCTACGGCCTTGGGTGGAGCAAATGCAGGCCCGGGGCGTGACCTTCCTTCCA
TCCACAAAGGCGGTCGGCTTCGAGCTGGACTCACAGCAGCCTTCGCGTCTCGCCGCCATC
CGCTGTGCCACCGAGAAAGGCGCGCAGCTGACCCTCGCGGCAGACGAGGTGGTCTTCGCC
GTGGGGATGAGCGCTCTGAATGCCCTGGTACGTGGCTCGCCCACGCTTGCGAGCGCCGCG
GAGTTCCGTCGCTTCGCCGACCTGCGTGGGCTTTCCGTGCTCGCCATGCGGCTGTTCCTC
GATCGCGACATCGAGACGGAGCACACCGCCAACGCGTGCTGGGGCTTCGATGAGGCCGTC
GGCATGACATGGTTTGACATTAAGCGACTGCACCATCCGAGGCTCGACCATGAACCGGGC
GCCGTCATCGAGATCGACTTTTACCACGCAGCCTCTCTGCTCGTGCAGGACGACGAGTCC
TTAGTTGTCAAGGCAAAGAGCTATTTAGATCAGATGGTACCCGAAGCTGCCTCAGCTACT
GTTACGGATGCGGCTGTGGTACGACTACCCAACGCAGTGAACTGGTACTTCCCAGGGTCG
TTCCGGTTGATGCCGAACGTACGTTCCTCCACTTTCAATAACGCGTACTTTGTCGGCGAC
TTGGTCCGTTCACGCCACGGCTCCTGGAGCCAGGAGAAGGCCTATGTGACTGGAATCGAG
GCTGCGAATGCCATCCTAGGCAGGCCGTTGAACGATGGCGTCATTCCTCTGAAGCCAGAT
GAGACCCACGTGGCGGCCGGCCGCACAGCGTCCAAGTTCGCACGCTCTGTTTTAGGAGCG
CCGCTACGACTTTTAGGCGCAAATCGCGACCCGTCTCTAGCAGATTTCTTGTAA
>496; 103 1 587  LEN=678; minus strand
XXCCGCGAAGACGCAGGCGCTGCTCGACAAGATGATGAAGCAATCGAACATCCCCGCCTC
AGAGCAGCGGAAGCTGCGAGCAATCGCGAACGGCGCGAACCCTCCCCCTGTGAGGAGAGT
TGCGAGAGAGGGGGTGACGATGATGCACACTTTGCCAACGAAGACCCGCTGCGAGGAGTG
GCGATTAACCCTCGAATAGTCGGCGGCCAGCAGCGGAAGTCGCATGCAGACATCGTCGAC
GCGACACGCGGGTATGAGCGCGAACGCTTTCGAGGCGGGCCCCGTGTCGTCGATCGGGAC
GTACAGAAGACTGCACTTCAGGACAAAATGACGTACGGCCGGCATGCGCCGGTCCGGACT
GAGGGCGCAGGCAGCAGCACGAAGAGCAAGCCTGCGGTAGTGAAAGCAGAGTCAGAGGCT
GCGTCGCTGCACAGCAAGGTGAGCGCAGAGATCGAAGAGCGGCAGCAGTTCTTGCAGCAA
ATGAGCGCGCTGGGAAAAGGGGAGGAGCATGAGCGTGTGATCAAAATGCAAATCGACGAA
CGGATGGGCGAACTGCGCGCTCTGGAGCGAATCATGCGCGAAGATTGA
>506; 76 1 250  LEN=355; minus strand
XXGGAGCACACCTGCATTGGCCAGACTGTGCTCACATTACGACTGCCGTGGTTCAGTCCG
GGCGAGTTCTTGCGTCACACTCGGCCCATCTCCCTCGAACTTACAGTCACCGGGCAGCTT
GTTGGAGCGATGGAGCTGGAGGCAACCGTCACTTGGGATCTTCCTGATCCTGTTGCTATT
GCTGCAGGGTTCTCCCCACCACATAGACTGCATTCATCATACGGCTCGTGTACCTCACTA
TTGGAAACTTAA
>473_1; 75 1 495  LEN=667
XXCGCGACTGCAGGCACCGGCCAGCAGCGCGCCGAGCTGCCCGCGCACGCGCGCCGCCAC
GCCGCCGACCCGCAGCTGTGGACGCACCTCGCCCTCCTCCCCGCCATCCTCGCCGCCGCC
GCGCGGGACCCTCCGTTGCGAGAGCTCGCCGCGCTGCAGTCCGTTGTGCTCGTGCTCTCG
TGCCTCTACCACCGCAACTACGAGCGCCCCGGGGTGCTCGCGAAGGGGGAAGGCGCCAGC
GCGAAGGCGCTCTTCCTCTACGGCGTGGCGCAGACGGTGCACAGCCCCACCGTTCTGCTC
GCGTGTGCCAACACGTGCTGCTTCGCGCTGACGGCCGGCGTGTTCGTGGCAACCAACTTC
GACAAGCGCCTGTACGAXGCGGTGGCACCCGTGGGGACTGCATGTCCTTCCAGGGGTGTG
GTCGACTCTCATCGCCTTGAACCACGCGCCACTGCTCTTGCCCTGATCCTCGGACATCGA
GCGGACTCAGCCCACTAG
>444; 51 1 649  LEN=941
XXAGTGCTATTCATGGCTCCACCACCCGTTCCCGCCCCAGGGCTCCTCTCGCCCGCCACC
ATTGACTTCACATTGTCTGAATGCCCGCTCCTACTTCAAGCTGACGAGCCACTGGTTACG
GCTACACCTTTCCTCCAATGGCAAGCCTACCCCCCAGCCGCTCCTAACAGCCCTCCGCGT
GTGGGTATCCCACATACACGCGCTGTCAAGACGTTCCTTCGTCGCTGCACTCTCAACCAG
ACCCAAGTCCATTCAGGGGGCTTCTCTGCTGTCGACTGCTTCACTTTCTTTCTCCACCCC
ACCGGTTGGAACCGTGTGATTGACCAATTGCTCCAATCTAACCTGCTCCATGGAGCTCCT
TTTGCTGGGTGGCCCGAGTTTCTCACTCACCTCGAGCGCATCTCACTCCAACAAGCAGAC
CAACTACAGCTCAATCCCACCGACCTAGACCTGGGAGAAAGCTTCGATGCCCCACCGGTA
CCTGGTCAACCCGGCGTGGCTGCAGGAGGGGCTAGGCGAGGCAGCCACGGTGCACTATGC
AGTGCAGAACTGCAGATGCGCATGGAGTCCACTTGCAAAGAGGATCAAGGAGAGTGCTTA
GCCCGAGCTGGAACTGTTCATGGTCCCTGGCTCAAGTGCATTCACGAATGA
>443_2; 2 1 769  LEN=769; minus strand
GACCGCTGCGGACGGTGCGAGCGGCCAGTGGACGGAGGGCTGCGTGCGCTCGGGCAGGCG
TGGCACGAGCAGTGCCTCAAGTGTGAGGTTTCGGATGAGCCACTTCAGCCTACACCGGAA
GGCGAGGAAGCTCGAGCGTTCCTGCTCGATGGGAGGCCCCTAGCAGCTGAAGCACTCGTG
CACGCCTCGCCGGTCTGTGGCATTTGCAAGGAACCTGCAGTGACGAAGCGAATTGCAGTG
GGCGGCATGATCTACCACAACGACTGCTTCCGCTGCGTGCATTGCAAAGAGATCATAGGC
GAACGCCGCTTTGTGTGGTACGATGACGAGCCTTACCTAGATGGGTGCTATCAGACATTG
TTCGGAGCCCTCGCGGAGCCTGTGACGCGGGCGTTGATGCAAGGGGAGCAGCGCCGCTAT
GCATTAGTCGTTCCGTTGCAGACTGCGCTGGGGCCTTCTGGCATGGGCAACTTCACACGC
AAGCACTCGGAGCTGCTCCCAGATGTCAAACGGAATCTCCGGGAGCGCGGTATCACTTGC
ATGCAGACTTTCCTATTCCAATCGCCAGCTGTCGCAAAGCCGTCATTGCTCATCACCTTC
ACGATGCCCAGCTCACTTAACGCAAGAGAGGAATTCATTCTCTTGCTACAGCAAAGTATG
CAAGGGCAAGAATGGGACAAACTTCTTGCCAATGCGCACGATCCCAGCGCTTCAAAAGGA
AATGCTTGGCACGCTGCAATAGTACCTGAAATCGCTGTCGGAACACCAGXX
>482; 237 1 568  LEN=704
XXCCGCGTGGCCCTCCTCCTACTCGCCGCACTCGAAGCGACAGCCATCGATGCGGTGCAC
AAGCACATGGAGCCCGCACCACCCTACCCGACCAAGCCGTTCGTCCGGCACCCTCTCGGT
GCCAGCGCAGCCGTTCGCAGCACAGGACTGCTTGCTGCAGCTGCGCGGGTGGTCAGAGGG
AAAGGTCTGATGGTGCTGCTGCCTGTTACCATCGGGGCGGCGGTCGTCACGAACCCTGAG
ATGGCGGAGCGTGTGCTCCTGCACTTGATTTGCTTCATCGGCTCCCTTTTCGAGCCGTAT
GACTCGATCTTGCCGAAGAACAGCTTTCTCAAATTCTTCATCAAGGCGGTGCAGAAGGCA
AAGCGCGACTACGACGTGAAATACGGGCTGGTGTCCATCGAGGATCAAACGTTCTTCGAC
AGCGAAGACGAGCTGTCCTCCGAGCAAAAGAGCGAGACTACAGACTCCGGAGAGGAGGAG
AGCACAGACACTGAGGCCAAAAGCTCAAGTACGGGAGAGAGTAGTGATGACGATGGCAAT
GAACCTACAGACGAGCCGATTGAATTGTAA
>465; 225 1 480  LEN=723
CCCCCTCCTCCCCTCGAGGCCATGATGGTCGAGACAGACGACGGCTTCCGCGAAGCGTTC
AACATGTTTGATCAGGACAACGACGGCTTCGTCTCGCAGAAAGAGCTGAAGAAGGTGATG
GCGACGTTCGGCGACCCGCTGACGGACGAGGAGGTGCAGGATATCATGAGAGAGAGCAAC
TCGGACGGCAAGCTCATCTCGTACAGCGCCTTCTGCAAGCTGATGGGGTCGGGCTTCAAA
GCTAGTGTCAAGTATGACCCCGAGGAGGATATCAAGCATGCGTTCAGCCTGTTCGATCTG
GATCGAGATGGCTTTATATCGCCGCAGGAGATGATGACAGCTCTTGGAGGGCTGGGCGTG
CCACTCAGCGCGAAAGAGGTGGATCAGCTGATGGGTGAGGCAACCATGACGAGCTCGAGG
CGAGTTTCGTACGAAGTGTTCAAGCAAGTCACGCAGAATGGATTCGCGTCGGCGAGCTGA
>518; 38 1 273  LEN=273
XXCGCCATCACCGCGGTGCTTAACGAGACAGAAGCCTCGTCTGGTACAGGACAAGCCCTC
TACGGCGCTCGTGACCCGGTCCGAGGACAGTGGACAACCAAGGGCAAAGGCAAAGGTAAA
GGCAAAGGTTCAGACGTCACCAAGCGCACGTGGATCGAAGGCAAAGACGAGCTGTGCTCG
ATCTGCAATGGAGAAGAAAACGGGGGTCGCCACCTCCGAAAGGATTGCCCGCGCTCCTCT
CAACAATCTCCCAAGCCGCCTAGCGGTCGCGGCGGX
>520; 142 1 231  LEN=231; minus strand
XTGCCGCTCGAGGCCCTCTTCTACCTCGACATCGCCAAGCGCGCCCTCGACGAGATTGTG
GCGATCGGTGTGGCCGAAGGCTTCATCGCCGCGGCGGACGTGCCTCACTCCGAGTACTTG
CCCCGCGAGACGCTCGAGATGTTTCTGGTGAGAGATGATGATGAGGGTGGCGATGAGGCA
TCCGAATTTCTGGAGGACTACGAAGCGGCGGTTCTCCGAGAGCTCAACGCTGXX
>450; 368 1 1326  LEN=2049
CTCGCCGCCGCCCTTCCGCCTATGCCTCCATCCTCCTGGAAGCCGTGCTCCTACTGCGGC
CAGCCGTTCGGCGCCTCGTCACTGGCTATACACATGCAGCGATGCCGCTTCCGACCGGAG
ATCGCCAGTGAGATGGCGCTGCGCGAGGAGGAAGGGTACTCGCGCCCCTCGGCGCTGCCC
GATTGGATCCCTTGCCCCAACTGCGGTGAGCAGTACGGCAAGATTGCGATGCCGGCGCAC
GTGAAGAAGTGCAAGCGCCTCCGGCCGAATGGCGCCAATGGACACTGCGCCACCACGGCG
GCAGACCACAAGTCCCACGCCGACTACGCGGAGAAACTCATCAAGAAGGGGGAGACGGAC
GCCGACCGGCTGCGTGCGCTCTTCGGTCGATTCGACGCCGATAAGGACGGGTGTCTCAAC
ATCGAGGAGAGTGCGGCCTGCCTCCGCCAGTGCTTCCCCACTCGCTGCGAGGACGTCGAG
GCGATCGCGGCCATGTTCGATAAGGATCGGAATGGGCTGATCGACTTTAACGAGTTCATC
CAGATGCACAATGAGCTCGCGGGCGGTGCGACGCGGTTTGACGAGGCGTCGGACATGTTC
CAAACCTTTGACACGGACAAGAACGGCAAGCTGGATCCAAAAGAGTTCGAGAGTCTCCTG
CACCAGGTGTTTCCGAAGCATTGTGACGAGATCGACCAGATCTTGAAGGACGAGTTCAAT
CTCGCCGACCGCGACCATGATGGCGGGATCAGTTTCCCCGAGTTCTGTGGCTACTACGAC
CGGCTGATGGATCTCTTCCCCGATGATGGCGAGGAGCACGAGGACGTTCACGCGGATCTT
GTCCCTTGCGTGTGCGGCAACACTTTCCTCCCCGAGAAGCTGCCCGTCCATCAACGCAGT
TGCCCTGCATTCCAAGCGGCTGCAGATGCGGAGGCGGCGCGGCGTGAGGCGGCGGCGGCC
AAAGCCGAGGCGGCGGCGGCGCGAGCGGCCATGTCGGAGGCGGAGGCGGCGCGAGCGCGC
GCCTTGGCGGAGGCAGAGAAAGCACGTCGCGATGCGGCCGCGGCCGCGACACCCAAGAAT
CCCGGCTCGCGCCCTTCCTCCGGACGCGCCAAATCACCTGCCAGGGAAGCCCCCTCGGGC
CCAGAGGCTGGCTTTGTTCCTTGTAAGTACTGCGGGCGCAGGTTCTTTCCGGATCGGCTC
CCTGTGCACCTGCGCGTGTGCAACAAAAGGAAAGAGCTTCAGCCCAGCATGTGCCGCGCG
ACGGTGACTGACGGCAAAAGTCTCACTGTTGGGCGGTACGGTAACGATGGGCCAGCCATG
ATGTGA
>488; 88 213 1030  LEN=1030
ATGATCGTGCCAAAGAAGGTCAATGACCACCACGTCGXCGGTGTAGATCAGGTGAGTGCT
AGGCGGGACATGAAAGGTCTCGTACGACTCCATCGGCTTGGCGAGCGGCCACGACTTCGC
ACGGAAGCCAGCAGTGAACGTCTCCTTGTCGACCGCCTCCGCCACGAGCACCGGCGCGCA
CTCCGACGCGGCGGCGAGCGACTCCACGTCAAGCCAGATGCACCTCCGCCCCGCGAGGTC
GTTGCTCGCGAACCGGTTCGGCTTATCCCCGCCCTTGAGCACGCCGCGCACCGTCACGCG
GCCAGCCGGCTGCTCAATCGCCGCGAGAGAGTCGCGCGGCACCCACCCGCGGTTGACGAG
GATCCGCTCGCCGCCGACGCACTCGAAAGGCGTGACCACGTCGAACCCCGAGGGCTGCGG
CGCGCCGGGCGGGCCGACCTGCGGGCTGCCCGGCGGCGCGCTCCTCGGGCCGACGAGCGT
CTGCTCGGCGTGAACGAACGCTCCGTCGCAGTGGACGGGAGAGTACTCCAGCTCTGCTGC
GGCGGCGTTCGAGCGGAGCACGTCGGAGAGGGGCTGGGGCGGGCGGGAGAGGCGTTCGTG
GCGCTGATCGACCAGCTGGAGCTTCCAGTTGTAGCGGTAGAGCTGCCACGCGCCGAGGCA
GGCGGTGGTGCCGACGATCCCCGAGAAGAGAATCGCACCCACGCGGCGCTGGCCGGCGGA
TTCGGCGTGGAGCGACGTGGAGGAGGCGTGACGTACACCGGGCGGGCCGAGCTGCGTCCA
CACAGCGCGCGCGATCGCGTGGGAGGAGCGCGCGCGCAT
>470; 108 1 1160  LEN=1461; minus strand
GAGGAGGAGGAGACGCGCAAGAAGGCGCGCGTCGAGGCGGAGGGCGGCAACTCTGTCACC
GTCTACCAGCCGAACGTCGTCATCCCGCAGCTCTCTAAGAAGATGAATGCGCTGATAGAG
GTGCTCCTCCCGGCGAAGTACCTGGGCGTCGAGACCAAGCAGGTCAAGATGCAGCAGCTG
TGGGGGACCGACTTGTACACCGACGACTCCGACTTGGTCGCCGTCCTGGTGCACACGGGC
CACATCAAGATCAAGGGGCAGGCGAAGCACACGCTGCTCGTCTCTCTGCGCATCTGCCCC
AACCAGCCAACCTTCACCGGCTCCGAGCGCAACGGAATCACATCGCGGGAGTGGCGCGGC
GCCCACCCGGGGGTGAGCTTCAAGGTGGAGCGCTGCCTCCAGCACGCCTCCGCGGAGCTG
CCTCCGCCGGAGCTGTCGATGCTTCGGCCAGGCGCCGCGACTCGACAGATTCCGGGCAGC
CTCTGCCCGCTGCCGCCCGGGCCCGGCCAGTCGTTTGGCGTGCAGCCCTCCGCGTGCGTC
GTCGTGTTCAACCTGGCCAACGACCCCTGCTTAAAGTATTCCCTTGCGCTCGTGGCCGAC
CAGTCGACTGAACCCGAGCGGTGGACCAGCAACAGATTGCGGCGCGAGACGCTGTACCTG
GAGAGTCGCCACCGGCGGTTCGAGATCGCCCAGAGCGGCACCCAAGACGGGTACGACCAG
TACACGATGTCCGAGGTGCTCCGACCGCAGCTGATGGATCGGAAGGCCATGGAGGCCTCT
GGCGTGCCCTTGCCTGCGGAGCTGGTGAGGAGGATGCACGAGATGGTCGACTGGGAGGAG
TTCGTCTGGGGGCCGTGCTTCCTCCGCGTGCGCGGCAATGAGTACCCGCTGGTCAGGGCG
CTCTACATGCCACACACCGTGGXCGTCATGAGACGGCGTGGGGACGAGCCGGCTTGGAGT
TGCATGCTGTGTCGCAGCTGCGAAGCCGATGAGGACTCGCTTTCTATTTCTTGTGCGGGC
GCGTGGCTCGCCGCTGCGGCGCACGCCCTGTACATGTACACGGCATGCTGCCTCAGTTGG
CGACGTATGTCGAGGTCGATTATGGGTGCTACAGCAGGTCTCGCTGTAACACATCTTTGG
GTGGCCGCGAAGGTGCTGTAA
>501; 163 1 775  LEN=775
XGGCTGCTGCTCCACGCTGCCGCCACATGGGCGTTCCCCACGTACATGACGTGCGATCGG
CCGCTCGTCGTGGGCCATGTGATCATGGGTCAAGCGGCGGTGGAAACCTCCGCACTGGGC
ACCAGCTTTCAAGGGAAGGAGTGTGGCGGCACGTTCACCGCCGGAGAAGCGTTGACTCTC
GAGGTATCCGGGGGCGGGACGTACCTCATCGAAGTGACTGGCGCCAAGCTGACCGCTTCC
GGGTCCACTTGCGACGGGCGACGCCTCGCTCATCTCGGCGGATCAGCCTCGACGTTTGCT
GTGACGGCCACCGCGGGCAGCTCGGTGGTCGAGGCGTGGATTGGGCGTGGCACAGGGCCA
ACGTCCGCCGACATGCCAGTGCAAATCCACGCCAAGTGCACTCTCACTGCCGCGGCCGCA
ACCGCTGCCCCTCCCACTGCGGCCGCACCGCCGCCCACTGTGGGGCCGCCTTCCGCGCTG
TCGCCTCCGCCAGTGGCGGCACCCACACCATCCGCCGTGCCGATGCCCGCGGTCAGCGGG
AATGCTGCTCCCATTTCATCTGTCTTCTGCTTCAACAAGGATTGTGCCTTCATGGTCGGC
CTCAGCAGAGCGCCTGGAGTTGACGACTTTCTTGACGTCACGTTGAGGCATCGGGGGAGC
GCGTGGCTTGGAGTCGGTATATCCCCTGAAGGACGGATGGGCGCCGATGCTCTAGGAATA
ATTTCCACTTGGCGTAGCAGCACGCAGTCGCAGTCGAGTGTGTACCGTCTTTCGGGX
>481; 192 1 679  LEN=957; minus strand
XXGCCAATGGAAGTGCCCGACGAGCAGAGCTTCAGCCTCGACTACTTCTGCGTCCCCGAC
CACTACAAGGACGACCTGTCGCACGTGATGCTGCCGCACGGCATGATCATCGACCGGATA
GAGCGCATCGCCGTCGACCTCTGCCGCGACTACAACCTGAACTATGGGAGCGGCGAGCGG
CTGCACATGCTCTGCGTCCTCAAGGGCGGCCACCAGTTCTTCTCCGACCTCTCAGAGGCG
CTGAAGCACCTCACGCTGCGCGGCTGCTCGGCGCCGCCGCTCACGTTCGACTTCATCCGC
GTCAAGTCGTACGCCGGCACGGAGACGACGGGGGACGTGCAGATCGAGAGCCTCGGCATC
GACCTCCGCGAGATGAAAGGGCGGCACCTGCTGCTCTGCGAGGACATCATCGACACCGGC
AGCACGATGCTCAGCTTGATCCCTTACCTCGAGTCCTTCGGCCCCAAGTCCGTCAAAGTC
GCCACGCTGCTCACCAAGCGCACGCCGAAGAGCAAAGGATTCGTCGCCGACTACGTGGGC
TTCAGTATTCCCGATCAGTTCGTGGTTGGATATTGCCTCGACTACAATGAGGTCTTTCGG
GACATGGCGCATATCTGCGTGATGGCTGAGGCGGGGATCAAGCGGCATGCCGTGGCGGGT
GGCGATGAGAACAAGTTGTGA
>492; 235 62 1081  LEN=1296; minus strand
ATGGACCTCGCGATGCTGCAAAGGAGGCTCCTGGCTGCTGCAATTTTGTCTTTAGCCAGC
ACTCCAGTGCTGGGTGCTGACTCTCATGCACTTGAAACTTGCAGACGTATCCGACCATTC
GTCGGTGCTGCTCCCGCATCGACGCAGCTTCAGTGGTGTACACTGATCGCACATTGTCCA
GCGATTGGGCAGTCGCTGATGGGACTTCTCGCTCATTGCCAGACCTCAGGGATCAACGCG
ACCTCTCAGGAATCCTTGGGCGTACGGACTTCTGAAGGTTCTTTGCAGCAAGCGCACCTG
CTCTCAGACCGCGTGTGCAACGAGAAATGTTCGGCTGCTATCTTATCCATCTACGACGCT
GCTGCCCACACAACAGACACCGCGATAGAATCCTCTTCATGGCATTGGGCAAATCGCTTC
GCTGCGCTGTACGAGTCTGAGTCGTATCAGAACAGTAGTGCAATCCACGATATGCTCTCA
CACAGCATGTCCACGACGATTGAAAAGGTGCAGAAATGCCTCCGCGTGTCGTCCATTGAC
GAGTCTAGCCTAGGTTTAGAAACGCCACTCGAGCTCATACTTGGTGGCGGCGACGCTATC
AGCGATGTCGAAAACCTAATGAGAGCTCAATGCAAGTCCTCTTTTGTGGACTGGGCGATT
CGAAAAGCCCAGTTCTTATTGGGATATACCCGTGCAGTGCAAACATTGTCGCTCCAACAG
GAGCATGGCAATTATACACCGCTGCAGCTCGTGGTATCGTTCGGTGTGTTCTTATTGATC
CTAGTCATCCTAAGTTGCCTCGTTTGCAATACTATACGACGTTTCCTGAACGAGCCAGAG
TGTTACAAATGTATGAATGCCTTTGCGCCGGTGAGCCATGCATGCCTAAAGACATGGGGT
TGTGTGCGCAAGAAGCCCAACTACGAAGAACAGCAGCCGCTAGATTATGCTGATGATGAC
TCTGGCGCAGAAGGACGCTGTCAGAGGGATGTGCACAATGAAACGATGCCTGCACCCTGA
>493; 169 1 739  LEN=910
XXGATGCCGCTCATGGCACCGCTGCTGCATGCTGGTTGTATGGCGGCGCTCCTCCTACCA
CGTGCCGCGGAGCCACTGACTAGGAGGACGGCTGTTATTGGCACAACGCTAGCCGTCTTG
CAGAGCACGCAGACATCCCCCGCACATGCGCTGGCTGACAAGGTTGGGCCTGATGGTCGG
CTTGTCCTAACGGACACCACTGCTGCGTCAATCGACGTGACCGCAACGCCACCACGCTGC
ACGTCGCGCTGCTTCCTCGACGTGTCCATCGGCGGCACGCCTGCCGGCCGCATCGTTGTG
GATCTCTTTGGCGACGTCGCACCTCGAGCTGCAGAAAACTTCCGTGCGCTGTGCACCGGA
GAGAAAGGGTACGGCTATGCCGGGTCGACGTTCTACAGGGTGGTGTCCAACTTCACTCTG
CAAGGCGGCGAGATTGAAGGCCAAGGCTCGATTTATGGGCCAACGTTCCCGCATGACAAT
TATTTTATCAAGCACAACGTCGCCGGGCTGGTGAGCATGGTGAACAGTGGCAAGGGTGGC
AACTCTGGTACGAGTGATAGCCGCTTCTTGATTCAGCTTCCAGACGATGCAGGGTTTCTT
GATGGGCGCTACGAAGCTTTTGGTATCGTTACAGCAGGCATGGATGTTGTTCGCAAGATT
GAGGGTGTGAGCGTAGTGCAGCCGAAAAATTATCCTGTGCAAAAGGTAAGGATCGATAAC
TCAGGGGAGTTGAAACAGTGA
>466; 333 1 1763  LEN=2321
GCCAGCCATCTGCGCGCCGCCCCCCGTGCCCTCCCAACTCGCCCCTCCCGAGAGTTGCCG
GGGCTGAACGGTCTAGCTGCCATGGACGAAATCGCGAAGCTGCAGTACCTCTCGCTCGTC
CAGAAGGTCTGCCAGGAGCTCGACAACCACCTCGGCTTGTCCGACAAGACGCTCGCCGAG
TTCATCATCGACTTGGGCAAGACGCACGAGGAGCTGCCGGCGTTCCGCGCGGCGCTCGAC
GAGAACGGCGCCGAGTTCCCCGCCTCCTTCGCCTCCAGCCTCCACGCCCTCATCAAGAAG
ATGACGCCCAAGAAGAAGGCGGAGAGCGCCTCGTCTTCCGCTGGCGCCTCGCGCCTCGCC
GCCCCGTCGCGCGCGCTCTCCTTCTCACCGAGGGGCCGTGGTGCGTCGTCCGGCCGACGG
AGTGGXGGGGCAGTTCCGTCGGCCCACGCCAAGATGGGGGAGAGCCACGTCAACACGCGC
ATCCCAATGCTTTCGGACCACACGGTGCAGGACCGGGTCGAGCGACGCTCCTCGAGCGAC
CCTAGCTCTGGGAGACAGCGGCGGAAGGTGAACCTCTCCATCGACACGGCGCAGGCTCCC
GCGCCCACGCCCGGGACGTCGCAGGCGAAGGTGGAGGTCACTGCGGCCGGCTCCCTTCGC
GGCGATGGGTTGAGCGTGGGCATGGCAGGGCTGCGCATCCACAACTCGCGCGACGCGCCA
AGCGGCGCCAACCCATGCCTCGACTCATGGCAGCCTGCCGCCCGCTCGTCCAGCAGCAGG
GGCGAGGCGGGGAACACCGCAGGTTGTTCCGCTGCGGCCTCCACCGCTGCGGCCGACGAG
GAAGGCAGGCTGTCTCTCGTCGAGCTGCAGGTGGAGTCGGACTTAGGCTCGGGCACCAGC
GGGTTCGTGCAGCTGGTGCGGCACAAGCGCACCTCACAGCTCTTCGCCATGAAGGTGATC
GCGCTAGGCTGTACGGAGCAAGAGCGGCGCCAGATTCTGATCGAGCTTCGCACACTACAC
AAGAGTGACGTGCCGGGCATCATCTCGTTCATGGACGCCTTCTACGCCGACCACGCGGTG
CACATCGTCTTGGAGTACATGGACCGCGGCTCCCTCGCGGCGGTGCTGCGTGACCGCGGC
CCGCTTCCAGAGTGGGTCTTGGCGTGCGTGTCGTCGTCCGTGCTCTCCGGGCTGACGCAC
CTTCACCAACAGCTCAAGGTGGTGCACCGTGACATCAAGCCGTCCAACGTGCTGGTCAAC
TCGAACGGAGACATCAAGCTTGCGGACTTCGGCATGAGCGGCCAACTAGCGTCCACGTTC
TCAAGGCTGGCCTCGTGGGTGGGCACGGCTGCCTACATGTCTCCCGAGAGGATCTCTGGC
TCAGAGTACTCGTACGAGTCTGACATATGGAGCCTCGGCGTCTCATTGTGGGAGCTTGCG
GTGGGCCGGTTCCCTTTCATTCCGGACGAGCAGGATGGCGCGGCGCAGATCACGCAGCCG
CCAAACTTGCTCTCGGAGAACGGCTTGCTTCCGGAAGAGCAGAGACTGGGCATCAGCTTC
TGGGAGCTTTTGCACTACATCGTCGAGCGCGACCCACCTCCTCTACCGACACACATGGGG
TTTTCGGCGGCGTTCAGTGATGTGGTAACGCAGTGCCTTAGCCGTCTCGGTGCCGATCGG
CCAACAGCTGCTATGTTGAAGGAACACGAATGGGTCTTGAGTGAGCGCAAATGTGACCGA
ATTGCGGAGTGGTTGGGCAGCTAA
>529; -46 1 213  LEN=213
GCCGCCGTCGTCGCGCAGACGCTAGCGGAGCCGCAGTCCGGCTGCGGTCAGCGCGCGCAC
GGGTGCCCTCCCGCCATGGGATGGCAATGGCCAGGCGGGGCGGAGTGTATGTCTGTCGGA
ACTCGCGGAGTGAACGGCGGGTCGTTCTGCGGCGCTCAGGGGCACTACGCAAACGCGGGC
CTACTTTCGGCGCAGTGCGCAGCGGTGCAGCAC
>526; 47 1 273  LEN=472
CGCACCAAACGCCAGTCCGGCTGGCAGGTGGTCGCGCTCGAACAGGCCCACGGCAGCGTA
CCAGTGCACTCATTCCGCTTCTCGCCGTGCACCGTTCTTTTACTTGGCGCCGAGCGTGAA
GGTGTGCCGGCGGACCTCCTTGCGGAGGCGGACGTCTGTGTCGAGATCCCGCAGGCGGGG
CTCATTCGCTCACTGAATGTGCACGTGTCCGCATCGATCACATTGTGGGAATACACACGG
CAGCAGCTCGAGGAGCGCGCCGAGGCATAGTGG
>537; 43 1 195  LEN=195
AGCGGCAGCCGCGCCTGCTTGCCTGCCGCCTCGCCCTCCAGATCGTACGCCACGACGCAG
CCGTCGGCGCACAGCTCGACGAGCCTCGCCTCCGCCCACGCCGACGAGGCCGGCTCGCCC
ACGTCGTACCGCGCCTCCACCTCGTCGCCCACGCGCCACGCGGACGGCGTGCCGACGTCG
ACTGCCATCGGCGAG
>522; -78 1 371  LEN=371
XCCGACGGCGCGTTCGCGCGTTCGATGACGGTAGGCATGCCGAAGAGCGGGGTGCGTGCC
GCGACTACGAACGCGACGGCCACCATCGAGATCATACGCGAGCTACACGCGAAGGGCGTG
ATCGTCCGTCGACGTGCGCGGTGCGATTACGTGAATCGACGGGTTAGCGGGGCTTTGCCG
GGGGGGGGGGGTGAGGGGTGTGGTGCGGTACTCAGACAGAAGCGCCGACGGCAGAAGGTA
CATCGGCGTCTGGGTCGGCATCTCGGCAAAGAGCTGGCCGATGATACCGTGACCGAATCA
CCGATAGGCGATCACGAGTTTCACGACTTCACGAGCTCTTTAAATGACCCGACCTCCCAT
ATTCAAATGCTX
>531; 141 1 402  LEN=402
XTGTTGGCCACGCTCGCAGCTGCTAAGGCAGCTGCAGCAGGCTTGTCCATAGAGATTGAT
TCCGCCGCCTCCAGTGGTGAGTTTTTGGGGTTTTCCGTGACTTCGACTCCTGCACCTCCG
GAAATCCGAGTAGAAGTCATCCCTGCTCCATCCCCACCACCGCCGTCTCCGACCTCCCCA
ATGCCGTCACCTCCGCCCACTCCTCCGCCATCACCCCCGCCACCTCCTCCGGACGACTCG
CCTCGGGGCACCGCGTCATCCAGTGTGCTGGGAGGGGTGGAAGGCTCTGTGAAAGATGTT
ATCGGGAAGGTGACGCCAACGCAGAGTGGATGGGTTTCTTCCGGTGGGAGCGACCTCGTG
TGGAATGGGAGCCTTGCGAACAGTTCAAGCGGGTGCAGCTGGTXX
>477; 249 1 665  LEN=1029; minus strand
XCGATGGTGGCGGTGGCGATGGTGGAGGCGATGGATGATATGAACATGGCTCTGGAAGAC
GTGACCGACCGGGGGAAACCCGCCGATCACATGAGCAACACCTTCCACGAGAGGATTGCA
CGCGGCAACAACCTGACGAAGATGGGCAACCACAGCAGCCCGCGCGACACGGCCATGCTG
ATCGCAGCGCAGGCTCGCTCATGCGTCGATTGCCCCACCTTGCAAGCTGTGGGGCCTCAG
GCGACCAACCAGGCGGTCAAGTCCATTGCGATCGCGCGCACCTTCCTCAAGCAGTCTGAC
TCCATCGATGTCTGCATGCAACCCTCCTTCGTCCACCTCGACGATGGCCACACGGGCATT
CTCCTCCAAATTCGGAAGAAGGCGAGGCGTGCAAGCGGTGAGGGCGAAGCTCAGCAGCTG
AAAGCCGCTAGCGGCACCGACTCGAAGGTCCTGGCTGGCGCGATCTCCTCCTTTGCCCGC
GAGGGGCGACGGATGGTGGTCACCGCGATCGGCGCGTCTGCCGCCAACCAAGCAGTCAAG
GCCATCGCGATCGCTCGCAAGAACATAGAAGACGAGGCGATCGACATCACGTGCAAGCCA
GAGTTCACGGAGATAGAGGACGGGAAGACGGCGCTGCGCATGCTGCTGCTGGTTGAGCAG
ACATAA
>524; 181 1 838  LEN=862
XXGCCACCATTGCCGCCGCCCAAGAAAGGAGACTATGTCGACGTATTTTGTCGTGGTCTG
AACGCCGCCATGGAGAAGACAGTCGTCCCTCAGCTGAATGCCTACGCTCAGGTTCGTGAA
GCGACGCCGCAGGGCGACAAGGATGCTCGAGAGTTCTTCTGGTCGACAGTGCAGTCACCG
CCTGAACTTCCAGGACGGTCACGCCCAGTGTGGCTCACAATTGCAGCCTCGGTACCTACT
GCACTTGGGTGGTACGGCTGGTACAAGTTCTCGGTTGAGGAAGAGCTCTTCTATGACGAG
CTTCGCCGCTATGGTCGTGCCACTGGTGCTGGAGGTTACGGCACTCTGATTCTGTTCTCT
TGGTGCGTAATTGTTGGAGGCCTTGGGAGCGTTGCCGGTATCCCCGGAGCTGAAAGTATC
ATCGAAGTGGGCGCCGCGTGGATACTGATCAGCCAAGTGAATTTGTATTTACGCGTCAAC
CAGCTTGTCACTGAGATCGAGGGTGAACCACCTTTGTACGCTTGGTGGGCGTTGCTGCCA
CCGCCATTAGATGTCGTTGTTGGGTTACGGCAAGTTCATTTTTTGGCGAAATATTGGTGC
TCGGCGCGAGGAGACACGTGGCGGGGCGACAAGGTTGCCGAGGAGTACTTCCCCTTCATC
TCCGCTCCGCGATTCACCCTGAGGACGTTCCTCCGCACTCCCTCATTGTGGTTTTGGTTC
AGCAAAGATTGGCCCGACTTGGAATTGAACCTTCTAGCCGAACCTCAGGGATACAACATG
AGCAAGTTCACGCGAAGCGACTTAAGCCCGGCCAGTCGTCGCAATGAAGTAGAGTAGTAA
>500_2; 44 1 518  LEN=518; minus strand
ACGTCTGGGTGGCTCCAGGTGGAGCCGGTCAGTGTGGTGGGGCTTTTTGCGTATGCGCAG
GTAGCGGAGCTTGTCAACACCGCCGTCCTCGATGGGATCGAGGTGGAGAGCTCAATCGCC
GCATTCGAGCTGCGCGATCGCGCTGTATCGACTCCGTCGTTAGCGGCCGCAGATGCATTC
AACTGCACGGTCGATGGTGCAGCAGACGTTTTGTCGCTGACAGGCAGCTGCCTCGTCCAA
ATCAGCGGCTCTCACAGTGGAGGTGCCGCGGAAGTCGTTGTGCGGGTGAGCTCATTGAGC
GGAGGAGCTCCTGCAGATGTGCGCCTGCGAGTGTGGTATCCTTCCCTAGTCGAGGTTGTC
GCGGAAGACGTCGAGCTCAATCGAATCCACTCCAACTCGAGCCTTGACTGCGCTCGGCCG
GCATATCAGACAACCACGCTGACAGCCGTCGCCACCTTCGGCGGGTCTGCTCTTCCGAAT
GTGGCCCAAGTTGACGTGTCTCACCTGATCAGCTTCACX
>530; 62 1 271  LEN=460; minus strand
XXGGTCTTCATATGGTGCGAAGGAATAGTTGAGGAGATAGCCGATGGCAAAATACGAAAG
TCATCGCGCTCAAAGGACGCGTTGCCCGCCGGTGCGGTGCGCATCCGTTGGCCAGCCGAC
TCGGAATATGACGAGCAAGAGACCTTGGTCTGGTCCATCTTGAACGAGTTGAACCCGGCT
GATTGGTGCAGGGATGTTCACCTCGGCTGGAGATGGGCTCCTAGCGAGCTGAGCAGGATC
GCAAACGAAGCGGGGGAAGGAAGCAGTGTGTAA
>497; 214 1 1175  LEN=1331; minus strand
XTTGTGGAGGCGGCTGACCAGCCGAGCAGCCCCTCCCCCCGGAAGCAGCGGCCCGCCTGG
CAAGCGCGCCTCTCCACCTACTCGATCGCCTCCATCGCACGGCGCACACGCCGCTCTGGG
TGGAATGAGATCACGCAGGGCAACAAGATCGTCCTTCCGCAATCGGTGCTGGAGCACCTC
ATGTCCCGTAACCTGCCGTACACGCAATTCCAAATCGTCAACCCCGACAAGTCGAAGCGG
TGCATCCGCCTCTTCACCGGCCCGCTTGACTTCTCCGCTGCGGAAGGCGAATGTTACCTT
CCTAGCTGGGTGATGGCGCAGCTCAAGCTGAAGGAAGGGGAGCAGTGCGCGGTGGCGACG
GCGTGCTTTCCCTCGGCCATCTTCGCCAAGTTCCGCCCGCACTCCTCGGACTTCCTCGAC
GTCACCGACCACTACTCACTGCTCATGCGCACTCTGGAGAACTTCGCGGCGCTGACTGCA
GGCAGCACGGTGCGCGTCACCGACGGCAAGCGCATCTACTCGCTCGACGTGATTGAGGTG
TCAGGCAAGGCCGGCGCGCGGGACGACTCCAACGGGCGGGCGGTCGACCTTGGCTTGTGT
GAGCTAGCGTTCGAGCTGCTCCCGCCGAAGGACACTTTGAAGTCCAAGGGTATCGCATCT
ACATCCGAAGAAGAACCACAGCTAGACGAGGAGAGCTCAGTCGCTGGGGTAGACGGCGAG
CCCTCGAGCGAGCCGCCCACAGAGACTCCGCCGCCAGCTGCAGCCTCAGCTGCGCCTATC
CCCAAATTCAAGCGGAAGAAACATGATGAGCAGGCGGAGGGTGAAGTGGAGGCTTCCCCG
CGGAAGCGCAGGGAGGGCCGGCAGCAGGTGGCCAGAAGCCAACCGAAGTTCGCCGGCAAA
GCGCGCTCTCTTGAGGGTTCAAGTGAGAGTGACGCGACTAGCGAGAAGACGCCTCGAGGG
AAATCCGCGCTAGCCAAGGCTCGTGAGGCTGCGAAGCTGAAAGAAGAGCAGAACTTGGCA
GCCGCCAAAGCCGCTGCCGAAGCTGCCATTCCTCCTTGGGTGAAACTTGCGCGGCGAGTG
GCGGAGCTTGTTCTACTTCTAGTGCAAACAATCGTCACAGCTGTGCGACAAGCTACCAGC
CTTCTATTTACTCCCTCGGATGTGCGCTTTGATTGA
>539; 94 1 433  LEN=433; minus strand
XGTGATGCCCTCACTGATAATGCGAAGCGAGCTGTACTGCGCCAAGTTGAGTATGCATCC
TCGCAGCGGTCGTCAGGTACGGCACTCCAAGCGTCCTCACAGTCGAACCACAGCGACGCT
GTGCGTACATTTGCGAACGAAGTTGCCGCCTATCTGACGCAACGCCTGCATGCCCAGTCG
CCTCCCAAACAGCCAGCTGCGGCCGTGACAGCTGCGCAGCCACAAGCGAATTCTTCTGCT
GCGCATGAGCCGAGTGCGCTCATGGCTGGTAGCTTGAACGAGATGGATGAGTTCCTTGCA
TCTCTCTCTGTTCGACCCAACGCTGATATGGTTCACTTCCGTCCCTCTACTAGTGATCCG
TCCCCGCCACCACTTACAGAACGGGATGATGCCGCTATATACGCTGTGCGAACGTCTGCC
TCTATGAATTGTCTX
>487; 187 1 586  LEN=987; minus strand
XXCGCAGTCGAGGTACGGCTGCAACGGGGGGCTCGCCGCGTTCGTTCTACCCGCATCGAG
CTCAGCGCACTCACTAAGGGCATGTCGACGTTGCAGCCGTACCTCGACTGCGTCAAGGCC
ACGCTCACTGCGGCGCTCTGCCTCGAGAACTTCGCCTCTCAGATCGTGGAGCGCCACAAC
AAGCCGGAGATCGAAGTGGGGACGAGCGAGGAGCTCCTGCTCAACACGGTCAAGATCCAC
AGGTCAGAGCACGAGCATGTGATGGTCGAGGCTGCCGTCAATTCCGTCCGGTTCTCCATC
AAGATCAAGCAGATGGACGAGATGGACCGCATCCTTGCCAACAAGTTTGCGCGATTCCTG
ATGTTGCGTGCGGATAACTTCATCATCCTTCGACGCAAGCCGATGCCGGGGTACGATATC
AGCTTCTTAATCACTAACTTCAACTTGGAGGCTATGCGCAAGCACAAACTCGTAGATTTC
ATGGTACAGTTCATGGAAGAGATCGACTCAGAGATCTCGGCCATGAAGATTCAGGTTAAC
GAACGTGCGCGAACGGTGGGGTATCAGTTCCTCAAGGAGTTCACTTGA
>505; 65 1 522  LEN=732
CTCCGGAGTACGATACAACTTGTAGTTGCAGCCATGGCGGCGACAACCGAGCATCTGCCG
GACGTTTTATTAGGACATGTGTTGTCCTTCCTGACACCACGGGCGGTCATTCTCTCCGCG
AGTGCTGTCTCGTGGCGTTGGGCTCGTGCCGCAGAAGACGTCATGCGACATCGATGCTCC
CGATACAGCTGGAAGCCACCGCGAAGCACGCGCTTGCAGAACATGGATCGCCTTAGCCCT
CTGCTGATCACGCTCACCTGGCGGAAGCTCTATCTCTCGCGATGTTGCCCCGCCTGTCTC
AACGAGCGAGGCGACTTTGGAGTTCGCCGCTCCAAGCATGACGCGCCCATGTGTTTCCTC
TGTGCAGCGTGCTGCAAGCAACCTCGTGTTGTGCTCAAGCTGCAGCAGCAACGTGCGACG
CTAGACGTCACTGGTCTATCCGGCCGGCCATTGTACACGGAAAAGACGAATCGTTTCATC
GGCGAGGTCCATACGGCCGCCAAAAAGGCAGGGTTGGGCTGA
>455; 163 1 1058  LEN=1336
XCGACCTGGTGCAAGCCCGGACTTCCGGCCATCCCTCGGCACACAGCCCGCCCACACAGA
CTCACGCGCATGAAGCTGCTCCACGTGCCCGAGGCCATGCTCTACCGCTCCGAGCCGCCA
CCCTACATGTTCGGCAACCCGCAGAACGAGGCCAGCGCCAGCTGGACCAACGCCAACTGG
CTCAAATCCCGCTTCCACTTCTCGTTCGCCGAGTACCGCAACCCGAAGAACACACAGTTC
GGCTGCTTGCGTGTGCTGAACGACGACCTGGTGCAAGCCCGCCGCGGCTTCGGCCGCCAC
CCGCACCGCGACATGGAGATCGTCACGTACGTCGTCGACGGCGTCCTCACGCACGCCGAC
TCGATGGGAACGGACGAGGCCCTCGGCCGCGGCTCGGTGCAGTTCATGACCGCGGGTACT
GGCGTGCAGCACGAGGAGCACAACAAAGAGGCCGAGCCGTTGCGCTTCATTCAGATTTGG
ATCCAGCCGCGCTCGTACGGCCTCACGCCCAACTACGGGAGCTATGATGGCACGACGAAG
GACGCCCAGGCGGCGAGGAAGAACCGGCTGCTCCAGCTGGTCGGCGACGCGAAGCAGGCT
GCGCATGCAGACGTACCGGTTCGCATCCAGCAGGACTGTTCGATGTTCGTGTCGGAGATG
GACCCCAACACAACCCTCGAGTTCACGTTGAAGGCGGGGCGGCAAGTTTACCTCGTCTGT
GTTGAGGGCACCCTGACCCTGGCTGGCGAGGTGACGCAAACAAAGCTGGAGCGACATGAC
GCGGCCGAGATCCGAGAGCAAGGGAAGCTCCGTCTCTCAAGTGGGGAGACACCGACTCAT
TTACTGCTGCTGGAGATGGCAGAGGGGCCAGGAGGACGAGGCGACGXGGAAGTGGCCGCT
TCATCTGGGCTGACGTCAGTTGTCGGACATTTGGTGGGACTGCCGATGGCAACTGCGCGT
CGCATGATGCAAGTGGACGTGAAAGATGGCTCTGCTGCCAAAGGCGCCAAAGCCATGCGA
CGCCTGCATTTGCCGTGGGTAGCTGATAGGCGTGCATGA
>540; 168 1 610  LEN=610; minus strand
XGCAACGTGCATTGGACTGCCGTTTATTGTGCGTCTGAGTGCAAGATGGAGAAGGTGGAG
ACGGGGAAGCGACTGTCGCTCGTGTATGCGCTCCGTCGAGCAGATATTGGCTCGCCCCCT
TCCCCCCCATCGCAGGCGAACCCAGCACGGGCGCTGATGGACCTGGAGCGGCGCTGGGTT
GGGGAGGACATGGTTCCCCTCGCTTTTGACTCGCAGAATCTCGTTTATTTGTTGAAGGAT
CAGGAGAGGTTCAAATGGGATGTGCTTCAGCTGGAAGACTCAGCGGTTGTATCGGCTCTT
CTGGCCGCGCGGCATGATGGCCATTTCGCTTTCGACTTCTTCCTCGTCACCGCCTCACTA
CACGAAAAGCTCTCACATGGGTCCTGGAAGACTAACTCTGTCACCATTACAGAGTGGGAA
GCTCACCCCGACTTAGAGATCCCGGCTGCGCTTACTCAAGCCATGGAGGGCACGTGCATC
GCCGTTGGGCGAATCGATGGGAATGTGCTGCAGGGTACTCATCGACTGAAGGGTGGTGCG
AAAGGCCGTGGAATGGACGAGGTGGGTTACGGTGTCGACGATGAGGATATGGATGAGGAG
GAGGGCGAGGAX
>431; 234 1 1835  LEN=2163; minus strand
XATACCCTCGCTCCCCCCTCGCGGACTCCAATCGCTCCCGGTACATCTCAGGCTACCGTT
TTATCCCTGGAACCACGCCATCTTTCCATGTCATCGTCCACGAGCACCACACACACAGCA
CCCGAGGCAAATTTACGTGCGCCGGACAGAAGCTCCGCGGCAAACGCGCCACCGCCTCAA
CCCGCGGGAGCACGCACATACCTAGAGCCAAGCAGCCGGGGAGAAGCCGCCGCGCCTGCT
GATGTGGCTGAACCGAGCTGGATAGGTATCGCTTCTGGGATGCGTGAAGTCGGAGAAGAC
TTGATCAGCCTCGTGAGGACATCGAAGAGGGCATCGCCTGAGAAGCACCGCTTCTTCTGG
TTCAAGTATTCGTGCTGCGCCTCGTGGGCGATCATCCTTGCCGCGTTCACCATGTTCGTC
ATTTCCCTCGTTTGCATCGGAGAGCTTGGGCGGATCCGGCACGAACTTTGTGAAGAGCAA
GAGCTGAACACGACTCTTGACAGCTGCCGCGACTTGCTGTACGCTTACGCGAACTGCCTC
GAGACGAAAAATCCTCTCACTTCGCGGGACATGCGGCGCTGCTTTCTCCTCCAGGAACAC
AGCACTTCGGCCTTTCGCACATATGCCTTGTCGCATCGCTACGAGAATGAGACAGTGGAG
TACACCACAGCAAGGAACCTGCTTCTCGAGGAGGAACGCCTCGAGTCCGGTGGTCGCCGT
GCTCTGCAGAACGCGTATCTGAGTGACAGCCCGTCGCTTCACCAGGAGTATCTCCCGCGT
TCAATGTATTCTTTCCATCCGCGCGTGCTCTGGAATGACACCGTGGCCCTGCAAGAGTAT
AGGGAGAATCTCTCTTTCCCCCATGGCATCGAGGGAAACGTGCAACTCGCCTTTGTTCCC
ATGGCATACGGCTGCTCGGGCCCCCTACCTCCCGAGACGGCGCGAGGGCTTGTGAGAGGG
ACGGCAGGCGTGGTGGACTTCAGTCAGACGCCGCCCGGCCTGCTGCGCCTCTGCGTGTGC
CACCGCGAGCGCAGCTTCACCTCGCCCGCCTCCACGTCGGATGACACATGCGCCGAATGG
GCGGCGCCGGCGGGGCAAGCGGTCGAGGACGAGCAAGCCGGCGTGCTGGCGTACTTGGCG
GTACCTGAAGGCCCTCGGGGCGCCGCGCTGAAAGCGCTGGCCAGAGGAGGAGACGTCACC
TCTCGCCGCAAGCTGCAGTCGCCCACCGTCGCGCAAGCCGAGGAGGCGCTCAACTCGTCG
TACAACTTGATCGCGGGCGCGTCGATCATCGCGCTGATCGCCTCCGGCTTGTTGGAGTAC
CTCTACATCTGGGTCACCCTATTCTCCTTGCTCGGCATGGTCTCCTCGTGCTTGGCGTTG
TACGGGCTGGGGAACTCGGCGCCGCGCTGCCTGGACAACCCAAAAGCACCCGAGCGAATG
CACAAAGTGTCGCTGCGCTGCTCGTGTCACCTTGGCTGGATATTCGGCACCGTCATCCTG
CTCTTCTCGTGCCTGGTCATCACGAAATACCAGGTCCTCCTGCAGTATGCACAGAAGGAA
GGCTATTTGACTGCCATACCATCTCGTTGGGGTGTCCGCAACGTGTGGGTTGCTGCGGTC
CCGTGCTTCCTTGGCATCTTCGTTGGGCTCGCCCCCGCACTCAGCGCAATGGTGCTTTCC
CGCGCTCGGTCAGAGCGACGTGAAGCTTTAGAGAGCGATCTTTACCTCTCCATACGGCGA
GAGCGCAAACCAAACGAAATGACAGGCCCAAGGAAGATGCACGTAGGGCCACCGCCGAAC
CCCGCGTCTCTCAATCCTATCTTCGAACGAGTCTGA
>503_1; 97 1 293  LEN=293; minus strand
GGCGGGTACGACTGCACTGTCACGCTGTACAACGTGGTCTTCACCGATCGAGGAGCCATC
CCACCCCTCGAACAAATCACGTTCGCCGCGACGAGCGGCCCCGCCTTCATCTGGAGCGTT
ACCTTCTCGCCCGACGACCGATGGCTCACCATCGGCTGCTGGAACGGCGAGACAGCCGTC
TACCGCGTCGTCCGCGGCGACGACCTGCCAGGCATGCTCATGACTTCCTACTCTCTCTTG
AAGGCCCAGAGCGATCCGGCGGCGACGTCGCTAGCCTCACCGCCGGCGGCGGCX
>523; 169 1 886  LEN=1104
AATATGGTGGCGGCGCTCTTGCTGCCATCACTCCGCCCTGTCGCGCCGCAAGGGCGCGCG
TGGGTGCTGGCCGTCGAGGCAGAGGATCGCTCGTTCTGGCGCGCGGCCGACATCTTCCAA
GTGGGCCCCCGAGTCTCCACGCGGGAGGTCGTCAACGTGCTCGGCCGCTTCGAGGCGCAC
CGCGAGTGGAACGACGGCGGAGGGGCGGCGGCGCTGGAGCAGCCGAGGTTCGCGCGGATG
AGCCGTGCGGAGCTGCTGCGCGACCGCGAGTGGGTCGCGCTGCAGAACGACGACGACCCA
CGGCGTACGCCCCAGCGCCGCAGCATGCTTCGCAGCAGAGGGCAGGCGGAGCGCGTGTGG
TTTGTCGAGAATGTGCCGAAGCTTCGGTTTAGAGATGCGCGCCTCGCCGCATCGGTCGGC
GCGACAGTCTCGCAGCTGAACTCAGAGCCAGTCTCCGAGGCGGCACTCGAAACGGTGTTC
GATGCCATCACACTGTCCAAGTCAAGCATCGTCGGCAAGGAACGAGCTGACGAAGCACGC
AAGTCTTATCAACGCAGCGACGGCAGCTTTGACTCCACTGCTTTCGCTGCAGACCTGTCG
ACCGCACGCTCCAATATCATTGTTGCTGCGTTGGTCTTCCCCGGGTCGATTGCCATCTTT
CAGGCCCTGCTCGTGTGGCGGCTTGCGACGCCAGACAACATCAAGGCAGGCTCAGAAGTG
GCTGGGATGGCTTGGAGCCGGTTGCAAGTTGAGTGGGGGGAGAGTGGGCCAGTTGCCCTG
GTCTTGCCCGTCGCAACAGCAGCTGTGCTGAAGTTCGGACCATCTTCGCGCAAGGGAAGC
CTCTTGGAGGCGGGAGACCACCAAACGTCTGAAGCGTACTTGTAA
>509_1; 101 1 279  LEN=279
ATCTGGCAGCACACCGCCTCGGCTCCCCGGATGTGGGCTTCTCTCGTGGTCATTCTCTTC
GGCGTCGCTCTGAGTGGCGCAGTGTTGTTTGCCGCCGCGTACTACGCGCAGCGGCAGCCG
CAGCAGGTCGACCCGCACGGCTCTCCCATCCTCGTCCCTGGAGGCGACGGCGCCGCGCGC
ACGCTGCTGCTCCCCTCCTCCGCCTTTGTCCTCTCGATGCGAAACCATGCGGAGCTCCGC
CGCGCCGCTCTCGCCTCGCGCCTGAAGGACTCCGCCGCC
>509_2; 134 1 529  LEN=664
XXGGCCAAGCCGGAGGCGGCGCGGCTGGCCACGCTCCGGCACCAACGGGAGGAGGTCTGT
CTCGCCGTAGGAGGATTCATCGGGGGGGACTGCTCGCTGCTGCAAGCCGCGTGCCCAGAG
CTGAGCGACGAGGGGCTGGCGCGACTCGCGCACTCGCACGAGGCGATGCTCAAGCTCTTC
GGCCAGCTGGCGGAGCGAGAGGCGCGCCTCGTCGCGCCCAGAAGCGCCGAGTTCTCTGCG
CTCGAGGAGAAGGTGGGCTTGCATCTCAAGGCGCTGGGCGGCACCAAGCAGGAGCGCAGC
TCGCGCGAGAGCTTCCTGCCGCTGTTCCGGCGCTCATGCCTCGTGGCGTTCGCCATTGCC
GTCTTAGAGGATGGCACCACGAACAAGCAGCGGAGCGAAGAGCGGCGTCGCTTTGGGATG
CAACTGGTGAAAGGGCTGGGCATGTGGGTGCTCACCGCCTGCATTATGCGCTTCGTGCCG
CAACTCTTGGAAAGCATTGACTGGAGTGCTCTCTTCCTGGGGTTTGTCTAG
>554; 34 1 272  LEN=272; minus strand
XXGAAGGCGGTACTGCGTGXACCCGACGCTGATTATCGACACGATCGAGACGATGGCGCC
AGTCTACGCCCTGACAACAAGAAGAAGCGCGGTGCACGACCCGCAATAGATAAGGACGTG
AAGCAAAGGAAGAAGAAGGTCCGAGGGGCCGCGTTCGGCGCCATGGAGAGCGACGATAGC
GACGAGGAGGGCGAGGGCGGGCAGGGGGGCGTCGATGAAACCTCCCATGCGCGCCCCCAT
CCCATAGCAAGCGGCGTTGAAACGGACGAGTCGGAX
>516; 211 346 729  LEN=857
ATGTCTGGCAAGAAGATCGTGCTTGTCGCTTTACTGGTTACCGCGGCGAATGGGCTGCTA
CTTCCCAGTATGACAGGCCAACGCAACACTATTCGCGCTGTCCGAATGGGGGAGAGCGAG
ACACCGATGCCACAAATGAGTGAGGTAGAGCTCACGGAACAGTCTGCCAAGCTGGACGCC
CTTGCTGCGAAGTGGAGGAAACGCCAACAAAGTTTGGAGTACGAGGCTAGCGCCCGTGTT
GGCTGGGTTGATGCCTCTGAGGTGGTAAATGGCCGCTTCGCGATGTTCTTCATTCTTGTT
GGGTTGATAACCGAGTACTATACTGGAGAGAGTGTGCCGCAACAATGTTACACGATGCTG
CAGACGTTAGCGCTCGTGGATTGA
>563; 33 1 202  LEN=202
XGGGCACCAGATATGGTTTACATTCTCGATGTCCATGTGACGCCAGCAAAGTGGTCCAGC
GCTCTTCTGTATGAGTGTGATGTCCAAGAACCTAACTTTGTGATGCTCCGAGACGCCAAA
CTTGATGCCATCCAAAAACTGGGTGTTCCAGGCCATCTTGCACGGGCCATGATGCGACCG
CACACTCTCCTCGAGGATTGGAGX
>547_1; 38 1 378  LEN=378
XXCCACCCAAGCCTCCCAGACACCACCACTCCATCCCTCCCCACCCCGTCCCACCGCCCG
ACTCTCAATCCCATGTTCCACGTCCCCGGGAAGTACAGCGGCGCGCAGCTGTCCACTCAC
AGCTGGACGCAGACTCTGCACGAGCTGGAGGTGCGTGTGCCTCTGCCCCACGACCTCCCT
CCCGGCGCCGCCACCTGTACCTTCAAGCCGCGCCACCTCCACGTCGCCGTCGACGGCGCG
CCGCCCCTCTCCGGCGAGCTGATCGAGCCTCTAGCGCTCGACGATTGCGTCTGGACGGTC
GAGCGTGAAGAGAGAGCCGCGACGCTAGTCGCCACGCTGCGCAAGGCGGCGCCCAAGGTG
TGGCCCAAGCTGTTCACGACX
>547_2; 28 1 162  LEN=162
GACGCGGAGCCGGAGGAGCCGCCGAAGCTCCTCGACGGACTCGAGGGCCGTGCGGAGGGC
GGCGCGAAGAGCAAGCAGCAGATGCTGCGCGAGGCGAAGGCGCGCGCGGCGGTCGATCTG
GCGGGGCCGACGAAGGCGAAGCAGCACGTGATCGAGGGGAAG
>464; 394 1 1801  LEN=2083
XXCCTCCGCCCCGGCCTCCGACCTTCCTACAAGCCCACCTTCCTCACTCACCTTCTCTCC
TCCGCTTTCTTTTCCTTGAGCCCTGGCCTGAACGCGCCCATTCCCCTCTACCCCCCATCC
TTTACCCCCCACGCATCGTCCGCTACCCCTTACCATCACCGCCTCGCCTCCTCCTCTCCG
ATGTGTAAGAAGCGCAGCTTCACGGGCAGCCACAGCGCCGAGGAGATGGGCACGCGAGTC
ATCCCCAAAGGCACCGTCGTCCACGCGTGCGACTGCTCCGCCGCCGACTACTGGCGCCTC
CGCGAGCACGACGGGAATGGCTTTGACAGATTTCGCGCGGCTGCCGATCGCAACTGCCAT
GAAGTCCTTTCCATGCAGGAGGAGGACGGGTACATCAAGCGCGTCTCGCGGGTGACGGCG
TGCGACAACCCGATCCCGTGCGCAATGCGCAAGATGCTCAACGTCGGCGACAAATTCTCC
TTCAAGATCACGGAGCACTGGTGGCGCGACAAGTACGATGCCGCGCACCCGCTGACGATG
GTCACTGAGCCCGCCGTGATGGCCGAGCGGATCGTGGTGACGGGCAGGGAATGGGTCGAG
CCGACGAGTGCGACCACGTGCAACCTCTGGTTCCAACTCACCGTGAAGGTGAAGATCGTC
GGCGTCGGAGGAGCGATTGCCAAGGGCATCTCGGATGGCACGCTCGGCGGCTACGCGGCG
ATCCCGAAGCACGCGCTCGCGTACCTGCACCGCGTGCGCGAGATCGAGGCCTCCGGCGCC
GCCGCCCCTCCGGAGGTGAGCTGCAGCGAAAAGCCTCCGCCATGCGCCAAGTCGGACAGT
CTCTCCTCCATCAAGCTCGACTTCTCCACGCTCGACGCCGCGCAGCGCCTCGCGCGCCAC
CGCTCCACCTCGCGCCTCCTCGCCGAGGGCCTCGTCATCGCCGCCGCAGACCGCGCGGTG
CGCATCCAGCGCGCCGTGCGGTCGCACCACTCGCGGGAAAACTCCGTGAACCTCTCCTTC
AGCAAAGGCAGCCCCTCCTTCACCAAAGGCAACTCCTCCTTCACCAAAGACAACTCCTCC
TTCACCAAAGACAGCTTTTCCTTCACCAAAGACACTCCCCCCGCCCCCAAGAAGATGCCG
TACGACGGGCGCGACATCTCCTTCAACCGCGTGCACGACGGGCTCAAGAAGACGCTCTCC
TCGCCGTACCACGCGTGCACCTCGGTGCTGAGCGCCGCGGAGAACGAGCTGCCCTCCAGC
TTCGCCTCGAGCTTCGAGTCGAAGCAGGGGGCATACCTCGCGGCCAGCCGCTACACCGAC
CGCTCCCCCGAGGCGGCGGCCGCCGCCGCCGCGGCGGAGGAAGGGAGTGGCGGGGGGCAC
GAGGAGGAGGCGGCGTGCGCGACGGGCGGCGAGGAGCACGAXGAGGAGGAACAGCAGTCC
GCCGGAGAGTGTGGGCAGCGTGCCGGCGCCCCCCGTCGCGTCGCGCGACCCGTCGAACGA
CTGGAGGCGCGAGTCGGCGATGGCGCTGCGCCGCCTCATCTCCTCCGCCTCCGAGTCTTC
CGACCGGCCGTCGCGCCCTTCGTCGCCGATGCCGCCGCCTGCGATCGTCAGCAGACTGCG
GGGGATCTATGGGTAAGCCGCGGACTGGCCTGGCTGGTTTTTGTGGGGTTGGCTGTGTCC
GCTGTGCCGGAGGCAGTCCCGTGTACATTCGCCGCAAGCTACATGAGCAGGACTTTATCG
CGGCGTCGCGCGGATCTCACTTCAATCCCACCGCGTGCGTCGGTGCTCGAAGCGGTATGC
TGA
>567; 13 1 186  LEN=186
XCGGCTGCGCTGGCGGACTTGCTGGCTCAGCTTCTTTCCACACGCGAGAAAGAGAACTTC
GACTCATACGCGCAGCTTGGAGAACGCACCCTGAGGCAGCAAACTCTGGAACTGACTGCG
GTGATCACTTCAGGTCAGGTGGGAGTGCAAGACTCCTTCCGGGAGGCGGGCGGGCTGCAG
CTGCTCGXX
>543; 96 1 858  LEN=858
XCGCTCTCCGCCTGCAACTGCGTGGCCCGTGCTGCCGAAGCCCTCCGAGGAGCCCTTCCC
GGCGACACAGGAACCCACCCAGCCGGGTACGGCAAAGGAGGCCGTGGTACGACCGCAACC
TCGCGGTACTTGGXCGATGTGTGGGCACCAATCATGCCCACTCCCGCGTGGGAGCGCCAG
CAGCAGATGCAAAGTTTGCTTCGTGCAGACATCGGCTATGATCGGAGCGTGTTGCCTTTT
GTGATCAGGGAGCCATTGCTCCAGGACACTTGCCGGCCAGCCGGCTCTGGGGCTGCAGCT
GTGCGAAGGGCGCGACCTGCATCTGCCCGACCTAGCCCAGCGCGAAGCCCGCCAATACCT
GCTCGGCCTGCAAGCGCGCAACAGCGCCCGCTGGATATGAGCAGCTATCTGCTGGACGGC
GGAGAAGCGGTTGAAGAAGAGAATGGTCCAGCACCTTCGGAGCAGCCTGCGCCTGCTCGG
CCTGTGCGACCAAGCTCCGCTCGTCCAGGGCCCAAACCATCTATCTCGAAGCCAATAGAG
TCGCTGGAGGCGTTGTCTGATGACGAAGATCGCAATGATTCGGGATCGATGGCTGAGCAA
GCCAAGCAGGTGGAGGCTATAGGACTCGTGCAAGCTGCGGTCCGCGGTGCTATGTTTACC
GATTGTGATTCGATCTTCAACGAGACGCACCAGGCGCGTGAAGCGGCTGCCACAACATTG
ATCCAGACTGCAGTCCGGAACGCCTTTCTGGCTGAAGACACTGTAAAGGAAGAGGCGGAG
GCGGTCTCGGTCATCCAAGATGCGATGGCCGAGATGGAAGCGGAGCGAGCGGCGGAGGCG
GCATCGGTCATCCAAGGTGCX
>553; 152 1 570  LEN=635; minus strand
XXCATCGCACAGCCGCTCTCCCAGCCGATGTCCGTCCCTCAGCCGTACTCCGTCACCCTC
ACCAAATCCGCGGCCGGGCTGGGGCTCACGCTCGACGCGAACAACGTCGTCACCACCGTC
AAGCCGCACACCGAGGCGGCGGCGAGCGGGATGATCGAGCCTGGCGACATGTGCCTCTCG
CTCAACGGCACGCCCGTCTCCTCCAGCCTTCCCGTCAAGTCCGTCGCCATCGACATCCCC
GAGGGCGCGCCCGCCACTTTCGTCTTCCTCCGCGGACTCCACCCCGCCGCGCCCTCGCCT
TCCAATGCGCTGCCGGCCGGCGCGCCGCCGCCGCCCCACGCGAACAGCTTTGGCTACCCG
CCGCTATCCACCGAGCCGCCGGTGGCGGCGGCGCCTTCTGCGGACGAAGACGACGTCTTG
GCXGCAGCGGCTGGAGATGCTCAAGCTGCCGCGCTCCTAACGGCGGATGACTGTCACGCC
TGCTCCTCCGCCGCCACGCGAGGCCCCGGGCACCTGCCGCACGGTGGCGGAGTGTTCTCA
GCCATGATGGTCGATTCGGCCCCTTGTCCATGA
>555; 35 1 379  LEN=807; minus strand
XXGAAGGGATTCGAAGTTTTAGGTAAAGATGGTAAGCCTATGGTACTAAAACTGATTCGC
TCGTTGTACGGTACGAAACAGGCGTCTCGTCTATGGCAAGAAAAGCTGCGCAACCACCTG
ACGCAGAAGATGGGATTCGTCTGCTCATCCGCGGATCCTTGTATCCGCATAGGCGGAGCC
ACGGACTGGCGTGCGTGGAACCCAGCCGGCAGCGCAGTCATAGTTAAGGAGCGCGGTCGC
TGGGATAGCGACGTCCACCACATCTATCAACGACCGCTGACAGCCCTCCACCTGGAAGGG
TCGGCGGCCGTGGGCGAGGTCGACTCCGCGGACCTCGAAGCCCTGTGCCCGGGATTCGCC
CAACCCGCCTTCCGCGCGTAG
>558; 110 1 784  LEN=784; minus strand
XXCCTTCCCGTCACGTTTGGGATGCCGTTCCCCGGCGCTCAGGGATCTGCGGCTCCCCCG
CCCTTAGGACTACCCGTTTGGGGTCCATCATCACCCCCCTTCGCGTCTCCGCTGCTGCCC
ACCACTGTCAGTGGGCTCGGTGTGCGACCGTCAGCATGTCATCTGGCTCCTGTGCAGATG
CAGTCCCTGGACGCGATCCCAAGAGAGGAGGAAGGAAAAAAGCAGATGAAGAACACTTCA
ACGACCATGGTGAAGAAGCGGCACAAAGAGCGGGACTACGAGATCGACGACCTCAAGCGG
ATGACGGCGCAGGTTATCTCCGGAGAGATGCCCAGCGCGCGGGCAGCTGCGCTCGCTGCG
GGGCTGCCGCACGCTGAGCGCTCGCTGAACAGGTATTTAAAGCGAGTGCGTGAGAACACT
ACGCTTCAGTTTGAGTCACCTGCTGACACAACTGCAGCACAGCTGCAGCATGTCAGCGGG
CTGGAGTTCAAGGAGAAGGGCAACAAAGACATCTGCGGACGTCGTCTCTTCACCGAGGAT
GAGCTGGAGTACTTCGCACGCGCGCTGAAGCTGTATGCAGACATGGGGTGGCCATTGGAC
TACCAGCAAATTCGCCATATGTTCTCGCATGCAGCAGCTCGAATGAAGCGGGCTCATTGG
GAGGCCGGTCAAAAATATGTGTGCAGCACAACATACGTGGCGGATTTTGTGAACTCTCGT
GATGAGCTCAAAGCATTCAAGGCTTCGCATGTGGATCCCTTACGAGCCAAGAAAGCAACT
GCTCAG
>561; 76 1 653  LEN=840; minus strand
XGTGCCAACAAGGTGATGTGGATCGCGCGCGAGGCTGCCGTCTCCTTCACGCACGTGCAG
ACGCCCACGCCGCTCCTGCGCGCCGACCCCGCGTACCTCGCGCTCAACCCCAAGGGGACT
GTGCCCACGTGGGTCGAGGAGGAAGAAGACGGCTCCAGGTTCGTCCTCCACGAGAGCAAC
AGCATCGTCGCGTACGTCGCGCAGGCGTACGGCGGCGCGAGGGGGCTCTTCCCGCACGGC
GCGAGGGGCGGCGCGGAGGCGTGGCAGTGGCAGGACTATGGGGAGACAAGCGTGCAGCCG
GCGTGTAGTCCGATGTGGTGGGGGTACATGCGCGGCTCTGGCTACCCGCTGGGGCCAGGC
GGCCGGCTCGTGCCCCTCGACCGCCCTAAGCTGCAGGCGGCCACCGCCAAGGCGCTCGGC
GTGTTCGGAGTGCTCGAGCGGCACCTCTCCGACGGGCGGGAGTACATGCTGGGCGAGACG
CTCACTGTGGCGGACGCGACGTGCGGCGTGCACGTGCACCGGCTCTTCAAGATGGTGGAG
GCGCACCCCGCCGAGCTGGGGGAGGCGGCGCGTCAGCTCGGCCACGTGCGCCGGTGGTAC
GACAACTTGCGGCGGAGCCAGCACTACCTCGAGAACGTTGTGGCGCACGCGTGA
>574; 169 1 592  LEN=592; minus strand
XXCGCTTCTGAAGCCTCCGACGTCTTCTTCGATGCGATGTCGCCGTCTGCAACCCAGGCT
GGATCGACAACTGGCTCACCGACGTGTGATACTCCAAGTCTATCTGGTCTCCTGCATGCA
GATGTCTGTGCAACTGGCGAGGCACCTGCGCTGTCGGAGCTCATCAACCAAGACAAGGGG
GACGTTGTAAAGACTTGCGAGCGCGAGGAGGAAGACGACATGATGGATATGACGACATCT
GTCGGGGGGCTCCTCGGAAGACGGTGCAGCAACCCGGACTGCTCCGAAAATGCCGCTGCT
GAGCCTGTACCTGATGATGAGGACGAAACAATGGACATGACGATGGCTGTCGGCGGTATT
TTCCCTACAGACGCTCTCTCAAAACGACAACGCATGTCGCCTCAAGTTTTAACGCCAGAT
GGTGTCATGGTGCGGGAGAGCGATGATGCTATGGAGATGACTGGCGTGTACGGGAGCCTT
ACCAGTTCTACGCCAGATTGGTTGCGCGAGTCCGCTGTGCTCGTTGGGCTCCAGCGTGCA
AGTGCTGAGGTCAGCGAGATGTTGGTGCCTCCACCGCCAACACAGTCACCGCCA
>583; 40 1 258  LEN=258
AGCGACGCCTTCGCCTGCGCGAAGGCGCTATTGGAAGCCGGGATCAGCAGCCGCGAACAG
ATCCGCCAGCTCTCGCCGCAGAGGGCGAAAGAGCTCACGCCAAAGAAGACTCACGCAAAG
ATTGTTCGCGCGCTCAAGTGGATGCCGACACTCGAGAAGGAAGGGGAGGGCGAGTCGGCC
CGCGGTGTCAAGCGCAAGCGTGGCCCGCCTGATCTTGGCCCCGCGCCTCCCCCTCCCTCT
TCTGAGGGCGAGCTACGC
>550; 173 576 1413  LEN=1470; minus strand
ATGTAGTTTTGGGTCGAGCAAGATCGGCTTGCTGAGGTAGATGTGCGCCATGCGCAGCAG
GCATCGACTCTGCAGCTGGCGAACGGCGCGCTGGCTCAAGGCTGGACGGCGAAGGCGCCC
GCTCCTCCTCACCCGGCAGCCCCAGACCGCGCGGCTCGGGTGAGTGCACAGGACTTGGCG
GTGCCGCGCTCGGAGGCATCGGCGGTGCAGGCGCCGCGTGATCGTTGGCGATGGAGTGGA
GGGGCGGGCTTGCGCGTGGCGAAGCATTGCCGCGGGAGTGCGCGTGCCCGCTGCACGCGC
AGTGCGCTTGGTCTGCAGGCGCGCCGACAGGCTCACGCGCGAGCCGACCCTCAGCGTCGA
GTAGCAGCAGCGCCGGCGGACGCAGCAGCCGCTTCACCTGACGAACGAAAGCGTGCACTT
GCTCCAGCACCGCTGCCTCTGGATGACGTTCGCGCGTCGAGACGACGCGCTGCGTCTCGC
GGCGCTGAGCCGCACGGATCGCGCTGTCGAGAGAGTAGTAGCGGGCCCGCTCGTCGCCAT
CCGAAGGGCCACGTGAAGCGCCTTCGCTCGGGAAGCAGCGCTCGAGTGCTCGCTTCGCCG
CTTTCCAACGTCGCCGCCACTCGTGAGGTGCTGGAGCACGAGCTGCGTGCGGATCGCGAG
GCGCACCGCGATATACTCGCGTTCGATCCCCTCCTCCCTCCAACGGAGCAGCCCTCGCAG
CTCCTCGAGCCATTGGGAGGCCTGTGTGAAGTCGCCGCCTGTCGTCGAGAAGCATTCGAG
CCAAAAGAGCAGTCTTCGCGTGCGGATGGCTGTGTTGCCGCCCAGACTGATCGATAG
>507; 246 1 977  LEN=1227
GAGGCTGXCGGCAGCAAGGGCGGCACCTCCGCTGACCCGGTATTAACGAAGAACACGGAG
CCAGACGACGGCAAGGAGCCTCCTCTACCGCCAGCAGCCACGCCGGACGTGGACGACGTG
TCTCCTGCTCCCGCGGAGACGCCTGTCCCTCCGCCTGCTGTCGAGGGGAAGGAGAGCGGA
GGAGTGCCCGCCGCACTGCCGATGGACAGTCAAAAGGCGTACGCCGTCGAGCTGAACTCG
GCCGTCTCCTCCTTCGTGTTCCGGGTGATCGAGTCCGCGATAGCTCGCGCCGACCATGAG
TTGGCCGACGAGCTGGCGCACAGTCTCGTGAGCGAAGCCATCGCCGCAGGCATCGCGTCT
GAAGCTCCTGTGGACCCAGAGGACGTGTTCGCTGACTTGGGGAAGAAGATTGGGGAGGCG
TGGGCCAACACCGCCGATGCTGTGGGCGAGGCGTGGAATAACACCGCGCTTGCCGTGGGG
GACCTGGTGCGGCGCATGAGCCGGAGGGGTTCGGATGAGTCTGCAGGGCTGGGCACGCCC
CGTGATGGTTTGGGCACACCCCGTCAGACGGTTCTGGACACCCCCCGAGGAAGCTTGGTC
AGCATGCCTGTTCTGGCGGCTCCTTCCGAGACTCCGCTGATCTCTGGTTACCTTATTAAG
AAAGCATCATCCTTCCCGTTCAATTGGCTCAACCGGTACTGCGTATTCTACGCCTCGACC
AAGTCGCTTGCCTACTATGCGAGCGAGGAGGATGCTATGAACAAAGTGCACATGAAGGGT
GAACGAACCAATATCAAGAGCGTCTCTGTGTGCCCCACGGAGGAATTTGGGATCACCTTC
GAGGTCGTGGAGGGGAAGCCTCTTCATTGCCGTTGCGGAAGCGAAGAAGAACGGAGTCGA
TGGCTCTCCACACTGCGTGATGTCTTGGGGGCGGATGCTCTCAAGACTTCCGCACCTGCA
CCAGAAAGCGCAATCTAG
>579_1; 25 1 231  LEN=231
XXCGCACACCATTCGCTCAAGTCCGACGTGCTGCGCGCGGCTGGCTCCCTCCACCGCTAC
CTCCAAAGCCCGCTTCATGCCCCGTCGACTGCAGCGTTCTCCCTCGCTGCCGAGTGGATC
CATGCGGCCGATCCTCACGCCTCCCGCCAGCTCATCCTCGACTCCGGCTGCGGCACCGGC
CGGTCGACGCGCTTGCTAGCCCTCTCGCGGCCCGATGCGCTCGTCGTCGGCGTX
>504; 409 1 2318  LEN=2318
XCCTCGCTCACCATCGACGCCTCGCACATCTACGACTGCAAGGCAAAGGGCGTGAGCAGC
TATGCGGGCGGCGGCGCGATCTTCGCCGGCGGCGTGTCGGAAGTCATCCTCCTCGTGACT
ACTATCTCCAACTGCACCGTGGACAGTTCGGACGACGACGGTGACCCCAACGGACTCGGC
GGGGGCATCTCGATGGTTGGCGAGGGGGGCGAGCTGACCCTCGTGGGGTGCGCTTTGCGC
GGCTGCTCTGGGCCAGAATACGGAGGAGCGATCTACACCTCTTCGATCCTCACGCTCCGC
GTCGTGAACTGTGTGTTCGAGAGGTGTAAGGCGGTTTATGGCGGAGGGGTGTTCCTTGAG
TCGAGGCTCCTCTTAACTGTTTTCAATCAGACGCGCTTCACCGCGTGCATCGCCACTAAG
GGCGGCGGCGCGCTCTACTCTGAACAGGAGGGCGACACGCCGGCCGAGTTCAAGCTCTTG
GACGTGCACGTTAGCGAGTGCATCGCGACTGGTGAGGACGAAGCTTTCGGCGGGGGCCTC
GTGTTCGAGTACTCTCCTCTAATCGAGGCGAGGCGCCTCTCCCTTGTCGACTGCCACGCG
ACGGCGTCGGAAGAGGCTGGGGGCGGCGCGCTCGTGGTCGCCGATTCGGCATTGCTCAAA
GCCGATGAGCTCCTCGTCGTCAACTGCTCCGCCAGCTCCTTGGAAGCACTCGGCGCGGCA
CTCTACGTGGCGGGCGCGTTCGTCAGCCTGAACGCCTCTCTCATCACCAACTGCGAGGTA
GTCGGCGAGGAGACTGCGCAGGGCGGCGCCGTGTTCGTCGGCGGAAGCGCGCAGCTCTCC
GTGCTCGACACTGTCGTCAGTGGCTGCACCGCCGACCAGGGCGGCGCCCTCTACGTCGGG
GCGTCGGGCCTCGCGATCTTGTCCTTGGTGCGCATCGAGGGATGCACCGCCCACGAGGCG
GGCGCGGTCTACGCCGACCTCACCTCGCGCGTCGAGGCGATAGAGCTGACCATCGACCAC
ACATGCGCGCCCAACCAGACGTCCGCCCTCGCCCTCCTCGGCGCGCCGACGTCGATGCGG
GGCGTGGCGTTGGCGACGCACGGCTGCCTGCCGACCGACGAGGTGGTGCTGACAGGGGAG
CAGTTCGGGTGGGTTGTTTGCGACGACGTCGCGTACATAGACCAGCGCACGAACCTCAAC
ATCCCCATCTGCGGCACAGCCGCCACCTGCACCGACGTGCGGCTGCACAATTCGTCGAAC
TTCACGTCGCCCCAATGCACGTGCGGCCACGGGCTGTACACTGTCGCCCCGGTCGGCGGC
CTGCCGCAGCAGCCGTACTCCAGCGCGTGCGTCCACGCGCCGCTCGTGGAGGATGCCTTC
GTGCAGACGAACGTGCTCGAGTACCGGGTGACGAAGACGCAGGAAGACGCGCCGAACGAG
ACGAAGGCGTTCACTCTGCGGATGTTGGGCACCGACGTGCGCTCGAATGTGCAGACCAAG
TTGGTGGTGGAGACGAACGCGACGTGGCTGTCCTTCGCCAAGTGGAGCCAAAATGTGACC
AAGCCGGAGGGCTCCACCGGGTGGACGGAGTGGGTGAACGTCACCGCGTCGTCAAAGGGA
CTGCGCGAGCTGAGCGACCATTACTCCGCGAGGGTGTACCTCAACATTCTCTCGCCGATC
GACAGCAGCTTCGACCAGAGGTTCGAGTTGTTCGTGCAGATGCTCGTGCGCGCCCCGCCA
GTCTTCTCGAAGTCCGGCTGGATGCCACTGCTCGGCGCCCCCCGCCAGACCTGCCCTCCC
CTCGCTGAGGAGTGGAGCAACGGCGAGGTCAATGCAACGGTGTCCACCGACGAGGTGCTG
GGGCTGCAGCTGTGCGATGTGGACAGCCTCCCCGTCTCCCAGCCCCAGACCAATTTCACA
TTGAACCCGCGGTGCGAGCCGCTCGACGACCTTACCGACGCCGCCGAGGCCGCCAAATTC
ACCACCCAGGACCGCGGGCACGGCCAGTTCGCTGTGACGGTGACGATGCAGCTACACGGC
GCGTACGTCCTCACCGTGCTCGTCGGCAACAAAAGAGTCGGCGAGGAGCGCCACGTGCAC
GCGAGCTGCGGTGACAAGCTCGTCGCCTCCGCGTCGGGGAAGTGCAGCGTGGCCGCGGGG
CAGACGCGCAACGCGGACGGCACGCTGGAAGACTGCCCGCTCGGCACGGCCAAGGCGGAG
GCGGGGCCGCAGCCGTGCGAGGCGTGCGCCCATGGGAAGATCGCGTCGACCAATGGACTC
ACCGCGTGCACCGAGTGCGCCGCGGGCTTCGTCCCCTCC
>566; 295 396 809  LEN=1079
ATGAGCCCCTCATCGAGGCACTCGCGCAAGGAGCGCAAGTGCTCCTTGAGGCTCTTGGCA
AGTGGTTCGGCGCTGCCAGCCGCGATCGGGGACGAAGTGGCGGATGTACCTGTGGCTCCG
CAAGACGGCGCAGGTGCACGCTGGGCTTCAGCGAGCGGCGGAGCTGCTGCGGGTGGCACG
CTCGTGGAGAAGGCGGCGAACGCGTCGAACATGTCGAGGCTCGACGAGGAGGCGGAAGAG
GCCGCTTGTGGGGCCCTCGACGGGGCAGAGGCGGATGTGAAGCTGGACGAGGAGGCGGAC
ATGGTGGCTTGTGGTGCCCTCAGCGGCGGAGGAGAAGCGGATGTGAAGCTGGATGAGGAG
GCGGACGTGGTGGCCTGTGGTGCCCTCGACTGGGCGGGAGCGGTGGGAGTGTAG
>391_1; 98 333 657  LEN=771; minus strand
ATGGCGGGAATGGCGGGAAAAGTGTATAGTCTGGCAAAAAAATGGCGGGAAAGTGCACAA
CGCTCGCGTGAGCGGCTGCCGACGTCGATCCGGCGTCGCCGAGCACGATCTCCACAGATC
ACACAACCGACGACGCGGCGTGCACGCATGGAGACCCAGCGGGCGCTTCGCTCGGTGACG
GACATTGTCCGCAGTCATTCGGCTGCCGCCGAAGAGCTGTACGGCCGCCTCGTCCGTCGT
GCCCATGTCGATGCCGATCAAGTGCAGTACGGCCTTGTGCATGGCTCTCTCGAGCTGGGC
CGCACGCTGGCGCCACGCGCGTAG
>391_2; 162 74 890  LEN=1067
ATGTCCACCTTTTTGGATATCACGGCTCCCTCCACCCTTGCCACCGTTTGGGGGGGGGGG
GAAGGCAACGATCAATCGCGGAACACCCCAATCGACCCGAAAGCCGAAACCGAGCGCAAG
ATGTCGGATCACTCCAGTGCGAGCCCCCCCTTGCCCCTGGGTGAGGCCGAGCGTGAGCGT
GCACTTCAGATGGCCCGCTCCGCGATGCGCAATGTGCTTGGTACCGTAATGGAGCAGGAG
ATCGCCAACCCATGTGGTGGTATTCTTCAGTGGGAAATTGCGGCGCACATCGCTGAGCTC
CGCATCTGCGGCTTCCACCAGAAAAGCCTGCAGAACGACCTGACCCTCCTGTACGAAGAC
ATGAAGCTGAACTCCTTGCCATACGGCTGTGACGGGGCGGATGGTGCGTGCCTGGTGGCA
AAGGTGCTCTTCGGCGAAGACATCCCCAGCAAGACACTCGATGTGGTTGACATGTGCGTG
CCCGGGAGCGCGAGCGCAAGTATTTGCGAACGCGTGGCCCTGAAGGTCGGGAAAAGGCTC
GAGAGCAAGTGGGCTCGAGTGGCAGCAGCGAAGAAGAATGTGGCGAAGAAGAATATGAAT
ACTGCAGCCAGCTCTAGATGCTCCGGATGTGCCAAAGGACGCAGCCCACGAGCCCTGATT
CTGAGCCAGATGAGCCACCAGTGGCCCTCCCGAAACGGCGTCCATTGTCAAAGTCGGATT
CGAGTGAGGAATTGGGGTGCTGGCATGGCGGAACATGCAGTTCAGCCCCTCTGCGTCGCG
AGCGTACGCGACCGGCCTACGGGTCTAGGAACCTAG
>588; 96 1 397  LEN=397
XCCGCGGCGGAGGTCGACCGGGGGCCCTCGACCTCCGCGAGCGAGGACGCCGACGCCTCG
TCTGACGGCAGCGACGAAAGCTCCGACTCTCCCGCGGGCTCGGCTTCACTCTACCCTTCG
CGCCACACGCTCCACCTCAACGGGCACAGCTGGTCCTTCGAGAACACGATCCCGCTCGTC
CTCGCCGCCGCACGCCAGCTACGTATCCCAATCGCCCGCAACGCGAGGCTGCTGTGGATC
GCCGACGAGGCGCTGCTCGACCAGTACTCCGAGGAGGAGGCGGCCGCGCTCCAGTCGGTC
CCCTCCTCGCCGCTCAGCGCGGAGGTCGAGCGGTACTACTCCAATCTCTTCGCCGAGCGC
TCGGAGGACGTGAAGCTCAAGGTGGAGCCGGCGGTGGCX
>586; 82 1 451  LEN=451
ATGTCCGTCGCCAAGCGCAAGAAGGCGTCCTGCCACACATACACGCCCGGCAAGCACGAC
TGCGGGTACTGCCGGCGCGACTTGAGCAATGAGGTGCGCATTCGCGACATCGACTGCATG
CTTGAGAGCGGCCGCTTCATGGAGCTCTGCCCCGAGTGCTTCGCTGCCGGAGTCGAGATC
GGAAACCATAAGCGTACCAACCGGTACCTGATCATCGACGCCGTGCGCGCGCCTCTCCTC
TGTGAAGATTGGGCTGCCGACGAGGAGCTGCGGCTGATGGAAGGGCTGCTGCAGTTCGGG
TACGGCAACTGGCTCGACGTGGCGGAGCACGTCGGCGGCGGCAAGACCGCCTCGGCGTGC
GAGGCGCACTACGACCGCTTCTACCTCAGCTCCCCCACGTTCCCGCTGCCAAACCTCGGC
GCCGCCGTCGCGCCGGCGGCGGCAGAAGGCGXX
>585; 135 1 566  LEN=685; minus strand
CACTACATGCTGCCCACCCGCAACCCCCTGACGATCAAGATCGTCGCGCGCCACGCGGGC
GCCCACGCGGCGAAGGTGCAGCAGGTGGGCCCCTCGCCCGTCCTCCTCCCCATTCGCGCG
CTTCAAGTGATCATCGACGACTGGCTCGACCTTTCCTTCGCACTCAAGCGCGACCCCGAG
GCGGACGCCGAGTTCAACTGGATGCTCGAGATGTGGGGCTACTCGATCGCATGCGCCAAG
CATGGCGTCCACCACATGCTCCCCTCCACCCTCCAGCTCGAGCCCTCCTCCCAATTCGGC
GTGACCATCAGCCAGGAGCCCTACTCGCGGCCCGTGTACGGGCGCTTGCCCATGGAGGAG
GCGACGCACAACATCCTTCACTATACGTTCTCGCACGAGTACAGCTATGAAGGTGTGGXC
GATGATCGACACGATCCACGGCGAGTGGCGGTTCGACAAGCGCGCGTACCAACAAGTGCT
GCCGCGCTCGCTGCCTTTGCTCGTTCTGAGGCTTCGGTCGTCAGCGGAAGCTCCACCGCG
GTCAAGTCTTCCCACCAGCCAACCTGA
>557; 109 1 784  LEN=784; minus strand
XXCCTTCCCGTCACGTTTGGGATGCCGTTCCCCGGCGCTCAGGGATCTGCGGCTCCCCCG
CCCTTAGGACTACCCGTTTGGGGTCCATCATCACCCCCCTTCGCGTCTCCGCTGCTGCCC
ACCACTGTCAGTGGGCTCGGTGTGCGACCGTCAGCATGTCATCTGGCTCCTGTGCAGATG
CAGTCCCTGGACGCGATCCCAAGAGAGGAGGAAGGAAAAAAGCAGATGAAGAACACTTCA
ACGACCATGGTGAAGAAGCGGCACAAAGAGCGGGACTACGAGATCGACGACCTGAAGAAG
ATGGCGGCCCAGGTTCTCTCCGGCGAGATGCCAAGCGCGCGTGCAGCTGCACTTGCTGCG
GGGCTGCCACACGCTGAGCGCTCGCTGAACAGGTATGTGAAGCAAGTGCGCGAGAACACT
GCGCTGCAGTGTGAGTCTCCCACTGAAACAGCTGCAGCACAGCTGCAGCATGTCAGCGGA
CTGGAGTTTAAGGAAAAAGGCAATCCAGACATATGCGGCCGTCGGCTCTTCACCGAGGAC
GAGCTCGAGTACTTCGCTCGCGCGCTTAAGCTGTACGCGGACATGGGATGGCCACTGGAT
TACCAGCAAATTCGGCACATGTTTTCGCATGCAGCAGCTCGAATGAAGCGTGTGCATTGG
GAAGCCGGTCGCGCATATGTGTGCAGCACAACATATGTGGCAGACTTTGTGAACTCGCGT
GATGAGCTTAAGGCATTCAAGGCATCTCATGTTGATCCTTTGCGTGCAAAGAAAGCAACT
GCTCAG
>594; 28 1 200  LEN=200
XXTGCTCGTCGCGAGGCTTCGGATCGGCTCTCCGAGGCGATCTCGACGGTGTCGCCCAAC
CACGGGCTCGATGAGCGCAGGCTTGATGAGCTGAGGCAGACGATTTCTCGCGGGCGAGCG
GCTGGATGTGAGGCTAAGCTCGTCGAAAGGTTGGAGGAGCTGCTAAAACGCGCCGAAAAA
GAGGATTCCGAATTCGTCAAGAXX
>581; 18 1 596  LEN=790
GACGAGGAGCTCGACGGGACGGCGAGCGCAATGCCATGCGTGGTGCAGGCCTCCTCCGAG
AGCGTCGCCGTCCGGCAGCTGGGGAGCCTCGCGAGGCAGCAGCTGGCGACGTCGGCCGCC
TCGGAGGTGGCGCTGGAGGAGCTCCCCGTCGCCAGCGCCTCGCGCGTCGGCCGCTCCGCG
TCGAAGCGGGAGCGGCAGCACGCGGGGCTGCACGAGCGGTGCGAGCAGACGCTGGGCGAC
CTCTTCCCCGCAGTGTACGCCTACCTGCGCCGCGCGCGCGACGCCAATGCCGACGAGGGA
GAGGTGCGGCGGACGCTGCAGACGATCGTGGGGAAGGAGAGGGTGAAGGACTGCATGTGC
GTCGACGAGCTGGTCTTCATAGAGCAACAGGXGGGGCACGTGAGCCTGGGGGCGGCACCT
CCTGCTTCTCCGCTGGGTGCGCGCACAGCTTTGTATGCCCCCCTGCTGTTGAGGAGCCGC
CGCCTTGGAGGGGCTTGGCGAGTTAGACTGGCGCACGGCTTACGGGCAGTTTCGCGCGCG
CCTGGAGTTCTGCAGGCGGCAGAGGGCGGTGTGCTAATCAGGGGAGTGACTGAGTAG
>544_1; 54 1 381  LEN=381; minus strand
XXTGTCGAGCCACTGCTCGATCGTGCTGCCGCCCCACGCCGTGTGCACCAGCCCGAGGGG
CGGCGGCGTGAGGCCATGGAGGGACAGCTCGTCCACGAGGCTCTCCGCGAAGTAGTAGCA
GGTGCTCGAGAACTGGAAGAGCTGGCTGTGCTCCGGGTCGGGGCTGGAGGCGAGCGCGGA
GGCGAGCGTCGCCCACGGCTGCTGCGGGTTCATGTTGCCGCTCATGCCGTGGATGCGGAT
CTGAGAGTACTTGCCGCGCCGGATCGCGTCGCGAGAGATGTTCCTGGAGAGCGTGTTCGC
GAGAGGGAGCGCCATGTTCGACTGGCCGGCGCAGTACCACACGTCGCCAAAGCTAACGTT
CTCCAGCCGCGCCGAGCCGCCGCX
>544_2; 33 1 191  LEN=191
XCCGCCTCCCTCGCCGCGTGCGCCAACGTCTCCCACTCCTCCACCGACGGCAAGTGGCAC
ACGGGGCGAGTCTTGCCGTACGCCTCGATGGCGCTCAAGGGGTGGGTGTGGTACCAGGGC
GAGAACGACATGCACTCCTACTTCGGCAACTCGCTCCTCGGCACGGGGTACTCGTGCCTC
ATGCCGCGGCTC
>544_3; 15 1 268  LEN=268
XXAGAGCTGTGGGGCGCCCCCGACGCGCCCTTCGGCGTGGTCTCCCTCGCGCCCAGCGGC
AGCGAGGGCGGCGACGACATCGGCACGATGCGCTGGGCGCAGACGGCGGGGTACGGCGTG
CTTCCCAACGCGGCGATGCCGCACACCTTCCTCGCGCACGCCTACGACCTCAACGACCCC
TTCTCCAACACGACCTGCGCCAAGCTCACCGGCTGCCCCTCCGCCCCCCGCCCCCCCGCC
GGCTGGGGCGCGTGCGAGGCGTACTGCGCC
>601; 107 1 208  LEN=244
XXCCGGAGGCTCGAGTACAATGAGTTCATTGTGGACGGCGACGCGTGGACCAGCTCGCTC
CCCGACACCATCGAGGCCTTCTTCCAGATAAGGGATGGCGGCGCCGACGCGCACCGCGCC
TTTTTGAAAGCCTTCCGACTTAGCGAGGAGGAGGTCCCGCTCGTCGAAATGGACATCCGA
AACTGGGACGCTCCATTCCGACCGCTGTGA
>602; 49 1 271  LEN=271
XXCGCCCACCGTGTGGCCCAGATGGCATCTGACCTAGAGCTTTGCCGGGAAGAGCAAGCT
CACACAGCCAACTTGGCAGCACAACGCGAGTATGTGCTTCAGCGCCAAGTTGAGCAAGCT
GTGCAAGCTGCGAAAGAGGCTGAAGAGGCGCACAGGGGTACGCTGAGAGAAGCACAAGCC
GCGTGGATGCGTGTGCGAGAACTTGAGCAGCTAGTCGCCTTCGCGGAGGCTGATCGCGAC
GAAGCAAGAGCGGATAAGGAGTCAGTCATCCAA
>517; 494 407 2641  LEN=2735; minus strand
ATGAACCTCCACAACGCAGAGAATGGTGCATTCCGTTCCTCAACGCGGTCGGCTGCTTTC
CGAGAGCAGCTCCACGATGTACGCGGAGTACGAGCGAGGCGGCAGCTTGACTTCGACAAG
TACGCTGTACGGCCCCACGCCCTCCGCCCCTACCACGTGCTCCTCCCGCGCGGCAGTCGG
AGCGGCGCGGCCGCTTGGAGAGGCCAGGTCGATGCCACGCAGCGCGACGCGGCTCCCTTG
CGCGATGCCCGCGTAGTAGAGCGGCAGCTCGAGCGCAGCGCTCGTGGCGGCGGGGGTGGG
GTTGACCACAGAGAGGATGGCGCGCGTCGCGTCGGAGTCGTCGGAGGTGAGGTGXCGCCA
CCGCCTCGAGGGAGCGTGAGTCCGGCCGCCGCGGTGGAGCAGCTTGTCGACGAGCACCCC
CGCGCGGCCCGACGGGCGGAGCGCGCGGTACCGCTTGTAGAAGGAGGTCCACTTGGAGAT
GGTGTGCTGCAGCGCCGTGGCGTTCGGGTCGGCAGGGGCGAAGAGCGACGCCGAGCGGAA
GGTGGGGATGGTGCCCATGAGGTACTGCGTGCCGAGCACGAAGTCGAAGCAGCCGACCCG
GTCGACGACCGCGCACGCCTTGGAGGTCTCCGCGAGGTCGTTCACGCCGATCTGGCCGGA
GGTGGGGAGGCGGGCGAAGGTGGAGTCGTAGATGTACATGCGCCCCACCGTCATCTGCTC
CCACAGCGGCAGCTGGCTGAAGCGGTCGGTGTCGGCGTGGTTCCACTTGTTCGCGCCGGA
GAAGCAGTAGCCGTCGGCGCCCGTCTGGTACGCGCCGAGCGCCTTGAGCTGCGTGTTGAA
CTCGAGGGTCGCCGCCATGCCGTACGAGTAGCCGCCCTCGATCCCGTTGTGGCGGTGGTC
GCCCCCCTTGTCGGCGCACGGGATGCCCTCGAACTGCCCGTCGGTCTCGAGCCCCCCCAT
CCGCGTCTCCTCGACGAAGTCGAGCACCGCCGCGCGGTAGCCGGCGTGCCAGTCGGTGGC
GAAGCACGCGGTGGGGCCGCGTGTGCTCAGGTCGCGGCCGAGCGTCTGCTCCGCCAGAGG
GATCGACTCGCCCCACCCGTTGTGCTGCATCAGCGTGTACCCGGAGACCTCCACGCCGCG
CTTGGCGGCGTACGCCACGTGCGCCTTGAACCAGCCGCGGAAGCTCTGGTTGCGCAGCTG
CGAGAAGCACAGCCCGCACCACCCCTTGGCGCCGAAGCCGACGATGAGGATCTCGTGCCC
CGTCTCCGCCGCCTGGTCGATGGCGAGGGTGAAGGCGGCGGAGGTGGAGATGTCCGTCGC
CATCAGGTTGATCGGGTTCTCGAGCAGGTGCGGCGCGAGGCGGCGGTGCATCTCGCGGAT
GCCCAGCCCCACCCGCTCGGCGGAGAGAGAGTCGTGGAGGATGGTGCGCAGCGAGAGCGA
GTGGAAGGATGCGCCGCGAGGGGTGACGACGGCGCCGGGGCCGGTGGGGCCGCCGTAGGC
TGCGGAGGCGGTGTACCCGACGAGGAGCCGCGTGTACAGCGTGTACGGCACGTGCAGCTC
CTGGTCGCAGCATGCGTCGTAGTCGGCGTCGGCGAACCAGAGCGAGAAGTCGCGGCCGAA
GCTGCCGCCGCGCGTCTGGTCGTCGGCGGGGACGGGGTTGTTGTACTGCTGCTGCACGAT
GCTCATGTGCTCCGGGGCGAAGTTGGGCGCGCGGAGCATCTCGTACACGAGCGTGTCCAC
CGACACGGGCTGCGGGGCGTCGCCCGCGGCGACCTCGACCCACTTGCGCAGCACGGGCAT
CCCGTCGTACATCTCGTAGTGCACGCGGACCACCGCCCCACGCAGCGCGGCGGGCGCCGT
GGGCGGCGGCACGAATGTCGCGATGAGGTGCACGCCCCGCGGAGGCCACGCGACGTCGCG
GGGGGAGTGGCGCGTCCCCGGGGTCCAGTCGAAGAGGGGCGCCGGCGGCTCCTGCGTCGC
GTTGACGAAGACGAGGCTGCGGTTGCCCAGCGCGAGCGCGTGCGCGTACGTCTCGGGGGT
GAAGAACTCGTTGTGGCCGTCCGGCTGTCCTGCGCAGCCGCCGATGTCGAAGCCCGTCCC
GTTGAGCGTCAGGTTGCCCTCCGGCGCGATCGCGCGGAAGAACGTCTGCTGCGTCCGCAG
GTGGCGGTACTCTACTGTGCAGAAGGCGCCGTCGGCGCCGGCGAAGAAGTTGCGCTCGAT
GAGGCCGTTGGATAG
>533; 350 29 1309  LEN=1615; minus strand
ATGCTAGTCGGAGCACTTCGTGGCGGCGCGCGCGCGTCGCATGTACAGCTGATGGCGTGG
TGGTGTCTCGCGTGGGCTTCCCCCTCGATGGCGGCCTGCTTCATGCCATTTTGCACTCCG
TGCGCCACGAGCGGCACCACCCCCACCTCCGCCCGTCTTGCGACCACTCTCCAGCCACAT
GCCAGAGGCGCGGGTGTGGCAATGACTCAGGCCGAGCGCGAGGAGACGTTGATTCTTCTC
GCCGGCCGCCAGGTACCCGCCGCGAACATCAAAGTCGCCATCTACGGCGGCGGCAACTTC
GGCACGGCGATGGCGTGCGTGCTGGGGCGGAAGGGAGTGCAGGCGGCACTCGTCGTGCGC
AAAGCGGCGGTGTGCGAGCAGATCAACGAGCACCACATCAACCCGTACTACCAGTCGGAC
CTGCTGCTGCCAAAGACCGTCACCGCCACGCTCGACCCGCAGACCGCCTTCGCCGACGCC
GACTTCATCTTCCACGCCATCCCGGTGCAGTACTCGCGTGAGTCGCTGCTCAAGGTGGCG
CACCTCATCCCGCCGGACGTGCCTGTGATCTCTCTCTCCAAGGGGATAGAGACCTCCAGC
CTCATGATGATGTCTGAGCTTCTCCCCGAAGTGCTCGGCCACGACCGTCCGTTCGCCTAC
ATCTCGGGGCCTTCGTTCGCGGCGGAGATTGTGCAGGGCATGGCCACTGCAGTCACCGTC
GCCTCGACGGACCGCGACCTCGCGCTCGACCTGATGGCGCTCTTCACGAGCAACAACTTC
CGCGCGCTCTACACGCCCGACGTGGTGGGCGTCGAGGTGGGCGGCGCCGTCAAGAACGTC
ATCGCCATCGCGGCGGGCATGTGCGAAGGCCTGGGCCTGGGCACCAACGCGATGGCGGCG
CTAGTCACGCGCGGCTGCGCCGAGATGCGCCGGCTGGTGGTGAGCCTCGGCGGAGAGTCG
GCGACTGTCTTCGGACTGTCTGGCGTCGGCGACACCTTCGGCACTTGCTTTGGCCCGCTC
TCGCGCAATCGGATGGTGGGCTACCGGCTGGGGCAGGGCGAGGCGCTCGAGGACATCGTC
TCGTCGATGTCAGAAGTCGCCGAAGGCGTCGCCACGTCGGGTGCGCTCGCGAGGCTCGTC
CGCCAGCAGGTGAAGGGCTATCGGCGCGACCTGAAGTACCCCATTCTCTTGGGCGTGGCC
AAAATCTTAGAAGGAGAGCTCACACCAGCAGAGGGCCTCAAAAACCTCATGGAAATGCCA
TTGAAACTGGAGGATCATTGG
>569; 159 1 1032  LEN=1410; minus strand
CTCGCGCTCAGTCAGTTCGAGGCGACTCGACCTCTTGCGGACCGGCTGGAGGCTCGCTTC
GGCGGTCGAGTGTGTCCGATGCAATTCGACCCGGTCGAGTGCGACCCCTTCGTCCTTCTG
GTGCACCACCGGCACGCCTTCCGTGCGTTTGACTTCTTCCGGCCGATCTTCAGCGCCCTT
ATCCTTCCGGAAGGCTTTCCAGCACACCCGCATCGAGGGTTTGAGACCGTCACGTACGTC
CTCCCTGGGAAAGGCGGGCTGGTGCACCGCGACTCCCTGGGCTGCAAGATGAGCTATAGC
AACGGCGCCTGCCAGTGGATGACGGCAGGCCGAGGAATGCTGCACGAGGAGATGTGGGAC
ACCGCGTCCGCCTCGGAGCATGAGTTGTATCAGCTGTGGGTGAATCTCCCACCGGCGGCA
AAAATGACCCAGCCTGCTGTGCAACTGCTAACACCGCCGACGGAAGACGATACGACTACG
AGCAATGTGCAGGTAGAGGGCCGCACGGCCGTGCGCCGTGCGCGAATACGAACCGATGTC
ATCCACTCCGACCATGGGAACGTCGTGGTGCGGACGCTTGCTGGTGATGCAGGGGGCGAG
GCGGCGGCTGACTCGGAGACAACGCACAGATTTGATGGTAGCTCAACAGATACTGGCGCA
TCAACTTTCAGCCCGATGACCATCGCGCACATTGAGCTGCAAGACCTCGGCGCCACCCAC
AAGGTGCCCATTCCCGATGGTTGGACCTGCATTATTTACGTTCGCTATGGTGAAGTGGAG
ATTGAGGGTACTCTCGCCAAGATGTATGACACGGTTTATATGCAGCGCTACGGTGGAAGT
GCTGTCGTATCGAATACAAACAAAGGCGGAAGCGATGTCATGATTTTCGCCGGACAGCCC
ATCGGCGCGCCAGTAGCAGCATCAGGGACCATGGTCATGAATACCCAAGCTCAAGTAAGC
CAAGCACTCCGAGATTACCAACGTGGCACATTTGGCGAACCATGGGACCACACCCTGAGT
GACGATGATTGG
>570; 161 1 701  LEN=1154; minus strand
XTTGGTTTCTTCTTCTCCGTTCTCGACGCCGTCGTCTCGGTTGGGGCGATCGTATGCTGG
TTCATGGTCGCCAGCCCAACCGATGGGCTTTCCGCAAGTGCTCTCGCGGGGATCGCGACT
CCCGCGTGGCTACTGGCTGCGCTGGCGGTGTCTGGCTCGCACGTACTGTATGCGTGCGTC
TGGTACATGCCGGAGAAGTTCTCCACGGCGTGCGCGTCTCCTCCCCTATCTCTACTGGGC
AAGAGCCCGGTGACTGTGTTCGCGTTCCTCGTAGCTCTCGCCAAAGGCTTGCAACAGCTC
GGTCTTCTCGGATTCGTGGCTGCGACCTATGGTAATCCATTCTCTGCTGCGATGCAAGCA
AGCGGGAGCACTTGGGCACTAGCAGCGGTCTTGATCTGCCTGGGACAAACGCTCAATGCC
GCCATCTATGCCGCCATCGGGAAGGATGGCGTGTACTACGGCTTCAAACTTGGTGCCCCT
GTGCCTTGGTGCGATGGGTTTCCATTCAACCTCGGCTTCCGTCATCCGCAGTATGTTGGT
GGCTTCTGCTCTCAGTTGGGTGTGGTCGCAGTTGTTAGCTCTCCAGCTGCGCTTAAAGCT
GGACTCCTCCCATTAGGCGCATGGTGGTTCTTCCTGTACTCGGCGACCAGCTTGATGGAA
GCGAGCGGAGATAATGACGGGAAGAGTTCTAAAACCGCGTAG
>593_1; 38 1 295  LEN=295
XCCCGCCGCGGCGTGGCGCAACGAGGCCCTGACGAGATGGAGGTGCTCACGCTGATCGGG
AACGCTATGGCCAATGAGTTTGAGGACGAGGTCTTCTCCCCCGCATTCAACAAGTGCATG
GGGCCGACTCGGAAGGACGAAAAGCGAGGGCCCGCCACTGATTTTGCGCTGCAGGTGCTC
GAGCGCGAGACAGCCGACCGATTGCAACGCGCGCTCCCTGGTTTCTCGATCATCTCCAGC
CCAACCATCGCCGCAGTCACAGCTTTCGTGCCGCTGCAGCGACTACTCCGGCGCGAX
>546; 164 1 1153  LEN=1625; minus strand
XCCGCCGACGCGGCGGCGGTGGTCGCGCGCGTTCTATGCCGGCTGCGCGAGCTGGATGAC
CTGGACGGCCTCGCGACCGAGCTGACCCTCTGCTTGGTGCACCGCCACGCCGCCGCCGAC
CACGCGTACCCCATCAACGCGCTGCGCAACGCGGCGCTGCGCGAGGCGACGGCGGACTTG
GTCTTTCTGCTCGACGTCGACTTCGTCCCGTCCGCCGGCCTCTTGCGCGACCTCTCGTCG
GACGGAGAGCTACTCGTGCAGCTCGCTTCCTCACGCACGGCGCTCGTCGTCCCCGCGTTC
GAGGTCGTGCCGTCGCACAAGATGCCCACGCACCAGAGCCACGTGGCCGCGCTGTCGCAC
TGCTCGCCGCCCGGCGCAACCCCCTTCCACTGCGCTCACTTCCCTGCCGGTCATGCGCCC
ACCGACTTCCCGCGCTGGTTCACGGCCGACGCGCCATACGAAGTGCCCTACCGCGAGGGG
TTCGAGCCGTACATCATCGCGAGCCGCTCGTGGCTCCCAGCCTACGACGAGCGCTTCCAA
GGCTACGGCCACAACAAGATCGCACATGTCTACGCCGCCGCCTCCGCGGGCGCGCGCTTC
CTCGTCCTCCCTCGCGCGTTCGTCGCCGCGCACGAGCACGCCAAGTCGCCCGCCTGGAGC
GCGACCTTCGGCGGCGACGCCGACCCGCTCCGCCGCATGCGAGTGATCGCGGCGTATCGG
CGGCTCAAGGCGGAAGTTGCGCCACCGCTCTCGTGCACTGATGGAGGAGCCCTTCCAGCT
GTCACACTGCCTGTCCCGCTGGCAGCCCCGACGGGGAAGTCGTGCACCGAGCCTGTCTGT
CCATCGCCATGGACGGCGGGGGACAGTCAGTGTGGTCAAGTAGCGAGCGAGCGCTCAGGA
GTGCCATCATCCAAGAAATGGCCAGTTGAAGXTCCATTGAAGTGGTCGGCTTCCAAGCGC
ATGGAACGCCGTCCACTCCAGACGTCAGCACAGCCTCGTAGGCTACCTGCCTTGCATGTC
GCCATGTGTGCCCTTGCCCGAGAGTATCCAGGCTCAGACTACGTGCACGCCATGTTTTTG
TCGACTGAAGGAGTGTGCACCGTACCGGAAGCACGCAGCCCATGCGCGAAATTTCTGAGA
GCCGAGCGGCAATAG
>551; 237 1 853  LEN=1033; minus strand
CTCGCGCCTTCGCTAGCCCTCTCAAATGGCTCTCTGGCTGAGCGCAATCGCCGAGGCGGG
GCTGCTCCTCCCCCACGCGCCGCCCCTCCTGCCGCAACTCGCCGCGCCGGGCGCGAGCCC
GCGCTGGTCGCGCGTCCACGGCCTGGAGATGAGCGCGCCGGCGGAGAAGGCGCCGCTCAA
AGTGCCGCACTCGGCGCTCTCGCCGTGGGGAATCAAAGAGATCTCCCCCAACCGCGCGAT
GGTGCAGCGGGTCGAGGGGATGAGCCGCAAGACGTGGAAGTCAACGACGCCACCAGGGAC
CGCGTCCACGTCGCGCTGGACAGCGAGGGCCGCCCGATCACCGCCGACATTCAGCTGTGG
ATCGGCCCCGACTGGACGCCGTTCATGCTCAAGGCGTACAGCGAGAACGGCAAGCTGCGC
CCGATCCAGACGCTGGTGGGCACGCGCAACAAGCTCGCCATGATCGAGGTGCGCAACACC
GCCGCGCACGAGTTCCCCTTCGACGCCGTCTCCAACTACGCCGAGGGGCCGATGCAGACT
CTCGCCAGCACCATCCCCAGCAGCACTGAGGGCACGCGCGTCGACGGCGGCGCCCTGCGC
TCGTTCCCGCTCAACCCCACGACCAAGCAGCTTGAGGTTGTGCTCAAGACCGACGGCCGG
CAGCTCAACGCCAAGATTGAGCTCCTGAACGGACCCAACAATGCGAAGCAGACTTACGAG
GTCTTCACCAACAACGGCGAGCTCAACTCGCTGTGCGTGGCGTTCAACACTATTGACCCC
AGCAGCACCGTCCGCATCGTCAACCTCGCCACGCTCGAGTTCCCGTGCTACATCCACCTC
AAGGAGAACTAG
>591; 97 274 911  LEN=943
ATGGCTCGCAGCCACAAGTTGATGGTTCAAGCACGCGCTCTGAGCACTACGCATAGGGCT
GAATGGAAGGGTGGTGTCCCTCCTTGCTGGTTGGCCTCGCAGTTCTTTCGCATACTGCGC
ACTGTTAGCACTCGTTTGTCCAXTATTCTGAGGGCGGGCTACCTCGAGCCACCGGAACAA
CATCGACCAGTGAGCTTGGTGACATGCGAAGGTGTGGCTGGCCGCATGGCAATAGCGTTT
GGAGTGGTGCGACAGGCGGTGACGTCAATGCGTGGTAAGCAAGACTGTTCGACGTCAGCT
GCGCACTTTGTCCATGGCCGTGGCTTGTCCGATGCTCAGCATCTGCTTTTGTGTCACGGA
ACACACGTCGAGGGGGCAGCTGGCGCGCAAGCCAGGCGCTGTGAGCCGGAGAACCAAGAC
TGGTGTCGTCTGCTGCATCTTCCCTCCGAGTGGCCACGCCTCGAGTCTGGGAGTGTTGCA
ACTGGCGATCAAGCCATGCATGATGCTCGGGCGATCCCGGTCCACATCTCACAGGCGACA
GCTTGGACTCAGATTGTCCAGTATGCGGTCCCGGTGAATGATAAGCCAATGTATGATACA
GTAGGCCGCCACTCTGCCTGGGGCTGTGAGAACTTGTAG
>596; 184 1 764  LEN=764
XXCGGCGGTGGCGGCGGCGACGCCAAGCAGGAGTGTCACGAACAAGACGCCACCCCCGCA
CCCGCGGCGCGAGTTCCCCAGCTGCGCGACATGACCCTCTCGGTCTACGTCCCCGCCCTC
TGCGCGGGCCTCTCCACTTCAATCGTGATTCCCGTCCTTCCGCTCTACGCGCTCTCCCTT
GGCGGAGACACCGCCGCCGCGGGCGCCGTCATCGCGGTGCAGAGTCTCGGCGCCATGCTC
GCCGATGGGATCGCCGGAGAGATCATTACACGTGGCGGGGAGCGTGTCGCAATGTTGGTG
GGGATGCATGTCCGCACAGTCGCCGCATTGCTGTGCGGCTTGACCGCTGTGCTTCCTTAC
CTCGCCTTGCTCACTTTCGGCCGTTTCGTCAGCGGCATTGGGCTCAGCTTGTTTCAGATC
GCGCGGCAGACGTACTTGGGCGCCAACGTGCCGAGCAAGCTGCGGGGCCGCGCCAACGGG
CTGGTGGGCGGCGCGATGCGCATCGCCAACATCTTCGGCCCCTCGAGCGGCGGGATGATC
GCGCATTGGTACGGCCAGCCGTCCACTTTCCTCGCGCAGGCTGTGTGTACGTGCGGCGCG
ACGGTGCTCGTCATGTACGGCATGCCCTTCACGCCCCCCCGCCCGTCGCACGCCGCGGCG
AGAGGCGCGGCGGTGGAGATGAGCGCCCCCAGCGATGGCTTCGCCGACGAGAGCGAGCGG
CGGGGCGTCATCGAGGACGAGGCGCCGCCGCCGCGGCGCTCGTGGCXX
>607; 5 1 276  LEN=276; minus strand
XXCACGACTTTGAGTGACCTGAATTTCGCGTTGATCGCCCCTTTCTTCCCCATTGTTGCG
TTGGCGCATGGTCTAACCTCTACAGGGATTGGAGTCATCTTCGCTGCGCAGCCGCTCTCA
GTTATGATCGGTGCACTTTGCGCTCCCTTGGTCCTCGAGCGGGTAGGTGCGTTTGTCACG
CTACGCAGCTCTATCTTGGCGCAAGCTCTGTTCACCCTCGCAATGGCCTCTGTGGACCGC
CTGGCTGCTGGATGGCTGCCATTTCTGATCGCGTGCACX
>587; 425 1 1191  LEN=1510
GTGCTCCGTGCGGAGCAGGCCGTCTCGGCGTTGCGTCGGCTGAGCGATGCGCACGGCGAG
GTGCACCTCGAGCTGCTGCCTGCCGAGAGCCTCGCGATCGTCGTGCGGCAGACGCCGGCG
TACGCGCTTACGCTCCAAGGGGAGCGGTTGATCGCGATGCTGTGCGACCCGGACGCCAGC
TACTCACACATGCACGCCGTCGTCGACGGCGCGATAGCGGAGGGCGAGCTGGCGTACGCT
GGGGTAGCCGCGGCGCGCTCTGGCCGCGGGAAGACGGCGCTGCACCTGGCGGTGACGCGC
GGCGACTTGACTCTTTGTCGCAAGTTGATGCGCCGGCAGGAGGACGTGCTCGCTCTCGAT
CAAGACCACAACACGCCGCTCCACTTCGCAGCTCTCGCAGGCCGCTCCCTTATCGTGAGA
GAACTTCTGGAGGCTGGGGCCGCCGCACTCCTCCACGAGAAGAACTACCACCTGATGAAC
GCACTCCAGCTCGCGGTGGTCGACGAGGCGGCGGGGAACGGCGATGTGGTGCGGCTGCTC
GTCGAGGCAGGAGCCGAGATCGACGCCAAGTGCTGGGATATCACACCTCTCATGGCGGCT
GCCAGTGGCGGTCATTCCTGGGCGGTGGAGGAGCTGCTGCTGCTTGGGGCGGATCCAAAC
ATTTGGAATGGCTACATGATGACGGCTTTGGATTACTGCCGAGACCCCGAGACCCAGCAA
ATGATTTATGATTACATGAAGGGTGATAAGTTGCCGGACGAAGACCTCGTGCGACGCCAA
GCCGAGGTGCACAAGGCACGGCAGCAGGCTGCGCGTCGTCGCAATTTTCCGAGCACGCCC
GGGTTTACACGAGACATGCCTGGCGACCACCAGAGCAAAGGACCACGGCTCTTCCAAAGC
GTGAAGAACATGCCTCTTGAGGATGCCTTCGTCAACCTCGGGCTTGACTCTTCCTGGCTC
GATGAATTTCGAGCCAGTGGCGAGCATTACAACGAAATTCGACACACCTGGCGAAAGCAA
GTGCTCAAGCATCATCCGGATAAACATTCGTCGGACCTTACTGAGAAGGAGCAGCAAGAG
CATGCAGCTGCATTCACCCGCGCTATGGCTTCCTTCGAAGCTATCGACTCGTTTTACCAG
CACAAGTTTGCGCAGGCGCATGCAGGAGGCCAACCGGTTGACAAAGGCTGA
>577; 261 1 844  LEN=962; minus strand
XXCGTCGAGGGCCAAGTTGACATGCCGACGCTCGTGGACGGGTGGCCACGGCACCCTAGC
GTGCTTGAGCGGTATTACACCACGTACCGCCTGAGCAACGGGCAGAGCCTCCACGTTCAT
TCCAATGGCCTGTGTGTGCTCGGGGTATCGCCGGATCACCCCGCACTCCAGCCACCAAAC
CGCATCTTGAGCGTCGAGTTTCGTGCGCACGATGCGAAGAACCTCATGCAGGCCGAGGTG
TCTGGGAAGAAGAAAGGAGGCGCGGTGTTCATGTCGCCTCGGGACATGATCTGCACAGTC
AACGTGAGTGACGGCTCGTCGTTCAAACTATTCGCGTGCGTGCGCGGGTCGATCATTGAG
ATCAACAAACGTCTCGTGGAAGAACCGGAGCTGTTGACCTCCGATCCGCAAGGGTCCGGC
TACGTGGCCATCCTGCAGCCCAAGCTTGCAGAGAAGGGCGCAATCGGACAAGCGTGCATG
GAATTCGACAAGGAGGCGCCCTTCGCGCAGGCAAGTAGCAACGAGAAGCGGCGACTGGAG
GGCAAGCAGGTGCGTACCAACAACAACAAGAAAGGCCGCTTGGCAGAGAAGCGCGCGTGC
TGGGACTTTGAGAAGAAAGGATCGTGCAAGTATGGCGACAAGTGCAGGTATGGACATCCG
TCGGGAGAGCAAGAAGCTGTCCCGCTTGTGCCTCCTGATACCAGCACGCAGCTGGAGCAA
GCTGCTGGAGCAAATGATGGCGGCGTTGAGACATCCGAGGCTCGCGCACACCCGGCAGGG
TTTGTTGATGAGGACATTCCGACCGTCGAATCGCTGGCGCCCAACACAACCGAAAGTTCC
ACGTAG
>573_1; 119 1 344  LEN=344
XTGGTCGCCGTGCTGCTGCCTGCCGCCTCCGACCCCACGGGAGAGCAAGCGCTCGCGGCG
ATGCCGACGGTCGAGGGGGCGCGGTTCGTGGCGGTTTCCGCCGCCGCCTCCTTCGACGCC
TCGCTCCTCCCCCTCGTCCGCTGCCTCGTCTTCCACCCGATGGCCTCCGCCTCTGAGCTC
GAGGCATTCCTCCCGCTCCTCCCCGGCTGCGCGTGGGTGCACTCGCTCTCGGCCGGGGTC
GACAAGCTGCACGCCCTCCTCCCCACGCTGCGCGGCGCCGGCGTCGCCCTCAGCAACGGC
CGCGGCGCATTCTCGCAGTCACTTGCCGAGTACGTCCTCGCGGCG
>573_2; 28 1 457  LEN=562
XXCCAGCCGCACGCAGAGGGAGCGGCGCCGCCCGTCGCGGAGACGTTCAGCTCGCTCGAC
GACCCGGCGCCCTTCTACCGGCAGTGCGACTTCGTCGTGTGCACGCTGCCGCTCACCGAG
CAGACGCGACGGTACGTGGGGGCGGAGGCCTTCGCGGCGATGAAGCCGTCGTGCGTCTTC
ATCAGTCTCGGCCGGGGCGCGACGGTGGACGAGGTAGCGTTGGTCGCGGCGCTCCAGCAG
GGCACCATCGCGGGCGCTGCGTGCGATGTATTCGAGACAGAGCCTCTGCCAGAGTCTTCG
CCGCTCTGGAGCTGTGACAACCTGCTGCTCACCGCTCACAACGCAGACCTCACAGAGGAC
TTCTTCGCGAGGGCATGGAAGATTTGGAGCGACAACTTCGCGTGCTTCAGGAATGGAAAG
CCGCTCAGCACCCCTGTTGACCTTGAAGCGGGCTATTGA
>624; 3 1 171  LEN=171
XCTCCACCGCTGGCTCGACCCGTTCGACTGCGACGCCATCACGCTAGCCGACTTCGAGCT
CTTCCTGACGATGCACTCGCGCCCGATGCATGCTGCCACACGCGCGGACCCTTCACCGCT
GCAGAGGGCATTTCACGGCAAGCTGTTCATTCCCGTGCAGCGGACGTGCAACXX
>584; 242 1 1002  LEN=1526; minus strand
CGCGAGGCGGCGGGCTGCGCACCACGCGCGCTCGTGCTCGTCCCCACGCGGGAGCACGCG
CGGATGGCGGAGGCGGAGGCCGCGTCGCTCGCGAGCGCGACGGGCGTGTGCAGTGCGCTG
GTGTACGGCGCGCAGCCGATTGAGCGCAGCCTCGAGGAGATAGGGAGGGATGTGGAGCTT
CTGATCGCGACGCCCACGCGGCTGCTCGACCTGACAGAACGAGGCGTGCTGCAGCTGGGC
GCGATCAAGTTCCTCGTCCTCATCGCGGCGGATGTCCTGCTCGACTTTGGGTTCGCGCCC
CACCTTCAGCAGCTCATGGAGAATGAGAGCCTGGCTCCCGCGCCTGAACGCCAGACGGCG
TTGACCTGCGCTTCGATGACAATTGCACTCAAGGCGCTGCTGCCTCGCCTGCTCCGCCCA
ACGCACGTCAAGATCACCGGCGCGCAGCCGTGGCGAGCGGCGTGCACCGCACCCCTCGTC
ACGCAGCAGGCGGTCTTCGCCGACGAGCGGAGCAAGCAGCAGGCCCTCGCTAGTGTGCTC
GACGACGAGCGGCACAACAAGGGCTTGTGCCTTGTCTTCGTCGCCACGCGCCGGCAGTGC
GAGACGCTGCAGTTCTACCTGCAGGAGGAAGGATACCGGGTCGCCTCGATGAGCGGCGAG
CGCTTGAAGAGCAAGGAGCGCGACGCGACCATCCACGCCTTCACCTCGGGGCACAAGCCC
ATCCTCATCGCCACCGACAGCGCGCTGCGCAACGTGGCGCTGCCGCACGTGCACTCGGTC
GTCTCTTACGACATTGCGCCCACAGTCGAGGCGTACGTACAGCGCGTCGCGTTCACGGGG
AGGGCGGGGCACTCGGGGATCGCGACAACGCTTGTGTCGGAGTCCGCCTCCGTCGATGAC
GCTCGGCGACTTGTCGCGGTGTTGCGTGAGGCGGATGCACCGGTGCCTCGCTGGCTCGAA
GCTCTCGTCGTCCTGCGCCCTTCAAGCTCCTCCTTCACGTAG
>623; 94 383 602  LEN=602; minus strand
ATGGCGACCAAATCAACTCTGATGAGTACTGCGCCTGGCTCTCGCCCGTCTTTGTCGCCA
GCGCTTTGCGCCCTGCTTGGAGAGAATGCGCACATGACTGACGCCTGCGTCTCCCAGACA
CGCCTTGCGAGCGCGCTTGTTCTGGCCGGCACCGTTTCGCTTTGTGCCGCGCTTGCTTTG
TCTGGCTTCGCGCTCCCAATCACTGTCCGCGTCGCCGTCGXX
>536; 169 1 660  LEN=909; minus strand
ATCGGAATCATGGGGTGCGGTGGATCGAAAGCGCCTCTCGCGCGGGAGTACAAGCTGCCT
GAGGCGAAGGCGGTGTCGAAGACTTTGATCGCTCGCGAGACCTCGACCTACTACGGTGAA
ACCCTGACGAAGAATGCCGTGCAGATCAAAGACAAAGACGACAAGCTTGCGTTCTACACA
ATCAAGCCGACCGAGAAGAAACTGCGAGCGGCGCGGACGACGTACTACTTCGACGCGGTC
GGGACGAAAGTGAGCATGAGCCGACAGAAGTCAAAGGACACCACCGTCGTGTACCGGCCG
AAGGCTTCGTTCTTTGGCCAACGGAATGAATGGGTTGATGTGGATACAGGGGGCGCATTG
TATCTGTTTGCCGAAGTGACCACCAAGTCAGGTTGGGAGGAATGCGGTTCGTATGGCATC
TATTTGAAGAGTAGCTTCGAGGTGGAGACACTGTACATCGCATCAGCCGTGCCCAGCACG
ACTCCCACGATGCTTGTAACAACGCCTGAGGGTGATCTAGTCGCCAAGATAGAGGGAAGT
GATTGTACTGGGTCCAAATTTACAATCGAAGTCGCACAAGGCGTTGACATCGCTGCGGTA
TTCACTCTGGTCTCAGCCTCAGTTGCTGCTGGCCCCTTTGGCCTGCTGGCATCCTTTTGA
>469_1; 41 1 396  LEN=429; minus strand
CCCGAACGACGTGTTGATGTACACCCCTTCCTCCGCCACGTCCGCTCCCCACGGCGTACC
GCCTGCGAGGCCACATGCGTCGGCGACCGGTGCGCTCCCGGGAGAACGCCACGGGTTGTG
GCGGTAGATGTCGAGCTTGGAGCCGGCCGTGGCGTTGCGGTTGACGGAGCGGTGCGCGGG
GTCGTTCACCGTGGCCTGCTTCCCGCGGCCGCACACGTCCGCCTGCACACGGCCACTCTT
ATGGTCGCATGTCGGGCAGCCGATGAAACATCCTTGCGAGTACCAGAACGAGGCTTGGCC
GTTGAAGCAGCTCGAGCCCGTGAGGTTGGCGCACGGCTGTTCGTTTACGTGGACAAGGTA
ATCGACCGAGTTGCGGCTCCTCGGGCTGACCAGTGA
>469_2; 5 586 1027  LEN=1027; minus strand
ATGGCACTGGATTGTTGTCGCACCTCGAACAGTCGCTCCTGGGGTACCAGGGCACGGCTC
ACAAGGCCCGTCGACCAGGTGGTCTTCCCACGACTCGCACCCAGGACCCACGCAACGTGG
GCCGAGCCAGGTCGGCGGGATGGGGAGCATGGACCACGTGGAGCCCGCAGGGCTCGTGCC
TTCGTCGACGAACACCCCTTCGATGGGCAGTCGAGTGCCGTTGGCGAAGACGAGGGCCTG
CCTCTCCCGCACGAACTCGAGCGGGTGTGCCTGGAAGCACGCCTCGCTCAGCGCCGCGCC
CGCCGGGCAAAGCCGGTATTGATACCCGCCGCCGTGGTTGTTTCGGATCTGCCATGTCAC
CTCAACCTCGCCGCCACGTGCCCACGCCGGCGCCGTGTGGTCTGGGAGCGGGCGGAGCGC
GCTCCCCCGCATCCCGAACGA
>589_1; -29 1 305  LEN=305; minus strand
GAGCTGAGGGCTGTGCAGGTTGCACTCTCGCCGCGACTGAATCAGCTGCATCCGCTGCTG
TGTCTCCGCGCGCCGCTTGTCCGCACTGTGGCAAAGGCGCTGGCGCTCGGCCTCGTACTG
CGCCTCGGAGGTCTCAAGTTGGTGCGATTCCCCGCCGTCGAGTGCGGCCGCATCACAACG
ATAGATACGCGCTTCGCCTCGTCTGTGCTCGTGTCGAAGGTACGCGAGGCCTGCATTGTG
CTGGACGCGGTCTTGGGAGTCCGCGGGGTATGCAGCGGCACTCGAGCCCTCGCCTCCCGC
GGCTXX
>589_2; 40 1 465  LEN=660
CGGCAAATGACAGAGCGGTCACTCCGCTCCGAGGAGCTGCGGCTGCGCAGTGCGCACGAA
GCGAAAGCTCAGGCACGTGCGGAGCAGGAGCGGCGGGGTGACGCGGCGATGCTCTCGTAC
ATCCAGGCGGGGCTGCGCGATGACGCTGCGCGGTACGCTCGGCACCGAGAACAGCAAGCG
AGTGTGAACCACGAGAACCTGCGGATGATCGAGCAAAAGCGTGAGCTTGCACGCCAGCAC
AAGCAAAACGAGGTGGAGTTTGACGGAAGCTCTCGGCGAGCCACTTCGATCAACGATGGG
GCACGTCAGACCGGTAGAGCGGCGGCGTACTGCATGAAGCTAGAGCTCCAAGCTCCGATC
AGCGATGGAGCACGCCAGACAGGTGGAGCGGCGCCGTATTGGTTGAAGCTCTCCTTCXTG
GCTGCCGGGCCGTCGCCACCGGAAGTATTGAGCACCATGTGGTAA
>626; -37 1 478  LEN=478; minus strand
CGTCGCTCGACACGTGTAGAGGCGCACGCCCTCGACAGCTACGACTCGCCTGCGGCTATA
GCTTACACACTTCATAGTGTACGCGCTGTTGCGCCGTCGGACACTCGACCTGCGAGCGAT
ATGATGTCGACGGCGATGATTATCGACACAGGCGCGTCGCTACACCTCGAAAACTACACG
GGCGAAGACGGTTACAAAGGTTACGTTCCCCTCGAGCACGAACATATTAGCACGGGCATG
ACGGAGCGCTCGCCTGTGGACTTCGAAGGTCGGCACGTCCAGTATGTTCTTGGCGACGCG
CCAGGATATGAAGTTATCCAGCTCGAGCGCCCTAATGTGGCTATGCGCTCTGATTTTCGG
AAGGCCCTATGGTCGCCGTCCGTCGCCTTCAAGGAGTCGGGCATTGAATCTTATTTCAAC
GCTCGGCCACACCTCAAACTGCCCGATGGACGCCGGATCCCCGTCCTCGAGGTCGAT
>606; 188 532 750  LEN=879
ATGAATCAAGGTGGGCGCGGTGAGGGAGCTGCAGGTGGACGTGGCGAGGGCACCGCATTA
TCAGCAGCGTCGGGGGCGACAGCAGGAGAGGAGGGTGCAGGGGAGGGTGTGCGGGGTGAG
GAGCAGAAGGGAGAAGATGAGGAGGTGGGGGCGGACGAGAAAAGGGATGGGGAGGAGAAA
GAGGGAGAGGAAGAGGATCGCTCTCATCCAATGGGATGA
>595_1; -11 1 229  LEN=229
XXGCTGCAGCAGGCTCCGGCGCGAGCCGCCGTCTTCGGGTTCGCCTCGCACGTCGGTTCT
GTCGAGGTCTCGCTCTTCCGAGGCGCGTCCGTCTTGCAGGCGTGGCGTACGCGTGCGGCG
GCGCGAGGTTCGTCTCTCAGGCCGCTTCACCCGTGGAAGGCGCGGCTCAGCCCCGTCGAT
GGCTCCCCCCACGCCGAGTACACGCTCCGCGTCGCTTTACTCAGCGCGGCG
>595_2; 62 1 1008  LEN=1008; minus strand
XXCGGGCTTCTTGAGGCGGGAGTGGAGCCCCGCCATCCCCACCGTCACCGCGCTCGTCTC
GTTGAGCGCGCGGCAGCACGGCGCGCACACACTCGCCCCGCCGATGTGCGCGGTGCCCGC
CACGCACTTGGCCGCGTCGCGCCGCAGCTCGCAGCAGCCCCAGTAGTAGCACGAGGCGTC
GAGGTTCCACACGTCGGGCAGGTCGTACGCCTGCGCGACGAACGTCTGCGGCCACGCCGC
GCTCGGCAGCGAGCCGAAGCCGCCCGTCTGCGCGTGGCGCATCCCGCCGAAGTCGCGCCC
GCCGAACTGCATCGCGCGCGGCTGCAGCGTCACCACGCCGAAGGGCGCGAGCGGCGCGGT
CGAGTTGGGCTCTTCGCTCCACCGCGCGCGCCAGTGCGAGAGGAGCGCGCCCAGCGCGCA
CGCGTAGCCGTACCTGCCGCTCCAGCTGCCGGAGATGCCGTTGCCCCGCAGGTTCTGCTC
GCCCTGGTACCACAGCCACCCCTTGATCGCCATCGGCACGAGCGGCTCGACGCGCTCCGC
GTACACGCTGCGCCCGCCCAGCAGCTTGTGGGGCAGTGTGTTGGCGCAGTGCTCGAGCGC
CGCGCTGGGCAGCCACACCTCAAGCGGCGTCGCGCCAGAGGCGATGCACACCAGCCCAAG
CGATGGGGCCGCCTGATGAAAGCGTTTGAAATGGTGCGAGAGGCTCTCGCCAAAGTACCA
ACACGTGGCGCACGAGCGGAAGAGGAGGTTCTCGGCGTGGCCTGTCCTATCCGTGCTCGA
GTTGGTCGCGCAGTCGCTCGCCTTGCGCCACGCGGGGAAGTGCGCTGGTTGGCCGGAGGT
CTCGAGCAAGCTGACCTCGTCGCTGTCACCGCACGGCAGCCGGATGTTGTCGTACGCGCC
GCTGAGCACGCTGCTCAGGCTCTGGTGGCGCGCGAAGGTGTGAGTGAGGGGCAGTCGCAT
GTTCGACTGCCCGGCGCACACCCACACGTCGCCGAAGACGAGGCGGTGCAX
>514; 270 1 2394  LEN=2842
AGCCCCTTGACGCAGGCAAGTTTCCTCCCTGGATTGGATCGTGGGCTCGCGCTCACGCGG
ACGACACCATCATCCGTGGGATCTACTCGTCCAGCACATGCAGTGGCCTCGGCTGCCGTT
GAGTCTATTGCGCACAGTGTCACACAGCAGAAGCAAGTAAATGAAGAGATGCATACGAGA
GAGGTCGCCAGGGGTTGGGAGCGCTTCGGTCGTGTGCGGCCTGGCATGAGCTCTCGCCGT
TCCTTTGCGGATGGCGACTTTGAGTCCCAAGCTGCAACGAGAGGATGTGCCGGACCTGAT
GAAGCGGTATTGAGAGATGGGCACCGAATACACGCGTCGCTCGCGCCCGTGATCAGCGCG
GCGGAGTGTGCTGCAGTGGTTGCAGAAGCACGCGTCGCAATGGAATCCGGGAAAACCTCC
ACGTTCACATATACTGCCGCTAGTCGGATCTCGGAGGTGCATGTGTCTCAACTCCCAAGG
GCGCGAAGATGGCTGTCGGAGCGCTTGGGTGATACGTTTTGGCCTCTTCTCGAGTCGCGC
TTCGGCGAACGCGAAGGCTCGAGTGGTGGGAAGGTTGTGAATAGCTCGGAGTTGGCTGTG
TACGACGCGCTAATCATAAAATACGACGCCTCCAGAGGTGGCACGCGGCAGCCCACGCAT
CGAGATGCAGCGTTGATCTCCATGAACATCGCCCTCAACTCTGCAGATGAGTACAGTGAC
GGGGGTACTTACTTTCAGCCGATGGCCAAGGTACTCACGCTTGACCAGGGCCACTGCCTT
TGCCATGCCAGTGGAATGCGGCACGCGGGCTATCCGATTACCTCTGGCGAACGGTGGGTA
CTGGTTATTTTCGCCTTGGCCCAAGGAGCGGTCCAACATGCTCGTCGTTGTGGCGAGCGA
GGCGTTGAATCTCGACAGAAGGGTGAGCTTGCAGCTGCGAAGGCAGCTTTCTTAGCGGGG
ATTGCATCCTCGCCAACAGACCACGAGCTGCACCACGGTTTAGCCTCCGTACTCACAATG
GAGGGCGACTTTCCCAAGGCGCGTGCAAGCTTACGCACAGCATGCTCGCTCTATCCCTAC
TGCCCGAAGCCGCACAACGGCCTGGGCGCGCTGCTGTTGGAGAGCTCGAGGCCGCGCGCC
GCCTTGAGAGCATACGAGCGAGCAATCGCTCTCAGTGTGGACCCGGACGACGACGACGGC
TGGGATGCTGCCGTGAATTCAGCGCTTTGCGCCCTGATGCTGGCGGAGCGCGACGCCTCC
CGCACTGCCGGTCCAGCCCGCACCCGCTGGCAGCAACAGATGGCGCAAGCCCGAGCTCGA
ATCTGGTTGGCTCTCGTTAGCGTGCCCAGTGACCGGCGCCTGCATGCTCTCTTGGCACGA
ACACAGGCCGTGTCGCCTTTGGAACCAACCGAATTACCAGAGATCCGAAAGGTAATCAAG
GAGGCGGTTGTGAGGCAGCGCCTGCGCCTTGGGTCTGCCATGGTGCGCTCATGGGACGCA
TCAATCGACCGCGGAAGCAGCCCCAAAGCAGGAGGGACGTTAGTCATTGCGTTTGCCGGT
GCAGACGCGGCTTTAGGCGCCCAAGTGAAGAACGGAGTGCCGTCGCACGAGTTTGTCCGG
GCGTGCAGAAAGGCTGGCGTCGAGCGCGCGATCTTTGTGCGCGATGTGATGCGCTCCTGG
TATTTGCGAGGCATCGGTTGGCCCAATGTGCCCGCGGACGTCTCAGATGCCGGGGGCTCG
TTTGAAGAAATGGTGGAGCTACTGCGGGCTGAGGTCCGCCGTGCGCGCCCTGATCGCCTC
GTGACGATCGGGTCGTCAATGGGAGGTTACGCTGCGGTGCGAGCGGGCATCGCTTTGAGT
GCAGACCACGTGGTGGCATTTGCGCCCCAGGTCGTGATCGATCCCCGCGCGCGGGAAGCC
CTACAGTTGCCAGAAATGCCTTTCACTCCTTTCCTTGAGGGGTTGCAGGCATTCGGAGAA
ATTGAGCAATTTGAGCTGTTGGGCCTACTTGATGTCGTGCGTACTGCAAGTGGCTACAAC
ACAGTGGTCGAGGTGCATGTGGGCTCTAAGGATGTAAGTGACGTGCGGGAGGCAATGCTG
TTACAGGAGGCTGTTCAAGAATTAGTCGTCGCAAGAGAGGACCAAGAAAGCCTGGCTGTC
CATTGTGGACAAAGAAGCGATGTGCAGACGGTAACTCGGCAGGGTGGAGTCACATGCTCG
GTCGTGGTGCATGACGAGCGGGATCACAACTTGGTTGTCGACATGCGCGACAGTGGCGAG
CTCCACGATCTACTCTGCCGGGTTGCTTCTTCTAGACACGGTACGTCTGATGCTAAGGAC
GCTGATTCACTACCTGACAAATTCCTAGGCTTCCACGATTGCCCTGACTTTTGA
>632; 16 1 256  LEN=256
XXGGTCGCTGGCCGTCCCGCGATGGGTAGATCCTCGAGTGGCACCGCGCCGCCACACAAC
CTTTCCTCTCTGACTCACGACGGCGGAGGCTCGCCCTCCCGCCCTCTCTCGACGAGTCCC
AACGGACCGCTCGCGGCCGTACGGCTCGCTGACGCCCGCGTATCCCCTCCCACCGCCGCC
CACCGCCGCGAGGGGCGGAAGGCTTGTCGGGAATGCTGCGCCGCGTCGATGGCGCAGCTG
CAGCTGATGAGAGCGGAT
>621_1; 60 1 302  LEN=302; minus strand
XACGCGCTTGTCGTCGTCTCGCGGATGTACGAGCAGATCTTCGGCCGTGCGCTTGATGGG
CACTTGTGCGTCACGCGCGCGATGGCGGACTTTCTCCACCAAGAGTGGGCCGTAAAGGCG
CGCGTCCTCTACGATCGCCCTCCGTCCTTCTTCCGCCGGCTGGACGTGGAGCAGCGCCAC
GCCCTCTTCCGTCGGCTTCAACCACTCTTTGTACGCCCCTCGGGAGAGCCGATATGGAAG
GCAGTGGATGGAGTCGCTGCCGAATGGGTGGATGGAGCTACCCCGTTTACTTGCCTCGAT
CAC
>515; 467 1 1250  LEN=1757
XCGCCGCGCCGCCTGGCGCAGGCACGCTCTCTGTCGACGGCCGTCAAGGCGTCGCCCACG
GTACAAAAGCTCATACGACAGCACGGGATCGATCCATCTCGCATCGATGCCACCGGTCCG
AAGGGGACTGTGAGCCAGATGGATGTTCGGAAAGCAATCGCTGCTGCGGCAGAGATGGAT
GCTGCAGATTCCTCTCCCGTGTCGATTGAGATCCCTGCTGCGACCACGTATTTGCTGCCC
GTAGACGCGGTCCCGTTGGTGGCTGAGACGTCCAAGAAAGAACTCCTCGGCTACTACAAG
ACGATGTACACTATGCGGCGGATGGAGATCGAGGCCGATAAGCTGTACACACAGAAGATG
ATCAAGGGCTTCTGCCACCTATACGATGGGCAGGAAGCTGTTGGAATGGGGATTGAAGCG
GCCGCGACATATCGCGACTCAGTGGTGACCTCGTACCGCGATCACACATGGCAGTACACC
CGCGGTGATACCATAAAGAATGTTTTTGGCGAATTGATGGGCAAATACTGCGGGTCCGCC
AAGGGGAAGGGAGGCTCCATGCACATGTATGCTGCGCGCAACAATTTTTATGGCGGCAAC
GGGATCGTCGGTGCTCAAACCAGTATTGGGGCCGGCCTTGCCTTTAGTCACAAGTACCGC
AGCGACGGAGGAGTGGCCTTTGCTCTATATGGCGACGGCGCCGCCAACCAGGGACAACTC
TTCGAGGCGATGAACATTGCCTCGCTCCAAAAACTGCCATGTATTTTTGTCTGCGAGAAC
AACAAGTATGGGATGGGCACCTCAACGGACCGCGGCTCGTACGACACCAAGTATTACGCG
CGGGGACATTATATCCCTGGGATCCAGGTGGACGGGATGAATGTGCTTGCTGTCCGCGAG
GCGGTCAAGGTGGCCATGGCGTACGCTCGACAGCAGGGGCCCATTGTGATGGAAATGGAT
ACCTACCGCTACCACGGCCACTCCATGTCCGATCCTGGCGTAACATACCGCACGAGGGAC
GAGGTGAGCGGGGTGAGGAAGGCACGCGATCCGGTGGCTCTCGTCAAGAAATGGCTTTTG
GATATGGAGTTGGCGGCACCCGACGAGATCAAGGCGATCGAGCAAGCGCAGAAGCTGGAG
GTCGAGCAGGCGGTCAAGGCAGCCGTCGCTGCGGCTCCACCACCTGCCTCCGAACTGACG
AGAGATGTTTATTCCGGTGCATATGGCCCTCCTCGACTTTGCAATTTGTAG
>576_1; 202 1 967  LEN=1403; minus strand
GAGTCCTACGCGGAACAGTACAGCAGCACCGAGTCCATAGGCGCCGCTCCGCTACAGCCG
CTGCTCATGCTGCAGCATGTGGTCCTGAACCATTTCTTCGACACCAACGCGGACGACGAA
GGGACCGGCCCCGCGTGGAACGTCGAGGAGCTTTCGAATGCCGACGAAATCTCGATGCTG
TCGAGCGACGCCCTCGCCGTCGCATGCCGCTTCCTCCCCGATGGCGAGCTGCGCAACGTC
TTGTCTCGCCTGCAGGAGAATGCACTCCGCTCGGGCTCGCTCGTCCATCTCTTCTTGACG
GGACTCACGACCGCGGCGCTGCCGTTGATGCAGGCGTACATCGATCGCACTTCCGACGTG
CAGACGGTGGCTCTGCTTTGCTCCAGCGCGTCACTCCAGCTGCAGCAACAGCCGCAGCCG
AAGCGATGGCTCGCGGTGTATCGCGAGCTCCTCAACCGATGGCAACTCTGGCACGTTCGA
TGCCACCTCGACATTGCGATCGCCAGCCGACAACGGCAGCGCATGAACTTGACCAACTCG
GCGAGCTTCTCCAGCATCGGCGCGGCCGCGGCCACGTCTGCGCCGGCGCTGCTCGAGGGA
ATGGTGCAAGCCTACGCGCGGTGTAACTTCTGCTCACACTCTCTCATCACAGGTGGGCCG
AACTCCGCGGCGAAGGCATCGCGCGCGCCGCGTCAGTCTCGGCCGTTTTTCAAGCCGAGC
GCGTGCCCTCAGTGTAAGAAGCCGTTGCCTCGTTGCTCTTTGTGCGCGCAACATCTTGGA
TGCCCAGACCCTGGAGAGCTGACGGGACAGCTGGCATCGGTCACCGCCACGGCCGAGCAC
CGCTCCTCGTGGGATGGCGTGAGCTCCGATACGGCCACTGGATGGTCTGGTGCCAGACGT
GCCGCCATGGCGGCCACGCTAGCCACCTGGAAGAATGGTTTGCTTTGCATGAGAAGTGCC
CTGTAA
>576_3; 18 1 244  LEN=244; minus strand
XTGGACGCAGCGCAGGAGTACCTCGAGGGCGCGTGCAGCACGCTGATGCAGGAGAATAGC
ATCATCACGGAGAGCAGCAGCGGCCTCCGCACGTATACAAGCGCTGGGCGCGTTCGAATG
CTGCGCTCCTGTGGCTGGGAGGTAAGCACGAACGTGACGGAGCTAGAGGAAGCCATCGCT
TCACGCGAAGCGGCGGGCGACTTTGAGCGTGCGGCGCTGATGGCGTTGTTCCAGGCTGGA
GGGCAX
>639; 54 1 465  LEN=465
XXTCTTCCCTCACCTCCGCCCGCCGCTCTGCCGCCAAACAGCTTTCCCACTCCTCTCGCC
GATGACCGTGCGGTACGACTGCGAGAGCTCCGACCCGCAGCTGGCGGCGCTGGAGGCGGC
ATGCCACCCGGCGCCGCGGCGGCGCTACTCCACGCCTTCTCGCTCTTCGACGCGCGCCAC
CGCCCGCTGTATGTCCTCTCGACTGGCCAGCTGCGCAAGGTGCAGCTCCTACGCGCGCTG
CTCGCGCCGCCGCGCCTCCTCCTCCTCGACGAGGCGCTCGACGGGCTAGACGACGCCTCT
CGCGCCGCCGCGATCGACGCGCTCACCCGCCTCCCCACGCGCAGCGCTCTCGCGATGGTT
GCCCACCGGCAGGTCGACTTGCCGCCTGCGCCGACCCACGCGCTTCTCCTCGGCAAGGCG
GGCGGCACGTGGCGCTGTGGGCCGTGGGAGGCGATGGAGGCGGAGGXX
>597; 320 1 886  LEN=1203; minus strand
XXCAAGCAGAAGGGCATTGACCTCACTCAGATCACCGGCACCGCCAAGGGCGGCAGGATA
TCAAAGGCGGACCTCCTCGCTTTCATTGCCTCGCCGTCTCCCGCCAGCAAGCCCACCCCC
GCGGCGGCCCCTGCCGCCGCCGCCGCCGCGCCGCCGCCGCCACCTCGCGCTACGCCCGCA
CAAGCGGAGGACGTGGTTGAGCCCATCCGCGGGATTCGAAGGGCAATGTTCAAGACAATG
ACTGCGGCCAATGCTGTGCCTCACTTCTCCTACTGTGACGAGGTGATGATGGATGCCATC
ATGGCCGCACGGGGAGAGATGAAGGAGTTCGCCGCCTCTCTCGGAGTGCCCAAGTTCACA
CTGATGCCCTTGCTAATGAAGGCCACCTCGCTCGCCCTGGCCGACTTTCCGCTGTTGAAT
TCATCCGTCTCCGACGACGGGACCCATATCATCATCAAGGCGGCACACAACATTGGGGTT
GCCATGGACACCCCTAGCGGACTGCTTGTGCCAAATGTCAAGGATGTCCGTAACAAGACG
TTGCTCGAGATAGCTGTGGAGCTGGCCCGCCTGCAGGCTGACGCGTCCGCTGGAAAGCTC
AAGATGGAGGATCTGAAGGGCGGCACCTTCTCTCTCTCGAACATCGGCAATTTGGGAGGC
ACATACACCGGCCCAGTGATCAACCTTCCAGAGGTGGCGATTGCCGGCCTTGGGAAGACA
CGCCCTAGTCCGCGTTACGATGCGTCCGGCAATCTTGTGCGTCGACATGTGATGCAAGTC
AGCTGGTCTGCAGACCACCGAATCATTGACGGAGCAACAATGGCTCGCTTCTCCAACGCG
TGGATCGGGTATCTCGAGTCACCGGCCAAAATGCTTCTGAAGTCCTGA
>631; 92 1 263  LEN=460; minus strand
XGCCGCGGCCGCGGCAGGGGGCGGGAGGGGACGGAGCCGCCGCCGGCCGACGAGCGCGCC
GCCGCTGAGGGCGCCTTCAAGCTGGACGCCGCCGTCGAGTTCCTCGGCCTCAAGTACCAG
AAGGCGCTCGACTCCGGCGCGGCTGTCTACCGCTCGAATGCGCCGGCGTGGGGCGCGAAC
GCGACGATGCGGGAGAGCACGAGCGCCGAGGCCTTCCTCAAGATGCTCACGAGCGCCGTC
GCCGCCGCGAAGAGCAAGAGCTGA
>611; 103 701 1207  LEN=1353; minus strand
ATGAGTCGCGTCTTCACTGTXGAACACTGGGTGAACGCACAACGTGACGAACGACCCGGC
GAACGTCGCGGCGGCCACGTAGAGGAGCGAGCCGGAGACCCCTCTCGGCTCGAGGTCTTT
CTTGCAGCGGTTGTACGCGTACATGTACAGCCCCCACGACACAGTGTTTCCAAACAAGTT
GGGCCACAGCCCGGCGTACAAGCCACGTACGCCCTCCAAGTGCACGATCTTCCTACAGGC
ATCGATCAGCCCCACATACTGCGGAAGCCGGCGGCTCCCGTGCTCTTGCACGTGGAAACG
CGTCTTGATCAGGTCGAGTGGATGGAGAAGATCGTCGCCGCAAAGCCGGCACTCGCCCCC
GACAGCATGTGCGTGCGAGAGCTTCCCTCAGCCATGAGGAGCGCCGCGGTACGCTCAGGA
GACAGCACGGTCGGGTTCGCGCGTTCCGGAGTCACGTCGCCGCAGGTGGGAAGCGCCGAT
GACACAGGGGGACAAGGTGTAGAGTGA
>629; 160 1 831  LEN=1305
TCCGCCACTACCTCCTTCGACCTCCTCGCCGGTTATCCCCCAGTCAAGCTCGCGTGGCAT
GCAGACACACCCCTCTCGGCACTTCTTGCCAGCGGCGACACTCTTGTGGTGCGCCCCGCA
GAGAAGGGGCCGGCTGCGGACCCCCCCACTCGCACGTCTATCCCGATGAGCAGTCCGCCC
GTCGCTCTATCGGAGGCTGCGACCGGTGGCCTCGGCGATGGGGAGCGTGTGGTGCGCCGG
GTGATGGCAGCAGACAACTCTTGCCTTTTCAACGCTGTCGCGTACGTCCTCGAAGGGCGA
AGCACGAGCCGTGGTCAGGAACTCCGCAAGCTTGTGGCAGATGTCGTGCGAACCAACAGC
GAGTACTCCGAGGCGGTCCTTGGCCGTCCTATTGAAGAGTACGCGAGATGGATCATCAAT
CCTGAGAACTGGGGAGGTGCCATCGAGCTCGCGGTGCTGAGTGAGCACTATAAGTCCGAG
ATCGCCGCCTTTGACTGCCAAACGCAGCGGGTGCACATCTTCGGCGAGGGTCAAGGCTTC
CTCCAACGAGCGTTCTTGATATACGATGGGATTCACTACGATGCCTTAGCAAAGCAACTT
TTCCCTGATGCGCCTGCCGAACTGGATGTTACCATATTTGAAGTCGACGACCAAGTCGCC
ATGACCTTAGCTCAAGAAGTAGTTCGGGAAGCGAACAAGGCAAGACAATTTACTGACACC
AGCAATTTTACACTTCGGTGCTTAGCATGCCAGCGAGGCCTTGTTGGTGAGAGTGATGCA
ATGACGCACGCAAGGGACACTGGCCACACGAACTTCGCTGAGTACAAATAG
>599; 448 1 1788  LEN=1951; minus strand
XGCTTCCCGCACTTCTGGCAGGAGCGTCTCTTCGAGTTCCGCGTGGCGGGGGCGACGCTG
ACTTATTACGCGATGGAGCGGAAGGCGGAGGGAATGGAGAAGAAGGGCGAGGTGAGCGTG
TGCAGTCTGCGCGTGGTCGACGGCGGCTTCTCGCTCACTGTGAAGGGCCATTCCCGCGAC
GACGGGACCGACACCGACGGCGAGCGCGAGATGAGACTGCGAGTGAAAGACTCGGCCACG
CTGCGTGACTGGGCGCGCAACGTTCAAGCGGTCCTCCAGGGCGAACGGCCGCCTCTCCTC
TTGGAGAAGAGGGCACAGGCGCGGGCGGAGCCATTGGCGAGAGCATCCCTTGAACAAGCG
GAGCCTTTGGCATCGACGCAGTCTGACGTCGTCCCCGCCTCTCCTGCTGAGATGATGGGC
GGCGGCCTCGCCAAGGTCGTACCGTTTGTTTCTCCGCTCAAGGCGTGGATGATGCTTCAG
GTCTCCACGGAGGAGCTGGCGCCGCGATGGGTAGAGATCGATGAGACCAGCTGCCGCATT
ACGCACTTCGTTCAAGGTGCGGAAGGGCTTGAGAAGAGAGGCGAGGCGGTGATCCTGGCG
GTGCGGTGTGAGGAGATGCCGCCCGAAATCGTGGTCACTATCCTGATCGAAGCTGCCACT
GATGTGGAGTGGCGCGAGAGCATTCCCTTGGGGCAGACCGAGCTGCGCCTGCGCCCTGCG
AATGAAGCCGTCCAGATGAAATGGGTCGCTCGAGTGGATGCTGCACTAACTGCAAAGGAA
GAGAGGGGGCTGCGGGAGGCTGTCTCCACGGATCTGATGGGAGCTGCTGCGACGCTCGAT
GCGGACGAGAAAGAAGAGAAGTGTGCATGTGGCGATGGCTGTCTCTTCGGAGCAGTTCAG
GGGAAGGAGAGGGGGCACAGCCATGCCTCTGCAGATAGCACAGCGTACGAGTGCATGACG
CTAGCAGCGGCGCTTGAAGTGATGGAAGAGGCGGAGGACCTCATCCGAGCCGATGCACGC
TACTCGTATACTGCCATCGACCCGGACATCGAGGAAAAGCTGGCGGCAGAACGTAGCGAG
CTTGCAGCCCCTGCCGTTGCCGTAGCGGCTGAGTTGTGGGACGCGGCCATCTTCGGCGTG
ATGGATCTCCTCTCAAAGGAGAGCGAAGCGGCGCCCGCATTGGCGGAGGTGGTCATGGCG
GAGGAGCTGGAGGAGGTGAAGGAAGTCGAGGCCAGCCTGACAACTTTGGCATCCGATGAC
TCTGTGGATGATCCGGCGCTGGGCCATGGTGGCTTCCTGATCAAAGTGGGCCATGGGTAC
ACTCACCCTCCTAAGAAGTGCTACTTCGTGTTCGACCAGTCGAATGGCGCCGTTTACTAC
TACAAGAGTCAGAAGGACGGCCTGCTTGGGACGAACGTGCTCGGCAAGCTGGAAGAGGTG
GTTGACGTGCGCGATGTGCCGGACAAGCCGTTCGAGTTCTACTTTGTTTCCATGGCTCGG
TGCGAGCTGCACGTGAGAGCACTCAAGCTCGCCGACAAGGAAXACGTGGCGCAGCCAGTG
CATGCAAGCGAGGCGGGTGCCGAACTAGCCTCATCGGGCGGCGTGCGGCCGTTTGCGGCC
ATGCTACTTGACGGGGAGGACAXTGCGCCGATGAAGGAGGGTACAGCGCAGAAGAAGGGT
ACGGCCCATCGGGCGTCACTCACCAAGTACATGAAAGTGAGCCAACTCCGCCAAGATTGC
GAAGATTATCGCTTGCCAATAGGTTCCTACACCGCCTTCGTCCTGAACTGA
>647; 125 1 529  LEN=529
XXCGCCGAGTCGGAGAAGAAGTACGACTGCACCTTCTGCATGTGTAAGGCGTGTCGCTTC
TGCGGCGGAGAGGTGGGCGCGCCCTCCATTGGCGGCGGCGCGGTGGTGCACGCGACGATC
GAGTGCCCGCGGGGTGTCGGCGTCGAGGTGGTCAGCTCGTGGGGCGCGGGTACGCCCAGC
AGCGGCTTCCGCCTCGAGGTGACAGTGCAGGAGTGGAAGGAAGACGCGGAGATCACTCTC
GAGTGGAGCGGCACACCGCCCAGCGTCGGCCCCGCCTTCGCCGCGAGCAAGACGGCGGTG
TCGGAAGACGGCAAGAAGGTGAGCTTCAAGCTGAAGCATCAATGGGACGAGAAGCACGGC
TTCGGCTTCGTGGCGAAGGGTGCCTACACGCCGCCGACTGTGACGTGCAAGGAGTCTCCT
CATGAAAAGGCGGTTGCTGCGCGGCATGATGCGCATCCTCCACCTCCGCCGGCACTCCGC
CCCCCCCCTTCCCCACCGCCGCCGCCCAGCGCGCCCTCGCCGCCGCCGTAC
>645; 368 1 488  LEN=488
XXCCCCCTCCCCTCCCCACCTCCTACCCCGAACTCCTTTACCCTCCACTCCCGCTCCGTA
CCCGTTTCCAGTCCGTCGACGTACACGGGCACCATGGACCCCCTCGCCTACCTGGATCAG
CACGGCATCGCCCCCATGCTCGACCGGATGGTCAACGAGCTTGTCGTCGCACAGCCCTCC
GACCCGCTCTCCTTCCTCATCAACGCGCTCCTCAAGGAGGCCAACGCCCGCGGCCAGCAG
CCTGCGCTCCTCCAGCGCCTCCTCGAGCTCAAGCAGACGCTCCTCGCCGACCAGAAGGCC
GCCGCCGCCGCCGCCGCCGAGAAGGCGGCGCTGCACGCGGAGGTCGGCAAGCTCTCCTCC
CGCGTGACGCACCTCCTCCGCGCGCTGGACGCCGCCGACGCCAACCCCTCCTCCTCCGCC
GCCGCCAAGCCCTCCGCCGCCGCCGCCGCCAAGCCCTCCTCCTCCTCCTCCTCCGCCGCC
GCCGCCGCCGXX
>635; 119 1 690  LEN=879; minus strand
XXAGTGGAGTTGGGCTGTGCGTCGTTCGATGTGCTCCTCCGCTCCGTGCTGCTCTCCGGC
TCGGTGCTCTCGCTCACCTTCGCCGTCGCGCCGCTCGGCCCCGCGGCGCTCGCGGCGCAC
GCGGTGCTGCTGCAGCTGTGGATGGTCGCCTCGTACGCCGCCGACGGTCTCGCCGACGTG
GGGACGATGCTTGGCTCGCGCCTCCTCGGCGCCGGGCAGACGGCGCGGATGCGGACGCTC
ACACGCCACCTGGCGGCACTCGGCGTGGCGGGCGGCGTGGGGCTGGCGCTGCTCCTTGCC
GCGGGGCGGGAGGCGATCATTCGCGCCTTCACGCGCGACGAGGCCTCCAGTGXCGCCGCC
AAACCGCCGCCGCCGGCCCGCGCGGCTGAGCAGCGCGCTCGGCGTGTGGCAGTTGCACTG
CTTGCGGCGGCGTGGCCGTTGCTGTGCGCCGTCACGCCTGTGAATGCGATCGTCTTCGTG
TACGACGGGCTGCTGTATGCGACGCAAAGCTTCAAGTTCATTCGGAACGCTCTCGCGCTT
GGGGTGGGGCTCATCTTCGCACCAGCGCTCGCCTTGGTAGTATCGGTCCATCACACTCTT
CTGGCTGTGTGGATGGCGAAAGTTGCCCTTAATGTGTGGCGATGCAGCACCGCTCTCTTC
CGGATACACGGCCAGCTGTGGAAGTCCTGGTAG
>605_1; 86 300 1312  LEN=1312
ATGACCCTGCTCTCCTTTGCCATTGATCGTCCTTTCGGTTTTCGCCCCCGTGTGGACAAC
AGCGTCCGCTCCACATCTTCGCTTGCGGCATCGTCTGAAGGTTCATCTCCCGTTCGGCTG
GTAGGGAAGGGAACAAAATTGACGCCAACATCAGCACGCTTTGGTCTCGGCTTGGACCGC
GGCCGTGGTTTGAGTAGCACTCCGGGAGCCGATCGAGAGGGGCTAACGGCGCGTGGCTTC
GAXAAGGCTGTGAAGATCATTGGGCTCAGCGATCTCAAGCTCATCGGCAAGGTTCTCGAG
GGAAGGGTTGGATGGGATGACGTCCGCGTCCTGGTGAGAGCGCCGTCTACTCGGACGAGG
CCTCCTCCCCTGCGTGAAGCATCCCTCGCAGCCTGGCGTAGCGTTCGCGCGCGCCAGCTC
GCGGACCGCGCGCCGCCTCAGGTAGCCTCCCACAAGGCGCCGCACGCGGACTATAAGCAC
ATAGAGCAGCGACAAGCCGAGCGCGCCGCCGCCAAGTACGGGGTCGACGAGCGCCACGCG
CTCGAGAGTGCTGCCGATCTTCCGGCGGCGGAGGAGCAAGGCGTGGCTCATATTGAGGTG
TGTGCCATGCGCACGTGCTCGGCATGGTCAGCCGCGGCCGCAACTCGCTTAGCGTCTGAG
ACCAGCCGTATCCAGGCTCCGCCTCGTCACCGCGACGACACCGTCCGCGATGCGGGCGAG
AAGCGTTGCTTCGTCGTCCCACGAGGCGACGTGCCCCATCGACACGCCGCCTACGCCGTA
CCCCGTGTCAGCGATGATCCCCCTCCCCGACGCCTGGTGCACCTGCGCCCACGTGACCAT
GTTGCCGGCGTCGCCTCGGATGCGCTCCGAGCCGCCGGTCGTCCGCCCCCCCGACGTGTG
CACGAAGTCGACCTGGCACTTGCGCACGAACGGCTCCATCCACCCTCGCTGGTCGTTGAC
CCACGGAGAGATGTCGAGCGAGAACTTGGCGCCAGGCAGGAAGCGGAGCAC
>605_2; 44 1 292  LEN=292; minus strand
CTGAGCGTCGCGTACTACGCGTACATCATCGCCTTCATGGCCAAGGCGACAGGGCTGTAC
GACTGCGACGTGGGCACCCCCTCCCTCTGCCAGAAGGGCGCCGAGTACATCCGGACGAAC
GAGCGCGCCATCCTGCACACCTACGCGCACTTCGCCAACGAGACCTCGCGCTGGCTGGGC
CCGGACGCGGAGATGCTGTGGCTGATGGAGCCCGACTGGTACCAGTACTCGGAGCACACG
CAAGAAGGCGGCGGGCTGTCGCAAGCGTACATGGTGGAGCTGTACAACCGGCXX
>638; 26 1 732  LEN=1003; minus strand
XTCGCAGCGGCAACGATGAGTTCCGAATGCGGCGGTCGGCCTTATGGTAGTTGCTGTGCT
CAATCCACACTCGGTGCGTACAGAGTTTTTCGTGCTGCCGTCGTTCGTCTTCGGGAGCAT
CTCGGCGGTGATGTCCTGGAACCGTGTTCCCGCGGCATATACGCATTTCGCGCGCAGGCT
GCTCGCGGTGCCCTCCAAGCCTATGTGGATGATTTTCAGATAGGTGGACCGGCCTATGAT
CAGCCGTCGGCGCAAGAGGCGCAGGCGGTGATGCTAGACGTCATCGGCTTAGGGTTTGAC
GAGTCCAAGCACGAGATTGGGTCGAAAGTGTCGGTGAACTTAGGTGTTGAGTCTGACTTC
AACXCTGGTGCACTCCGTCGAGCGCTCGAGCCCGCCGTGCTACTCGGTGTGACGGACGAG
CGCAAAGCTAAGCTGGCGGCGGTTGTCGCTGAGGTGTTGCGTGGGGGAACGATTTCCCAT
GCACTCGCGCTGCGTCTTTACGGTAAGGCXGCGGTGGACGGTATGCCCAGTATTCGGGAA
GGTGGGTCTTGGTGTTTTGCACAGGTTGCCATGAATGCCATCTGTGXAGTCGTGCGGAGT
CGGTCGGGCGTGACTCGCTTCTCGCGGCGACGATTTACGGACGCTTCTGCGGATGTTGCC
TATGCTTCGCCCAGTTGCGTTCCCACTGTTCGCCAGGCGGGATGCCCCGCTGCTGGTATG
GACGGATGCGTCTGA
>592; 184 179 1037  LEN=1037
ATGTCGGAGAAGATCGATGGTCTGATTACGAAGTTGCTCTCTGCCCGAGAGAGTGCGGGC
CAGCCCGCCCCCACCTCTCTTGTGACTCACATGCTTGCGAGTACTTCGCCAAAAAGTTAT
TTTGCTGTTTTCAACCCATGCTGCGCAGAAAAGCCGGGCAGCCAGGTCAATTTGAGTAGC
GACGAAGTGTCGTTCCTCATCGAGGAGGCAACCCAGATCTTTGTCAACCAGCCTGCGCTG
CTGGAGCTTGAGGCCCCGATTCAGATTGTTGGCGATATTCACGGGCAATTCCACGACTTG
CTGCGGCTGTTCGAGCATTGCGGCTTTCCTCCTGACTCAAACTATCTCTTTCTCGGGGAC
TATGTCGATCGCGGCAAGAATGGTCTTGAATGTATCTGCATGCTGCTTGCGTACAAGATC
AAGTACCCAGAGAACTTCTTCTTGCTTCGTGGCAACCATGAGTGCGCGTCGATCAATCGC
ATCTACGGCTTCTACGACGAGTGCAAGCGTCGCTATAACATCAAGATGTGGAAAAAGTTC
CAGGATGTGTTCAACGTGCTGCCCTTCGCCGCCATCGTTGACGAAAAGATTTTCTGCATA
CACGCGGGCCTGTCCCCGGACCTTAACTCTCCTGATCAGATTAAACGGATCATGCGACCA
ACTGACGTACCCGATGCGGGACTGCTGTGCGATCTGCTCTGGTCTGACCCTGAGGCGGAC
ATCGCTGGCTGGGCAGAGAATGATCGTGGTGTGTCATACACATTCGGGGCTGATGTCGTG
AGCAAGTTCCTTGTGAAGCATGACTTCGATCTCATCGTGCGGGCTCACCAGGTTGTCGAG
GATGGTTACGAGTTTTTT
>648; 132 1 726  LEN=845; minus strand
GCGGGCGCACCGCTCGCCGAGCACGCAAAGCCCACGCCAGACGGCGCGGCGGCCGCTGCG
TCATGCGACGACCCCTCCCGACCCACGAGCACCACCGGCACCTTACTACCGCCGCACCTC
GGAGCCGTCTCGCCGCCGCCGCCGCCACCGCCGCCACCACTGCCGCAGCAGCCCTCCACC
CCGCTGCGGAAGAGCGTGAGCGCGCCGTCCAACGGCTCACCCGGCGTGCCAGTCGACGCG
ATGACGGAACTGAAGCAGCGCCTCGCCTCCGGCGAGCCCTTACTCCGCCCCACCGCCGGC
TCGCCCGCCGCGGCAGATGCGCCTGCCACCGGCGAGGCGGACCCGATGGCAGAGCTGCTA
CGCAAGCTCAAGGATGGCACGGCGCGCGCCTCCCTCAGAAGGAGCCCTGGCTCGTGCGAG
TTCGTGGGCTCGACGCCCGACTCGACGGCCTCCACTCCGCCCGAGGGCACGCCTCCGAAG
TCGCCGAGTGCTGCGAGAGAGTCAGCCGCCGAGTCGTTCTCACTTCACACCCCGGCCTCG
TCGGCATGTGGCGCACGAGGAGGCTCGAGTGAAGGTGGGGTCGAGTCAGACCGAGGCGGC
GACGTGGCCTCCCATGTCGCTGACCGCTCAAGTCTTGGAGAGGGGCCAGAGGCTTCTCCC
ACAGAGCCGTCACAGACGCCACGGTCTAACGAGGTGGTGTACTCCAATGACGAGGATTTC
TATTAA
>655; 122 1 586  LEN=586; minus strand
XCTCGTTCTCTCGAACGGCTTGAGAATGCTAGAGTAACTAGCGATCAAGACGCACTCGAC
TTGCTTGCTACAGCAGCTGATGGCTTGCTTCTAGCAACACAAGTGCTTGGAACTGCTAAC
CAGTTCTCGGAATCAGTTGTTGAGGACATGCGAGTGAAGCTGCAGCTTACTCAGCAACGT
TTGGAAACGTTGACCATCACCATTCGGGGAGAACAGATCAGCTTCAGCACTGAGTCAGGT
GACCATCAAGAAACCATCAAAGGGCTGCGTACAGCACGCCATGTGCTAGAAACCCAAAGC
GGGTTACCGCAGGGTATGGTAGAAGCGCTGCTTGAACTGGAATCGTTGGCGATCAGGCAG
ACGATTCTTGATACTGTGCCTCATTATTCTGATGATTTAAGTGATGAGCAGTTGATGGCT
ATGGCGAGCGCGCTTCTGGACACATATCCTGACCAGCAAGAAGCCGACATCGCATCTAAC
GGCTTGGCGCTTGCTCAACGCTTGCTAAGCGTAGAAGGTGGAGCAGTGGATAAGGAGACC
CTAAGGGAGGTACAAGATGCTTTAAAATTAGCGCAGCACTTGCTGGAX
>613; -28 1 874  LEN=943
XAACGCGCTCGACCCCTTGTGGCACCTCTCCGACTTCCGCTGCCCAGATGCAATGGTTTA
GAAGATGACCCAGGCGCAGCTAGCGCTCAGCTCTGTGAAGAGCGCTGCTGTGCCGATGAC
AACTGCACGACATGGAACTTTGAGGAAACGCCCGCAGGGAAAGGCATTGGCTGTAAAAGA
GGCTCTCCATCAGTTTGTTTTGATGGAATGCGACTGGCCGTCGCAGGAGGACAGAAATGG
GCATCGCTCTCCGTCAGCGTGTCAGACACCTCCAGCGGAGATGGTGCGTCGGTGGAATCA
GGATTTCCTGTGCTCGCGATCATCACTGCAGGAGCAGCTCTGCCCTTCCTGGCAGTAATG
GCGCGTTCAGGAAAGGATTCCTATGTCGGCACGCATTGGGACCCCGCACACGTATACACC
CAGATCCAAGTGTATCAAAACAGAACAGACATGTGTTGGGCCCAGTTCAAAATGATGAAG
AGCAGTCACAAGGAACAAAGAGAGGAGGTGTTTCTTGCAAACCGCAGAAAGCTCAACTGC
AGACCCCAGGAGCACAGCAACAAACTTGGAATAGACATCAGCGTGGGTCGAGCGCATGGC
TTGATGTTGGGCTTGCTGGCGCTGGCGCTGGCGCAGCGCAAAATACTTCCCATGGTTCGA
GCCATGTCCATCCTCGCGCGCCTCCCGCACAAGCACCCCGCAGAGCGACATCGGACACTG
GCTGGCCACGGAGCTGTTGTCCCATGCGGTAACTCCACCGTACCACCGACAAGCACCAGT
CAACATCCCACTTATGTGCAGGCCCGCTCGCACTTGGCTCACGACCTCAACATACAAGAG
TTCATCTCAAGCAAACATTGCTCTCAGCGGTAA
>649_1; 101 1 304  LEN=632; minus strand
XXCGACGCTTCGCGTCCGCTGCTCCTCGCGATCAAAGGGCGCGTGCTCGACGTGAGCCGC
GGCGCCGAGTTCTACGGCGTCGGCGGGCCGTACAACGTGATGGCGGGGAGGGACGCCAGT
AGAGCGTTTGCGATGATGTCTCTCAAGGAGGAGGACGCACACGCCGACCTGAGCGGCGTG
CCGGAGAACCACCTCAGCATACTAGACGACTGGTACAACAAGCTCACCGCGAAGTATCCG
ACGTGCGGCTACGTCCTCGCGGAGGCCGCGGAAGGCGACCAGGCGGCGCCTCGCAAAGCG
GCATGA
>628_1; 24 1 307  LEN=307
AGCGCCGCCATCTTCCGCGTGTACGAAGGCGCCGTGTACCTCTCGTCCGGCGCGACATAC
GTGGTGGACGAGCTCGACATGGAGGAGAAAGTGGCGCGCCTCCACCGCGAGGACCCCGGC
TACTACACCGAGCCGCGCGACCACACGCGCGTCTACATACAGGGCCGGTCCGATTCGCTC
ACTGTATGCGGCGCCTCGGCATACACCGGGCCGATGTCGATCGTCAAGTCTGTCTATGGC
TACCGGAGGATGAGCAAGGGCTCGTCGCAGCTGCTGGAGCTGTGCGAGGCGGAGGCACCA
CTCCCGCXX
>628_2; 3 1 448  LEN=762
XXCCCGCCATATCAGTTCGACACCCGAGGGGTGTGGATGGAGCTGCCCAGTGCCCTTCGG
GATGAACTGGCGCAACGCGGCCACATGTTCTCCCGTGGAGGGCTGCACGCGATCGAGCAC
GCATTGATCGCGCTCGCACCTCTATGCGTCACCTGCGAGGCGGCGGAGCTCGGGTGCCAA
TGCACTCGTCGACAGGGAGATGAGCATTCAGAGCGCCTACTTATCTATGAGAGGCGATCT
GGGGGAGTTGGCGTCGCAGAGAAGCTGCTACCTAACCTTGCGGTATTACTTCAAGCGGTG
AGCCAGCGTGTGGACAACTGCAGCTGCACAACAGGATGTCTTTCGTGCATCCACATGTCG
GGCTGCAACGAATATAACGAAGGGCTCGACAAGCAAGCGGCGCAAAGCATCCTACACATG
GTTATATCTGGCGAAGGCGCTGAGGCGTGA
>662; 48 1 359  LEN=411
XCCCAAAAGTCCCGTCGTCCTCGCCCGTCCGGCGCCTCCGTGGCGTTGTCTCGGTTCGTC
TCGTGTGTCTCGCGACAGGTCGCTCAACGCCACTCGGTACGAAGAACTTTGATCGATTAC
ACAACATCGGCAGGAGCATCGCTCCCGGTGTTCTCACAAGGGGGCGCACAAAAGAGGCTG
CTCGCCGATACGGATAGGCTGCTGGAGTCCGGCGAGCCAGCGACGCTGTCGGTCGACGCG
CCCCGCTCGCCGGAGACGAGTCCGGCCTTCACGGTGAAGTCTGGTCAAGAGGTGGCTATC
GATCCGTCGTCCGACTGTAAGAGTCTACTGCATGAGCGGTCCGGGAGCGCAGTGCCATAG
>641_1; 60 1 397  LEN=397
TGCGACAGCACAATTTCCTCGGCCATGCCTCGAGCGCTGCCACTGCTCACGCGCAGCCGC
CTGCTTTCTATGCGGGGCGGAGCTTCTGTTGACTCCCCCGTGCGGCGCTTGATGCTCACA
TCATCTGGACTGACCACGCCTCAGCTCGAGCAGAAGTTCCGGCAGTTGATGGAAGCCTCC
ACTCCTCCCAGCGCACCCTCGCGCATCGCGATGATTGTCACTGCTCAGCTTGCACCATCC
GTGCAAGAGACCGCCTCCCCCGACGCCGCCTTGACCTCGAAGCGGTCTCCAGGCGAGCTT
CGTCGCCGTCGCCTGGCAGATGCACGAAAGAAAGGACGCCTCATCTCCGCGCAACTTGGA
GTACCTGTCGAGTGCATCGACTGCCTGCGTGTGGAGCXX
>641_2; 106 1 433  LEN=655
XXGGAGCCTGCGGAGCTGCGCGCCTCGCTCGAGGGCGCTAGCTGCATCTGGGTGACGGGC
GGGAACACCTTTTTCCTGTGGCAAGCAATGAGACGCACCGGGCTTGATGCTCTCATTCGC
GAACGGGTGGCATCAGGGGCCTTGTATGTGGGATGCTCAGCGGGTGCCATTGTTGCTGGT
CGGTCGATTGTACCTGCATTTTGGAAGGGTTGGGACAGTCCTGCGGCCGCTTCTGAGACC
AACTGGGACGACGCGTCGAACCTCGTGGGAATGGGGTTGGCAAATTCTTCTTTCTTCCCT
CACTTCGCACCTTCCTGGGCCGAGCTGGTCGAACGGAAACGCGGCGATCTGGACCATCCC
GTGATATGCCTCGATGAAGAATGCGCTTTCATTTCCGGGGATGACTCTCACGCATTGCTT
GAGCGTGGTGGGTAG
>572; 297 1 1262  LEN=1902; minus strand
XCTCCAGCAGTCGCTCTTGCCTTCTCTGAACTCGCTTGCACCCCTGTCTTATCTTCTCAT
ACTGGGTGCGCATCCGCCACTTCCTGTCGCTCTGCTTCCCGAGTCTTCCCACATCGTCGC
TCTTCCATGGACCCCCTGCCAGCGGAACGGCCAAAAGCTTCAAAGGGGCCTGTTGATCCA
AATGAGCCCAAGCCGTTCCTTGCCAAGTTGTACAAGATGGTTGATGATCCTGAGACAGAC
CACATCATCACGTGGCTCCCCTCGGGGGATGGGCTCATCATACAAGAAGTCGAATCGTTT
GTGAGCATGTTGCTCCCGCAGTACTTCAAGCACTCCAACCTCTCGTCCTTCGTCCGCCAG
CTCAATACCTACGGCTTCTCCAAAGTAGGCCCTGATGCGTGGATCTTCGCGCATCCTCAC
TTCCGGCGCGGCGACCTTGAGTCGCTGAATCTGATCCAGCGGAAGTCGTCCCATCGGCCG
GCGAATGCTCAAGCCTCCGGGTCCGCCGAGGCGGCAGACGACCAGGACGCTCAAGGGGTG
GAGGGCGAGGGTGCCGACGACGAGATGCGGCGGGAGCTGCTCGCGATGCGCAACCACCAC
GCGAGCATGGCACAGCGCATTGCCGATTTGAGTGAGCAGATCAAAGTGGCGCGAGCGAAG
CAAGCAAGCACGAAGAGCGCTATCTCGAAGATCATGACATTCCTTTCGCAGGTATACAAT
GCCAACCAGACAGAGATTTCCAACCTCGAGGGCAACGCGTTCTCACATACTATGACAACC
AAGCGCCGCCGCATCGAGGACCACTCTCAGATAACACCGCTTCTGGAGACGCTAGCTCCC
TCGCTGGTCAGTGAGGGGAGTGTGCGTTCACCGCAACCCTCGCTCGACCTCGGCTCGATC
AGTGAGGCATCCTTGCCTGCTCTGGCCGCTCTGCCAACTCTTGCACCTCTGCCAGCCCAA
TCTGCGACGACTTCTCTGGACTCTCCATCCTGGAGCTCCGCGCTCAAGCTCGGGCGAACT
CCTAGTTTGGGCCAACAAGCCGCGCTGGCATTGCCCTCTGACCTCCAAGAAATTGCGCTG
CAGCTCATTGATGATACTGATTTGCAAGACCAATGCCTCAAAGAAGTTCGGGAGGGGATG
ACAAACATCGACGGCGCTAATGGACAAAAGAACGATGACTTGGAGTCTTTCTTGTGGGAT
TTCCTTGAGACGAGCCAAGACGCGGTCATGGAACACCAATCCGGTGATCTCTCTTTGCCG
TAG
>608; 213 19 1525  LEN=1525
ATGGAAGCCGCATACACGCCTCATCAGGTCACGCTCGCCTCGCCAGCGACGGTGGAAGCT
CGAGGGGGCAAGAGACGCGTTGCCCCTGAAGGCGAAACGCCCTCTGCAAAGGAGAAGCGC
ATTGAGCAGCAAGCGTATGCACTCGGCGTGCAGTTCATGATCTTCCGACTGCGTGGCGAC
AACGGATGGAAGTCTTGCGAGGGCGTCACACCAGGGCACATCGCAGATTCAATGCACCAC
CGGTACCAGCGCCTCGTCGGGTTCAAGCAGGTGAACCAAGAGGCAATGTACGATGCGGAT
GCTCGTGCGACGCAAGCGTATCGAGACTTACAAACCGATCCAGCGGTCGCACGCGCCCAC
GAGCAACGCGTGTATCGACTGTCCCTTTTTGAGCGGTATGTGCAAGAGCGTCATGCAAAG
TCACCTTATGTTGCCTTTCTCAATCAGATGAAGGCTGACTCCATTTCATTCGAGCACGGC
ATGGCAGTGCGGCACATAAACTTCATGCGGCCACCAGAGGAGCTGCTGACTACTTATATG
ATGAACTTGCGCAAGGACCAGTTGATGCCAACCGTGCAAGGAGTCAAGCCGGACCACAGC
GCCAACACAATCAGGGCCTATCTGGGTGCACTCACTGCAGCGTGTGATGAGTTCAGCTCA
GTGAAGGGTGGCTCAGTCTGCAGTAGCCAAATGGCAGCAAAGATGAAGATATGGCAAGAT
GAGGATACTATTGATGGGGCGGTGCCCTTTGACCCTGTGACCGCCCTTCCTGCTCTGTGG
GAAGCTGTATTCACTATGAGCCACTGGAGCATGCTAAAATGCATCAAGGCCTGGACTATG
TTCCTCATCGCTTTTGCAATGATGGGCCGTGCCTCATGCATCACGAAGTACTGCCCGACC
TATGAAGACTTGGTGCTTCCTGGGAAGAAGCAGTGGGACTCTGATGGTTTCCCCCAGTGG
GTAGAACTAGGCCTGCGTGATTGGAAGTGCCGGACGACAGCAAACAAGGGCAAGCGCTAC
GCGCTACGCGTGCACAGAAATTACCAAGATCCTCGATTCTGTCCGGTTTCCTGGCTCCTA
ATTTATCTCATCAAGTTCAGCATTTCAGATTCACCCTACACAACACATGGCATACATGGC
CGCCCTATCTTTCAGAGGGAAGTCAACGGGGTGCCAACCGGTGAGAATATGACAACTGAC
ATGTGGACAGCAATTACAGATCGCATGTTCGCCAAAACAAAGTTGTACGACCTGGAAAAG
AAGACTGGGTGCACCAACCACTCCATCCGACGATCAGCAGCACAGTGGGCAGGCAGGTGT
GGGGCTAGGGAACTGGATGTGCGGAACAATGGCCGGTGGAAGACCATGGCGCTCTTGGCT
CTGTACATGGGGCAAGGCCCCATTGCAATGGCAAAGGCTCTTGAGGAGCATGACTTCGAT
CCCATCGAAAAGATATGGTGGTACCAAGCTGCCACAATAGCTGGTATAAATGGGCTTGAC
CAGATG
>603; 407 1 1482  LEN=1790; minus strand
CCGCTTATCCATTCCTTCCCATCCTCCCTCCCTCCTTCACCACCTCCGATCATCTCCCCC
ACCGCTCCTACTCCGCTTCCCTCGGCCAACTCGTCACATCCTCGTCCATCTCGCATGGCG
GAGCCTGCCCCATCCCCGGAGCCAGTCGATGCCGAGTCACGCCAAGAGGCGGAGGTGAGC
TTCGAGCAGCTCGGCCTCAACGAGTCGCTCTGCAAGGCGTGCGCGAACATGGGGTTCAAG
CACCCCTCCGCCATCCAGCGCGAGGCACTGCCGTGGGGGCTGCAGGGGCGCGACATCATC
GGCCTGGCGGAGACCGGCTCCGGCAAGACGGCCGCCTTCGCCCTGCCCATCCTTCACAAG
CTCATGGAGAAGCCGCAGCCGCTGTTCGCGCTCGTCGTCTCGCCGACGCGCGAGCTCGCC
TTCCAGATCGGCGAGCAGTTCGAGGCGCTCGGCTCGCTCATCGGCGTGAAGTGCGCGGTG
GCAGTCGGAGGGGTGGACATGGTGCAGCAGGCGATCATGCTCGCCAAGAAGCCGCACGTC
GTCGTCGGCACGCCCGGCCGGCTGGTCGACCACCTGCAGAACACCAAGGGGTTCTCGGTC
CGCGGGCTCAAGTTCCTCGTGCTCGACGAGGCCGACAAGCTCCTCAACATGGACTTCGAG
AAGGAGCTGGACATCATCCTGCAGGCCTCGCCCAAGGAGCGGAACACATACCTCTTCTCC
GCCACGATGACTTCCAAGGTGAAGAAGCTGAAGCGCGCGTGCCTGAGCAACCCGGTGAAG
GTGGAGGTCTCCTCCAAGTACGCGACGGTCAAGCAGCTCATCCAGCAGTACATGTTCGTG
CCGGCGAAGCACAAGGACTGCTACCTCACGTACGTGTGCAATGAGCTCGCCGGCCACTCC
GCCATCATCTTCGCCGCGACGTGCGCGACCGTGCAGCGGATCGCGCTCATGCTCCGCTCG
CTCGGCTTCCCCGCCATCCCGCTCCACGGCCAGCTCTCGCAGGCCAAGCGCCTCGCCTCG
CTCAACAAGTTCAAGGCGGGCGAGCGGTCGATTCTCATCGCGACGGACGTGGCGAGCAGA
GGGCTCGATATCCCCTCGGTCGACCTGGTGATCAACTACGAGCTCCCCGCCAACTCGAAG
GACTACATCCACCGCGTGGGGCGCACCGCGCGCGCGGGGCGTGCGGGGCGTGCGGTGACG
ATCGTGAGTCAGTACGACGTGGAGCTCTACCAGCGGATCGAGCATATGCTCGGCCAGAAG
CTCGACGAGTTCCCCGCGCCGCAGGATGAGGTGCTGCTGCTGATGCAGCGGGTGGGCGAG
GCGCAGCGGCTGGCGGCGATGGACATGCGGGAGAAGGAGTCGAAGAAGAGGGTGGGCGGG
AAGCGAATGCGAGACGGCGGAGAGGAGGACGGCACCGACCCGGACTTGCAGCGGATGATC
GTGCAGGCGAGCAAGAAGAAAGGCGCGCGAGGGCGCAAGTAG
>652; 41 1 813  LEN=813; minus strand
XXTATCATCCTGGGTTTTCTACAGGGTAAATTCACCCATGGCTATACGAAACGAGACTAT
TGGGTTACCGACGTCGACGCTAACGACTACGGGGTGCGCGCGGTGACCATCGCGCCGTCG
CCCAGTGGGGCCATCAGCCAAGGACGCGCGGTTCGCCGGACAGTAGAGGAGTTCATCTCT
GCCTTTCTGTCGCAAGAGCCCACCCCGACTCGCTCCCCGGCCACGCCCATCACGCGCACA
CAAACGCCGGCCGCGGGAGGAGGGGCGGCAGCGCCCAGGCTCGCTTTGACGGTCGCATCT
CTGGACGTCAGTCAGCGACCCATTGCGAAAGCACTGCGCCTGTGGCCGCATTGGCAACGC
ACTGCACCATCATTGGCGACGCCGACGATGGCGGCGATCGACGACCTCGCAGTGCTGCTC
GGTCCACTCATGGGCAGGGCCGTGCGGGGGAGGGCCGCGGTCATCTCGGCACTAGCGAAA
GTCGATGGCCAGCTTTCCTTCGAACCGCGGCGCAAGTCGTCTCTGCGGACAGCAGTGCGC
GAGTTAGGCGATGAAGCGCTGACGGTTGACGACGTGGGCGCGCTTTTTCGCGACCATCTC
TGCCCTGGAGCTACACCAGGAGGCACGCCAGCGCGGGGACCCCCCGCCGACAGGCGGCGC
GCCCGACCCGGGCCACGCACGGTGGAGACACTTCAGGAGAAGACCTGCTCGGCCGCCTCG
GCAGTGGCGATGAAGGAGATGCCACCGACTCAGGCGACAGCGAAGACGACGAGCAAGAAG
TTCCTCGCACTCGCGGGCACACCACGCCCACGCGCX
>656; 187 1 604  LEN=727
XGCGACGGCGACGTGCGCGTGCACTTGATCCAACGGGGCGCCCGCCACGCCTTCTTCCAC
CCCGCTGCCGCCGCGGGGGATCGCGAGGAGCTTGCGGCGGCGCTAGCGCGCGGGATGGTG
CTGTTCGTCTCGATGAGGCGAGCCTCCGGCTGCTCTCCCTCCACGCAGTGTGACGCCAGC
GCCGCAGAGGCCATACTGGATAGCTGGAGGATCGAATCCCCGCCGCCGCCGCCGCCGCAA
CCTCCCTCGCCGCCCTCGCCGCCAGCCTCGCCTCCTGAXGCCTCCGTTGCTGCCGCCGCC
AAGTTCACCATCGCCGCCGCGTACGCCGCCCTCTTCGCCTCCTTCCTCCCCGCCTCCTCC
ACACCCTCCATCCTCACCGCCAAGTCCACCACCACCCCCCAGCCCGCCGAGCGCGCCGCC
GAGCCCTCCACCTTCCTTCTGGACCATCCCCTCCACAGCTGTTATCTCTGCCGCCGGCGT
TCTAGCGGTTGGGGTGGCTGGCTGTTGCATTTCCCGTCGTTGCAAGAGACGACGTCGAGG
CCGCCAAGCCGAGGAGGAACTGCTCAACGGCCAATATGCGGAGTACGAATGAATCGTGTG
GAGTAG
>665; 270 1 799  LEN=799
XCTGGTATGCCTCCTTCGCCCGCTACAGATATGGATGCAGTGGAGACTTTGGATCAACTC
GATCTCTTTGGTGAATCAGTATTTGCTGCCGAAGAAGGCATATTTGGGCACTCACTTGCC
GTCACACACGGTGCTCTCACGAACGCTGAACGTCTCACATTGTTGGATCTTGTCTTTGAT
AGTCCTCTGATGGCAGGCGTTAGCGGCGGTGGAGGATGCCGTATCATGCCTCCAAAGCTC
CTCACGCCGGAAGATGGATTGTTGGCTGACGAGGCCTTAGAGAGCTTGGTGCCTCTTGAA
TCTAGATTTTTGCCAAGTGGTATCCATGGAGGAGGCGGTGTTCGCCTGCCGCCTCCACGA
CTGCTTGTGCCTTCGGATCAGCTTGACCAAGATGCTACCATGTCGGAAGTGCAATTAGGC
GTTCATGCTGAGGGCAATATGCAGCTTCGTGGTTCGCTCCAAAACCGAGAAGGGTTAGCC
CTACTTGATCTTCCCTTGGAAAGCGGCGTAAACGGTGGCTGGGGAGTGCGTGTAAAGCCC
CCTGTACTTCTTGCTCCATTCGACGGGCTGCTTGCTGATGAGGCAATGGACAACCTGGCT
GCGCTTGACACGTCACCTCTGCTTTCGGGCATGAATGGTGGTGGTGGTGTCCGCTTGCCC
CCACCGCGCTTGCTCGGGGCAGAGCTTACACATGAGGACGATGGGAATGAGGTCGGTGGC
ACTTCCACAACGTACATTGAGGGAGCTATGGTCTTGCAGTCCTCGGTGCTTGACTCGGGC
TTCGGTGGCGGCGGTGGCGGX
>676; -10 1 256  LEN=256
XACTTCGCGGGCGCGGAGCTCGGGGACTGGCAGATCAAGATACTCCGCGTCACGGGTCCT
GCCGAGACGCTGCCGAAGACTAGCCACATGCAGCCCTTGATTGGCAAGCGCCCCGATGGG
AGCTGCTACGCTCAGTTTCGGCTCGACGTCGCGGGAGACTATTCCTGCTTGGTCATGCTC
ATGGGCAGGGAGGTCGCGAACTCGCCCTTCGCGCTCACGCTCGTGCCGTCGCATCCAAGT
GCAGCGCACAGTGGGCCX
>680; -35 1 179  LEN=179
XCCGCCTCGCCTTCGCCCTTCGCAGCCTTCGCTTCGCCCTCGCCCTTCACCCCTCACCCC
TCTCCTTACCCCTCACCTATAGTCGCACTGACACCTGCATGTGTATTTGCCCCTCACCAC
CCTGCCCATCTCAGCACAGCTCGTACCTGTGCTCAGAAAACTTCTTGTGTTGATAACCAC
>660; 59 1 449  LEN=506; minus strand
XTGGCCGCACGGGCCTTCGGTGAAGAGTACGCGCGGGAGCGCGCTAGAGCCAGCGGGACT
CGTATCTCCTGGGCCAGCGAGGCGCTGCGTGACGAGGGGATCGTCCGGGACAAGTCGTCA
GACAACAAGTTCCTCGTCTTTTTCAACGAGAGCGAGGACCCCGTCTGGTGGGCGCGGAAG
GCGCTGAAGTTCGTCTCGCGCGAGGGGGGGCTCCAGCAGGAAGCTCACCACCAAGCTCTG
CGCCACCTGCGAGAGCACTGGCCACGGGGTGATCGCTGTCTGCGGCCGACGGTCCAAACG
CGACTGCATCGACCGTCACCAACGAGGAGAGGAGCTCAAGCACGGCTCCTGGCGGTTCAG
CAAGCCAAGGGAGCGTCCTCCACCTCCAGCTCCAGCGCCTGCCATCGCCCCTGTGCCACG
CAGGCGCCAGAGACATGCGTAGGAACCTAG
>669; 165 1 664  LEN=664; minus strand
XXCCAGAAGCAGCTTGAGGCCGTGCGGGAGGAGATGAATGCAGGCATGCACGATGCAGAG
CGCAGATGGCTCGACGTGGCAAAGAAGATCGAGCAATCCGTTAGCTCTCAGCTCGAGTCC
GAGCAGAAGCTGCGCACGCAAGCAGAAAGTCAGGTTCGCCGGCTGCAGGAGTCTTCGAGT
CAGGCGCAGCAAGAGACGTATCGAATGGTGTCAGAATTTCAAACGACGGCATTGGAGCAC
AGTGAAGTGCTGCGGAGACTTGAGCAGGAGCTGTCGAGCTTCAAAATCACGACGGAGACT
AAGCTTGCCGAGGAAAGCCGCCGCATCTCTGCCCTCGAGCAGCAGAAAGAGGCCGGCCGT
GCCTTCGATCTACCGGGACCGAGCGCCGGAATGCTGCACCAAGGAATGCAGCACCCAATG
ATGCGCTTGTCAGAGGTTGAACAAGCTTTGTTGCAGGAGCGAGAGTTCAGGAAGGCGTTG
GAGGACCATGTGCTTGGCTTACGAGATGCGCATGATAACCTACCGGCTCTCGTGTCATCG
TCGGTGCAGGAGGCTCTGGGAGGGGCTGGGCATGACGAAAAAGTCAAAGAATGCGGCCGT
CTCATCGTCAGAATGGGGACTGAGCTCATGGAGGAGACAAAACGGCGCCAGGCGCTCGAG
GCGGAG
>663; 53 1 447  LEN=963; minus strand
CTGCTCTCGGCGTCAGCCGAGGAGGCGGCCGCCGGGTGCAGCCAGGCGTGCTTCGAGGCG
GCGCTCCGATTCCAGGCGCACCAGTGCTACAGTTCTCTCACGCAGCCACAGCTTCGGCAG
CCTCGCTTCCGCTCTTCTTCCCATGTGGCGCTGCAGGGCATATGGTACGGCCTTTACCCG
GCGAGCGGAGTCGACCTGATTGACGTGACGTACGATGCAGCGACTCACACCCTGCGCGGC
ACCAAGCTCACGGGAAATCAGTTTGTCCGTGCTGGTCGCGTCTCCTGGGAGGCGACGCCC
ACTGCCTGCATGGTAGTCAGCAGCATGTGGGCAGGTGCGTATACCCCTCGTTGGGATGTC
TGCAAGTTCATTCAAATCGACGCAGACCATTTCGACATCGCGCTACCACTCGAGGGCGGC
GGGTATGAGGATTTCCTTACGCTATAG
>673; 81 1 448  LEN=618
XXGAAAGTCGTTCTCCCCAAAGCAGTCTCTGTCGAGCTGCCGTTGTTCCGCGGCGTGCGC
AACTCGACGCAGGAGCGAGAGGCGAGGGGTGGCGCGCCGTCACCGCCACGCAGCGAGGAG
GATGCCGCACAGGACACGGCGCTGCAGGCTCTGCTCGCGCTGCGCGTGGACTCTCACGCG
GGGCCGTGTTGGGAGCTCGACGAGCGCCTCGCGCGTGCGTTGGGCGCGCCGCTTTGGCGC
CTCGAGTCTCGCAAGCCCGCGCACCTCGAGGGAGCGTCGGCGAGGTGGCAATGGGGGACG
ACGCTCGTCCTCGCCATGCTACAGCTAAGGTACCACGATCGAGCGAACGCGTGGAGCTCT
CTGGTGGAGGTGCGGCGAAACGGCATTGGCACAGAGCTGATGCGCTGCGGGATGGAGGTC
GTCTGCGATCTCAACCTGATGGGGTTGTAG
>646; 99 1 1067  LEN=1418
XCTCCGCTCCTCTCCTCCCCTTGTGCTCGAGCACTGCTCGCATGTGTCCTCCTCACGCCG
GGCGTGCTATTCGCCCTCTTCTGCGTCGGCCACCTCGCCGCGCCCCCCGGTCCTCCGCTC
CACGCTGTTCCTCTCTCAGTTCTCCCCGCCACTCCCGAACTCAACGCTCTCGACGACCGC
CTCCCGTTCCACCGCTTCTTCGACGGCATCCCCGGCGCCGCGTTCGGCGCACCTGGAGAT
GCCATAACCGTCGGTACGGACTTCCAGCCGCAAGAGCCCTACTCCTTGCTTGGCGCAGTC
AATCGATATCAGTCTCCTCTCACCCCGCCTAAACCTXCTGCCCTCGCCTTCCCCCATGCC
CTCGCCCTCCCACCCGCCGCCGCCGAGGCCAAGGCAGCCACCGCCGCCGCTCCCTCCGCT
CCCCTCGCCCTCCCCGCTCCCGGCCGACTGGGCGGTGCGCGAGGAGACAGTCAGGCCGGC
GCCGTGCTGTTAGCAGAACGATCGTTCAACTCTTCTTTCGAATACTTCAACCGCGCCGCC
GTCCTTCTTCTCAGGACGTGCGACTGCCACCCTTCGCTCGGCGCGAGCAGCTCGATCTTC
GGCATCGTCCTCGGCCAGCCAACGAGGCACACCCTCGGCGAGACGCTCTGCCCCAACGCC
GCGCGCTCCCTCCCCGCCTTCCTCAACGCCTCGGTGCGCCTCGGCGGGCCGGTGGGGCCG
CACTGGACTGTCCTCCACACGCTTCCCGCCATCGGCGGCACCCGCGTCGCGCCGGGGCTC
TACATCGGTGGATCGCTCGCAAGGGCGCAGCAGCTCGTCTCCACGGGGGAGGCCTCCGCC
TCCGAGATGCTCTTCTACTCGGGCTACGCCGCGTGGCCACTCGCCCGGCTGCAGCGAGAG
GTGGAGGCGGGGCAGTGGAGCGTCGCCGCCGCGTCGAGCCCCCTCCTCTTCCGCGCGGCC
AAGTCGTCGTGGGCGGGCGCCACGCCGCGCAGTCTGATCCTGCGCGCGCTGGGCCGGCCC
GAGCGGGTCAAGTGCTGGGAATCGGAGCGCGGGTGTGGCTCCGGCTGA
>640; 197 1 1315  LEN=1761
ACCGCGCAGGAGGTTGCCACGCTCCTTGTCCAGGACGTGGCGCCGTCCTGCGCGTGGTCT
ATGCGACGGGTTCCGTGCTTGCTGGACGTTGCCGTACAGGCAGGTGCCGTGGGCTCTTCC
ATTCAACTTGACTCAAGCGGAGGCGAAGGATGCGTTTCATGTTTGGAGTGGCAAAGGCGA
GCCCGGCACTCCGAAGATAACGATCCAGACGCTGCGACCGATCCATCTACCGATTATGTG
TTTGAGGGCCAACTTAATGTCACATTTACTGGAGTCGTTGGCTATGAGAATGGCGACAGC
TCATCGGAATTCCATCGCACAGACATCCGGTGTCCACCAATACACCTCGGCGCCGATGCC
GGCCAGACGACTGCTGTGTACGCGGGGTTCGACTTCCGTCGCTTGTATGTCCGGCAGGCA
GTATCCCGTGACATCTCGGATGCGCTCTTGAGAAGTGCCGTCCCAATGAATGAACTGACA
CACAAGCCAGATGGAGCCGGCGTCGAGGCGTTCAAGATGAAGCCTTCTTTCGCGTACCTG
AACCGTATTCTAGAGCGCTTGCCAGAGGTGGCGTATCACGAGGCAGAGCGTTACATGGAG
AACGAATGTGTACGCGCACTACAGTTTGAGAGAACGGACGGCGAGGCGCGCATTTGTCCG
TACAGCGAGGCTCGGATGCCAGACTTTGAACGAGTTGAAGACGTGAATTTCGAATTCGAC
AAGACGGCCCGATTTCACGATCGTGGGGTGGTGCTGTTACCAGTTTGGGTGGTCGAATAC
AAAATGCTTGGCCACAACTATCGAGCATTCGTTTCCGCGCTCGTCGCTGGGATCAAACCA
CGGGTTGCGGGCATCTGTCCGCGAAGCGATGACCCTGGCGCATCAGGTGGTATGCCCGGG
GATGCCGCGTTCACGTGGAAGACGGTCGGCGAGCTTCGAGAGCATGAGTCGACGAACAAT
CAAGGCTGGAAGGTGCGACGGTATTGGTTGGACGAAGTCGCTCGCGTAATGCCGGAATGG
CAGAAAGATGACGCACGGAGAACCAGAGCGAACCGGCGCAACTTCGGTGGGTTCCGGAGT
AAAGGTGGTGGCGACGAAGCCTCGTCTGATGATTATGCACTTCTTGGACTCGTTCAGAAC
CCGCCTCCGACCGCAGCAGCAATCGCTTCTGCGTTTCGAGCTATCGCGATGACATCTCAT
CCGGACAGACAACAGGGGTTGACGGACGCTGAGCACATGAAGTGCACCGAGCGTTTCCAA
CAATTACTTGCAGCACATTCAAGGCTGCGAAGGAAGCATTCGACCACTGAGTAG
>683; -23 1 331  LEN=331
TCGTGGCTACTCTTCGCGTGGCAGCCGGGCCGCGTCACCGTTGACCTCGTCGTCTTCTGC
GAGCACAGGGCGTGTGATTCCCTCCCAACAGAATGCCGCGCCACACTAACTGCTCCGTCC
AACCACTCCACGCCTCGCTGCGTGAGCGTCCGCATGCCCGCGCCCTTCGCGGCAGGGCAG
TACCCCTTCGCCACCTCCGTCGACTTCCTCGTCTCCCCTGAGTTCGCCTCCCTCCTCGCG
TACACCAGGCCAAGGTACGACTATGTGCTGCGTGCAGATGCAGATAGTGTCTTCGGCCCC
TCCACAGCGCACTGGCTGCCGCCGAAGGCCGXX
>678; 22 302 567  LEN=567
ATGCAGTGGCTTGTCATGGTCGGCCGTGTCTGTGCCACGCCACGTGTTAAACAGCCGGTC
AAACAAGGAGAAGCGCTTCGAGAAGTTGACCTCCGCCTGCACGTGGTGGCGCAGGTGGTC
CTCCGCCCGCAGCTCGATCCCCAGGCCGCTCGTGAGCCACGGGGCTATCCCGAAGTTCTT
GCCGCGGTGCTCGACGCCCGCGTGGCCGTAGAACTCCTGGAAGAGCAGGATGACTTGGCG
AGCGACATCTCGAGCCCCGGCGCG
>692; 79 1 308  LEN=308; minus strand
XXCCCGCCCGGGGCCGATCGGCTGGAGACGGTCGGCTTTCTGAAGAATTTGCAACGGGAG
GACTGGGTGGTCACGCCGCTCCTCTTCCTGCAGTTCGTCTCGATCTTCGCGCTCCTGGCG
TTCCTGGACGAGGCGACCTCGCGGCCAACCTTCGGCCGCGACTGGATCTACCACCAGCTC
GACGCATTGGGCGGATACAATGCGACGATCCGCGCCGAGTACCGCGCCGCCATCTACTGG
CTGTCGCTGCAGTCATCCAACGAAACAGATCCATTCGCCCTTCCACCTCCTCACCTGCCC
TCGCCCCCCTXX
>677_1; 75 1 244  LEN=343
XXGGAGCAGCAGCACAAGGTGTATGTGCAGCATCTGATGAGGGCGATGGGCGCGAAGCTG
TGGGAGCTCCTCTCCTCTTCCAACGCTCACGTATACATCGCAGGGGCCTCGAATCAGATG
CCCAAGGCTGTTCGCAAGGCAATGCACGAGGTAGCCGTAGAGCATGGTCAACTCGATGCG
GCAGCGGCAGACGCCTTCTTCAAGACGCTTGAGGCGCGCGGCAGGCTTCAGTGCGAGACT
TGGTAG
>687_1; 104 1 219  LEN=286; minus strand
ATGGGCATCGATCAGGGCGCCGTGCCGATAGCGCAGCGACGAGCCCGAGGCGCCGACCAC
AGCGCACGTGTCGCACTCATCGCAGCCGCCATGCCACAGGTGGCTGATGTTCGTCGTGCT
CGGCAGCTGCGAGAGGAACGGCTGGAACTTCTGCGTGGAGAACGGGTTCTCGTTGAGGAA
CATGGGCCGCTGTGCAACAAGGTTTTGGCTCCAGAGTAA
>694; -27 1 420  LEN=420
XCCCACCCCGCGTGCGTGCTTCTCCTGAGACAACCAGAGACCGCCGGCGCGGCCGCAGTG
TGGGGTCTCCCAGGGGGTCCGCTGCGAGGGGGGGAGGCGTGGGAACTGTGCGCGGAGCGT
ACGGTGTATGCGCAGGCGGGCCTTCGGCTCTGCCAGCTGAGCGTGAGCGCTGTGCTTAAC
GTCGTACTGCCCGAGAGCCACACCGTGCTCATTCTCATGCGAGGGGCCGTCGAAGGCGAG
CCTCCCCAAGCCCCCACGTCGAGCTGCGAGGGCTGGGAGTGGACGGCATGGGGCGAACCG
CTCGCCCAGCCTCTCGCCGCGCCGCTCGCGACGGCACGCGCACGCGGCGTCGACCCGTTC
GCCGAGGGCGTCTGTGCCATCGTTACGCAGCCTCCCCGCTACTGCTGTGCCATCCTGCGC
GXX
>661_1; 158 1 647  LEN=669; minus strand
XCCGGAGGTCCACGGCACGTGAGTGGGGGGGCACGCCCACCCGGGGCTCATCCCGCCCGG
CTGGTCGTCGACGCACGCGCGGCGTGTGTGGAGGAACTTGCGCCGGTACTCTGCGGAGAG
GGCGCCGCGCTGGCCGAAGGTGGGCTTGGAGGGGTCCTCGAAGAAGCGGAGCCAGCACTC
GCCGAAGGTGTGGTTCCAGCCCGTGTCGAGGCCCCAGCACACAGGGAGCCCACAGAAGGT
CCACGAGTTGCATGGGCCCTTGCGGCCGACCGGCGTCGGGTTCTTCCTCGCGTGCTCCTT
GCACTTGTCGCAGCAGTCCTGTGCGGAGGCCGCGCGGAAGCCGACGCCAAAGGTGAGGCC
GCGGCCGCCGCGGTCGGAGTGAGGCTCCTCTCCGCACGTGGCATCGGTCGTGATGCCGGG
GCAATCCGCCAAGCAGTTGTTCATATCCTCGGGGCCTTCGCACACGTCGTCGCCACAGCA
CTTGCGCTTGCGGGTCTCGGTGCAGGGGACGACGCCACGAGCAGCGGCGGCACGGAGCGC
AAGGAGCGAGAGGAGCAGATGAGTGCGCGGCATGGGGGAGGAGCGGGGTGGAGGGAGGGG
AGAGGGGAGAAGGAGAGTGGATGGTGGGAGGGTAGCGGAGTAGAGTGA
>661_2; -22 1 294  LEN=436
XXGGCCGCCGCTCGACCTGAAGACCAAGTGGGAGACGAGCGGCGGGTGGGGGAACATGCG
GGTCCACCGGCTCGACGAGGCGGGGAAGCCGATCGTAGAGACGTGCACCAAAAACGGAGG
GCAGCCGXTGCTGAGGAGGGGCACGCCGTGCTACGCGCGCGCGTCAGTCTCGGCGGGCCC
ACTAGGTGCCTACCGCCAAGTTCTTTTTACCCCATCGGAGTCGGGCAGCCGGGCAATCTC
TCCGACCACTCCTCACACCTCAGCAGCACCATTTGTTTGGCCTATGCAGAGCGTTAG
>582; 1692 68 4192  LEN=4816; minus strand
ATGGAGCGGCGTGAATCGTACCACGACCCGGACTCTGACTTTGGACCGGGTGTCGCGGAG
CTCTCTGCTCTCAAATCAGTTGAAGACGAGCATCTGCTCTTGAACACCAAACAGCGGTAT
GATGCGGGGCACATCTACACTCGCTCCGGCAGACTGTTGTTGGCCGTGAATCCATACCGC
CAGCTGCCATTATACTCTGAACAAATGCTCACCAAGTACAAGAACTCGCTGCAACCGCAA
GCCGAGCTTGCACCCCATGTCTATGCGGTTGCATCCTCTGCGCATCTTGGGATGCTACAA
AACTCGATGAGCCAGTCGGTTATCATTTCCGGCGAGTCTGGGGCAGGAAAAACAGAGACA
GCGAAGATTCTGCTTCAGTATTTGGCTGCCGTGAGTGCACAGTCCGGTGGCGATCTGCAC
AACCGTGTCTTGCAAACGAATCCGATCATGGAGAGCTTTGGCTGTGCAAAGACCGTCCGC
AACAACAACTCGTCACGTTTTGGCAAGTTCCTCACCCTGCAGTTCAGCGCGACGGGCCGC
ATGCAGGGTGCATTCATTCGCACCTACCTCCTTGAGAAGTCGCGCATCACCTCTCAACTG
GATGGTGAACAGAACTATCATGTCCTGTACTTGGTTGCGAAGGCAAAGATGGGAGGTGTC
GACTCATTCAAGTATCTCAATGTCAAGTCATCTGCTCTGAATTGGGACGAGTTCCCCTGC
TCTTTCGATGCTCTCCTCGGGGCGATCGCCGTGATCCCGCAAGTTGCAGCTATGGGAGAG
AGCACATGGAACATTCTTCAGGCAGTCCTGCACTTGGGTAACATCGAGTTTGCTGGGAGT
GGAGAGGATGACGCAGTAGTCCTGGACAAAGCTGAGATTCAGAAAGCTGGCGCGCTGCTG
AAGTGCGATCCCGAGCTCCTCATCAAGGCTCTGTGCACTCTCAATATCAAGGCTGGCCTT
GATTGGATCGCTCGTCCACAGACAGTTAACGTGGCGAAGTCCGCCATTCATGCGCTCGCG
CGCGCGCTCTACTCGAAGCTGTTCGAAAAGATAGTAACGGCGACGAACGAATCACTCATG
TACGGAGGCGATTCACGCTACTTTATCGGCGCCGTTGATATTTTTGGCTTCGAGTCATTC
GCCAAGAACTCGCTCGAGCAGCTTTGCATCAACTTCGCCAACGAGAAGCTGCAGCGCATG
TTCATTGCTGCAGTTTTCGAGTCTGTGCTGGCCGAGTACAAGAAAGAAAACATCGATGTC
GCCGCTATGACGTACGAGGACAACTCAGCGGTCGTCTCCTTGATTGAGGACACGCCTTCT
GGCTTACTCACCCTGCTTTCAGAGGAATGCTTTTTCCCCAACGGGTCAGACGCGGGGTGG
CTTGGGAAGATCAAGGAAGCGCATAGGAAGCATTCATGCTTCGCCGATGATCGCAGGGAT
AAGGAGAGCTTCACTGTGACGCATTATCCGGGCAAGGTTACCTACGACAGTCGCGGCTTC
TTGGAGAAGAACAAGGATCCTCTTTCGCAGGATGTGACAGTGTTGATGCAATTTTCCGAT
GATGAGCTTTTGGCAGAAATTTTCAAGGAGAAAGCTGACCCCTCAGGGCAGAAGCGATTC
AAGTCTGCGAGATTCATTGGCGTCATCGATTCTTTCCGCAAGTCGCTAGCGGAGTTGCTC
GAAACACTAAATGCGACGAAGACGCATTTCATCCGCTGCGTCAAGCCTAATGAAAACAAA
AGGCCAAACGATTTTAACAAAGATGTTATGCTCCGTCAACTGTACACCTCGGGTGTCGTG
CAAGCCGTGATGTCCACGCGCAAAGGTTTCCCGGACCATTTACTTTTTGAGGAGATCTTG
AACCGATTCCAGCTTGTCCTACCAAAGGGCGGTCCACGTGAGGGGAAGGCAGGCGTAAAA
TCAATGCTTGATGCGGCAAACGTGCCTGAGGCGAAATATCGCCTTGGGAAAACAAAGGTT
TTCTTGGGTGTCGGTGTGCTCGACAAGCTGGAGCAAACGCGCATGGAGTACTTGGCGACG
AAGGCGCTGCGAATGCAAGTGCTCGCTCGTATATATCTCGCCAAGAGGGAGATGAAGCGG
CGGAGGGATGAGGCCGAACGCAAGCGTCGAATTGAGGAGGAGAAGAAACGCAAGGAAGAG
GAGGAGAAACGGCGAATCGAAGAAGAGAAAAGACGTAAAGAGGAAGAGGAGAGGGCAAAG
AAGGAGGAAGAAGAGCGCAAAGCCAAGGAGGCAGAGGAGAAAGATCGCCAGGAGCGATTC
CGACGAGCGCGCCAGCTCTCCTTCGAGCGCAAAACAGCCAAGAAGAAGCGGGAGGAGAAC
GAAAAGAAGAAAGCCGGCGAGGAAGCTGCGAAGAGAGCTGAGGAAGAGGCTGCAGCCGCC
AAAAATAGTATGGTGGAGGGCAGGAAGTCGTCGCAGCAGCTTGCTGACGAGGAGGCCGTG
CAGCCATCTGAAGAGTTTGCAAAGAAGCTCGAGAACTTCCAGCAGGATGTGGCCGAGGGC
ATCTCTGTGGCCTCCTCCGAAATGATGAACGTCGCTGTTGTGTCTGATATTGGTTGGAAG
AACGCGCAAGGGGAGAATGCGGAGACCGACGTCTGGGCGCAGTACGACTTCAAATGCGCA
GTTTCCGATGTGCTGGAGTACGCTGAGTATCTGGGCATGGATATCAAGGAGGATGCCCAC
CTTCTGTGGATTGCAGACGAAGCCCTGCAAGCTCCGGAGCCGCAGGGATGGGAGCAACGT
TTAGACCCGAAGGGTGGCGTGTACTATTATCACCCCACGACGGGCATGTCGCTCAACCAG
CACCCGCTCGATCACCACTACCAACAGTTCTACTTGCAGATGAAAGCCCAGTATGACGCC
ATGTATCAGGGCAACGCTGCCACGGCTTCCTCTGCACCTGTAGAGGCTGCTGCACCGGAG
ATGGCTGATCCGTCGCCGTCGCCGATACAGCCACTAGTATCAACCCCATCGGAGGAAGAC
ACCAAAAAGAAGAAAGGTGGCGTGTTCGGCATGTTTGGAGGGAAATCAACAAACAAAGCC
GGCGGTGCGGCTCCTCTGGAGGAGATGTGGCAGATCTCCGTCGACCTGCAACGGCAAACC
GATGGTCTGGGGATCGGCTTGACGCTAGACAACATCATTGTCGAGGTGGAGCTCGGCGGT
TCCGTCCACGCGCAGGGTGAGCTCAAATATGGCGACCAAATCGTTGAAGTCGACGGAAAT
CCTCTCAACGGGCGTATGCTGAAAGACGTAATCGTTCCGAAGCGAGTGCACCAGTTGGTC
GTGCGATACAGTCGCATGTCATCCCAGCCACCGTCGCCGCGCCGAGTACGGGCACGTAAG
GTGGAAGTTCAACCGGGCGCTGCGCCTCGTCGTATCGAGGAGGTTGAGGTGGTCATCTCT
CGAGAAGCTGGCACCGGGCGGCTCGGATTTGGTATAGACGCCATGAACACAATTGTCGAG
GTCGATAAGAACGGGCCAGTGGCAGACAAACTTAAGATTGGAGATAAGATTCTTGCGGTG
GACGACAAGGTGCTCAACTACAAGAAATTTGTGGAAGTCGTCGGGCCTGGGGACACACAC
AAGCTGCGTGTGGCTCGCCTCCGTGCCGCAGCCGCCGATCCGGCTGCGGTTTCTAGCAAA
AGCAAGAAGGAGCAAGCCTTCATGCTGAAGAAAAGCAAGAGCAAGCGTAATAGCAGGGCG
TCGGAGCGGAGCGATAGGGCCGATAACCTCTCGATGCCACAAGGCGGCGGAGCGTCGACT
AAGGCGCCTTCATCTTCGATGCCAGCGCTGCGCGAGGTCAAGTTGCTCAAGACAACAGAT
GAAACTAAGATTGGCGCGGTCTTCCACAGGTCGGACGACGCGTTTGACAAATCTTTCTTC
AACGTTGAGGGTTCATCAGTGCAGCCAATCATCAAGAAAGTGGATCCGGGTTCGATGGCT
GAGAACTCAGGTCTCGTCCCGGGCGACATTGTCCTCTCCGTCAATGGCATCTCCGGCCTA
TCCAACTTTCAGGTGGTCGAGATGCTGCGCAAGGGCGCTGGCGAGTTCCATTTGGTCGTT
ATCTCAGGTAGGCAGGTGCAGGACCATATTAACACCTCGCGTTAA
>696; 104 1 361  LEN=525; minus strand
XXGATCATCGAAGGTCAGTACTGGATGGCTCCCATCTCCGCGCTGTGGCTCTTCGGCACG
GCGGCCTTCATGGAGCTGCCGCGCGCGCGTCGATCACACGCTTGGGCGACCGTTGTCGAT
CAGGCGCCCCTGTTTGCACTGTCGGCGTCGCTGGGGTTCTTCGTCAACATTTGCACTTTC
CTTGTGATCAAGGCGACCAACTCCGTGACGCTCAAGGTACTAGGCACCGCTCGCAACGCT
GGTCTTGTGGTCTTCTCAACATTGTTCCTGGGCGAGCAGGTGGGCTTGCTCGAGCTCGTC
GGCTACTCGCTCTCACTTTTCTTCTTCGCTCTGTATAACTATTACAAGTACTACAATCTC
TAG
>668; 228 1 948  LEN=948
XXGGCGACGTCCTGCGCGGCGCTGGGGACGACGCAGAACGTCACGTTCGACGAGCGCGCG
CCCGAGCACTGGATCGAGGTCTCGCAGCGCAAGCTGGCGGACAGTCTGGCCGACTGGACG
ACGATGGAGTACGAGTCGTCCCTCGCGGCGCTACGCGCGGCGTACCGCTTCCCCGCCGGC
GTGATGCTCGCGCTCAAGTCGCACTTCCTCTCGGAGGCCTCCCTCGGGCTGGCGGGGCAG
CCCTCCTCGCTGCGCATGCTCCCCAGCTTTGTGAACCAGCGCGTGACGGGAAACGAGGCG
GGGCACTTCTACGCGCTCGACCTGGGCGGCACGAACTTCCGCGTGCTGCGGGTGCCTCTG
GAGGGCGGCGGCGTCGTCGGCCCCATCAAGTCCGCCAGGTTCGAGGTGCCGAAGGCCATC
AAGGAAGGGACGCGCGAGGAGCTGTTTGGATTCCTCGCGGATAGTGTCGCGACCTTTCTG
GCGAAGGAGTGCGGCGGGAACATAGAAGGGGACCTGGGCTTCACGTTCTCCTTCCCGATC
ACGCAGTCGGCCATAAACGAGGGCAAGCTCATCGTGTGGAACAAAGGCTTCTCCGCCAAA
GACTGCGTCGGCGCGGATGTGGTGCAGCCGTTGCAAGAGGCGTTTTTCGCGAGAGGTATG
AACCTGAAGGTGAAGGCGCTCGCGAACGATACGGTGGGAACCATGGAGGCCGCCGCGTAC
TCTCGCCCGAATACGGCGATGGGTGTCATCATCGGCACAGGCACCAACGCGGCGTACATT
GAGAAGACCGCGAATGTTGGGAAATGGAGAGGAGCACCTTGTGAGGAGATGGTGATCAAC
ACTGAATGGGGCAACCTTGACATGAAGAGGTTCATGAACAAGTTTGATATGCGAGTGGAT
TCCATCTCCGATGAACCAGGAGCGCAAACCTTCGAGAAGATGATCTCGGGX
>650; 69 1 1437  LEN=1628
XCGCCCTCTCCGCTCCCTCGCCCCGACCCTGACGCCGACAGCGGCGTCTCCGGGAAGCTC
CTTCCCCGTGATCTCGGCGCGCGCCTGCTCGACCCGCAGCAGCTCGCCCTGCCGCAGCTG
CGCCACGATGCCTCGCGGCGTCTCGTGACGATCGAGATGACAGAGGCGACCGTCGTGGCG
CTGTACCTCTCAGGCTGCGCGATGTTCATCGGGGGGCTGTGGGTCGGCTGCCTCCTCTGG
CAGCGGCAGGCGAGGCGCCCCGTCGAGGCGTGTGAGTGCGCGTGGTGCACCGCGCAGTAC
CAGAAGACACGCAAGCTCGCCGAAGGCGGCTTTGCAGAGGCGTCGCTGGTCGCGCGCGGC
GGCAAGACGTACGTGCTCAAGCGGATCGGCTGCGCGAGCGTCAACGCGGCCAACCAAGCC
CTGATGGAGGCGAGCTGCTTGCAGCGGCTTCGCCACCCGAACGTGGTGCGGTTTGAAGAT
CTGTTCATGCACCGCCACGACAACGGCGGGTGCTCCGTGCTGATCGTGATGGAGTACTGC
GCGGGCGGCGACCTCATCGACCGGCTGGAATGCACGCGCGGCCAACGCGCGCTGAGTGAG
CTGCAGGTGATCGACTACCTGGTAGCTCTCTGCCAAGCGCTCCACCATGTGCACTGCTGC
GGCATCCTGCACCGAGACTTGAAGTCCTCCAACATCTTCGTCACTCGTAACGATGAGACC
GTCAAGCTAGGCGACTTCGGCCTCGCGTGCACAGGGCTGTCACCGCGGCGCCTCAGCGGC
TCGCCGCGCCGCATGTCTCGCTGCGGCACGAAGATGTACATGTCTCCTGAAGTCGCCGAG
CGCAAGCCATACGGGGCATCCAGCGACACATACGCGCTTGGGTGCGTGCTGCTGGAGATG
CTGTTGCGCCACCAGTTGCGGCAGCGCCGCCCCTTCGAAGAGCGGCAAGCATACATTGAC
GAGATGCTGAAGCTTGCGAGTGGCCACGGCTGGGCATCTTTCGACGCGATGGCATGCCTC
AGCCGCCAGATGCTCGCGGACAACCCGAAGCAGCGGATAGATCTCCCCTCCGCGGGCGCT
GCGGCGGCCGCCGCAGCTGTCGCTCTGAGGACTGGCGCACCGATCCCCACACCTCCTTCC
TCCGAGATGGGATCAGACAGGGTGGCGGCATACTGTTTGTACTTTTGTGCTGTGCCAACT
TTCCTCGACGAACTCCACGAATGCCGCCAACTCCGCTCGCAGGCCAGCAATCGGATGTCA
GAGGGCAAAGGAAAGTCCGGGTGCAAGGGAAGTGGCACGACCGCGAACGGGTCTACGAGG
AAAGCTGGCGTCGGCTGCTCGCCGTCGCAAAGACAGGGAAAGCGGTTCGGAGCGGACGCG
CGAGGCACACGTCCTGATCAACGTGCTCGCAAACGTCGGGTACTGTATGCTGATTAA
>657; 739 1 1834  LEN=2362
XXGGAGGAGGAGGCACAGGAGGAGCAGCGGCGCCAAGAAGCAGACCGCGCCCAGGAAGAG
CAAAGACTAGACGCAGGGTTCACAGAGCAGGAGGCGCAGCTGCGGCACGCGTACGAGATG
GAGGCGACAGCGGCGCTGCAGGAGGCAATGATGACGATGGACTGGAGCACGCTGCACGCC
GCCATCCAGCACTACAGCCCGTACCTCGCGGAGGGCAGCGAGCAGGCGCGCGCTGATCTG
GAAGTTGCCAAAGGCTACCTGCTGCAGCTCGAGCAGGCGCACGCCAAGTTCGCGTCGGAG
TACCAGGCCGCGTTTGACGAGCTCAAGGAGCTGACGGCTGCCCCGGCGGATCTCTTCAGC
GCGAGGGAGATGCTCGCGCGGCTGCAGGCGGCGGCGGAGCGCGCGACGGCCGCGGGCGTG
ACCGAGCGACAGCCAGAGGTGATCCACGCGGCGCAGGAGCAAGCCAACCGGCTGCACGCA
CTCTGCGTCGAGCTGCTGCAGAAGCAGGCAGTGGCGGAGCAGGCGGTGCGCACGGCCGCG
GGGAGCGCCAGGGAGGGCGGGCACGCGTTCCTCCCGCAGCTCCAGAAGGCGCTGGCCGCG
GCGCACGAGGTGCAGGTACCGGAGGAGGCGCTCGACTACGCGACGCGACTGCTCGCGGCG
CTGCAGCTGGCGGAGAGCGATCGGTTGAAAGAGCAGGCGGCGGCGACGGAGGAGCTGCAG
CAGGCGGTGGCGGCTGGGCAGGGCGCCGCGGCGGACGAAGGGGCGATCGGCGTGCTGCAG
AAGGCGCTTGAGCGAGCGAGTGTCTCCAAGGTCAACGAGGCGTTGATCGCCAGCGCGGAG
CAGCTGCTCGCCAAGATGCGTGAGACGAAGGCCGGCGTCGAGGCTGAGGTCGCCTCGGCC
CACGAGGCGCTGCGCGCCGCGCTTCTGGCGAACACGCTGCAGCACTTGCAAGCCGCGGTA
GGACGCGCCACCGCCAGCGCTCAAGTGACAGAAAGGATCGACGCGGGGCTGCTGCGGCAA
GCCACCCTGCAGCTGGCGGCGCTGCAGGCGTCGAGCGAGGCGCGTGCGGCGGAGGAGGCG
CTCGAGGCGAAGCTGCGCGTGGCGGCCACGGGTGCGGACGCCGCCACGCTGCGCGCCGCC
CTCCGCCGGGCCGAGGCGGCGGGGCTGAACGGGCTTCTCAACCGCCGGGCGGAGGCGAAG
CTCAAGGAGCTGCAGCCGCTTGAGGAGGCGATGCAGCGCGAAGCGGAGGCCCTCGAGTGG
ATGGAGAAGGAGGAGCAGTCGAAGCGGATGGCGCGAAGTCGAGACAGGGCACCCTCCGCC
GCCTCGCCTGCGCCTGCTGCCCGCGCCGCCCCTGCGGACGGCGCGTTGCTTGGGGTCAAG
GGTGCGTGGAAAGAGGCCAAGGCTCCGAATGGTAAGACGTACTACTACAACACTCTCACC
AAGGAGACGGCGTGGAGGAAGCCAGAGGACGCTGGCGCGCCTAGCGAGGCCGCGAAGCCT
GCAACTTCCATCCATGCGACGCAGCCCACCTTCAAGCCAGCGGCAAAGGCGCTGCCGTCC
GCCAAGAAAGACACGGCGAACAGCACCATCTCCGAGGAGCAAGAGCGTGAGCTTCAGGCG
ATGAGTGTGAAGGAGCTGAAGCAGTTCCTCCTCGCTCGTGACGTCGAGCCGAAATCTGCG
TTGGACAAGGAGGACCTGCTGCAACATGCTCGAGCCGCAGTGTTGGCGGGAAAGCAGCCG
TCCAAGTGGCTCGAGGCGACGGCGCCTGATGGGCGCAAGTATTACTACAACGTCCAGACG
AAGAAGACTTCATGGACAAAGCCTGCTCACATGTGA
>697; 180 1 679  LEN=679
XXGCATCTTCCTTCTGAAGAGATAGCGCACGTGCTGCTGTGGGCCATCCACCGCTTGCAT
GCAATGAGGCGCGAGGAGGGGTTAAGAAAGAACGCGGGCGAGAACGGTGACTTCCACAGC
GATGCGAACGAAATGAGCTTAACAGATGCTTCCTTCCTCAACTCGGCGGCATTTGACGCA
GAGTTCTCCAAATCCTTCAGCTCTACCGCGGGAGGCAAGGGCTTGGACCTCATGAAGTCG
TTCGGGTCGCTATATGGAGTGAAGAGCATGGACCATTTGATGGATACATCCAAAGACGAT
GACTCAGATGAGCAGGATAGTTCTCGAGCTGCCGATGGTGGGACCTCTGAGCGATTTGAT
ACGGATAGATTTAACGGTTGGTTTGGTGTCGACTATGTTGGCCAGACTGGAGAGTGGCGT
CCAGATATGTTCTTTTACACAGGGAGCACGGAACCGCACGCTATTCAAATTCCTGCGTCC
AAGCGATTGGAACTCGCATCACTTCTGAAACCACAGTCTCTACTATGGGCAGTGAGCGCC
TTATATGAGTTGCTCAGTCGAGACCGTGATGCGACATTACTTGCTATTCTAAACGGCTCC
CACCACGCCGATGGCGGAGCAACTGTTGGATTAACTCAGTTGGTGTCCTTGCTCCAGGAT
GAGGAGCTTAAGACTTGCCGC
>718; 64 49 246  LEN=246
ATGCCGGTATGGGCCCGCCTTGCGTGCGTCGCCGCGTGTGCCGAGAGTTGCTGTCATGAC
ATGGCACACACCTTGGCACACACGCCCGAGGAGGGGTCGCTTGCCATTGAGTGCGCATCG
GCAGCTGAGATGGGCTATACATACGTTTACCGCCATGCCTGCATGAAAATGGGCTGCGCC
CTCGAGCTTCGACGCGGG
>541; 331 1 1794  LEN=1960; minus strand
GCGCGCGCCTCGGCAAGCGAGCGCCCCGCAGCGTCGAAAGGGCGCTCCCTCGGCCCCTTG
AGCATGCCGCTCGTGCCTGTCGTCGCTTCCAACCCAGACATGTACACCGACCCCACCTGT
CTCCTCTACGGGCTGGATGCGGAGCCTTTTTGCGGCGCCGCATCGACGGAAGGAGCGAGC
TACAGCAGCTCGTTGGATGAGCTCATTCGAGCGTTTCACGCTGCGCAGATCAACTCTCGA
AGCCGCTGCGACGCTGGGGAGTGGTCCGACAACAAGTCTGTCCGCAAGCAGCGCTGGGTA
GAGATTGGTATAAGTGAGCATCTGATCGTGCCCACTCTGCTTACAGCTTGCATGGAGCTC
GACGAGGCCTCTCGCGTGCCAGCCCCGGAGTGGGTAATGGATGAGGACGGTGATTTCGTG
CTGTGCCTCGCACAAGACTCCGTGCAGATGCGGCCGCTCGACGCCGGACTCGAGAGCAAG
CTGCAGTCTTTGCTGTCGCAGCACCGATCATTGATTCTCAAGCCTGTCTATGGCACCAAC
TCGCGTGGAGTGATGCGACTGTCACTCGAGGATGATCCGATGAGCGGGATGCCGCTCCCC
AACGGAGAGCCTCGACTGCAGTCTAGCCACCCGGCCCTGGCCGACGGGATGGTTTGGGTC
TGTGCCCCCTCGAAATCTCCGAATACAATCGAGACAGCCGTCTGCTTGGAGCGTGAGCTC
TGGTTTGCTGAGCTTGTCCTGCGGAACCCCGATCTGTGCGGCCCTCGCCGGGAGTTCCTT
TGTGAGCCGAGCATACCTCACGACCAAGAGCTCTGCGTTCTCGCGGTATGTGGCGGGCGG
[truncated: 34,697,522 more chars]
